# Supplementary material for: Root-associated fungal community reflects host spatial co-occurrence patterns in a subtropical forest
Source: ISME Commun. 2021 Nov 6;1:65. doi: 10.1038/s43705-021-00072-6 (PMC9723750; doi:10.1038/s43705-021-00072-6)
Supplement: Supplementary file 3 — Table S1 [file 43705_2021_72_MOESM3_ESM.xlsx]

## Sheet: Table S1
Table S1. The numbers of individuals, sampling replicates, and mean root-associated fungal OTUs of the 39 plant species in this study. a Plant species are divided into three groups based on their relative abundance: ≥1% (H), 0.1%~1% (M), and ≤0.1% (L). b Plant individuals were classified into three size classes to represent different plant developmental stages according to their DBH: ≤5 cm for sa…
Plant species	Species code (Abbr.)	Number of individuals in the plot	Relative abundance %	Abundance levela	Abundance level (Abbr.)	Number of replicates	Number of adultsb	Number of juveniles	Number of saplings	Number of mean fungal OTUs
Aidia canthioides	ACA	3524	1.63229	High	H	15	5	5	5	325.8
Altingia chinensis	ACH	3362	1.55725	High	H	13	4	4	5	358
Ardisia quinquegona	AQU	7221	3.34471	High	H	10	0	5	5	325.5
Antidesma venosum	AVE	5978	2.76896	High	H	13	0	4	9	313
Bridelia tomentosa	BTO	148	0.0685525	Low	L	14	5	4	5	324.786
Cryptocarya concinna	CCO	23116	10.7072	High	H	15	5	5	5	347.067
Croton lachnocarpus	CLA	151	0.0699421	Low	L	10	0	5	5	277.4
Daphniphyllum pentandrum	DPE	1427	0.660976	Intermediate	M	9	3	2	4	309.111
Distylium racemosum	DRA	3885	1.7995	High	H	16	5	7	4	316.75
Eurya acuminatissima	EAC	1421	0.658196	Intermediate	M	14	1	9	4	336.429
Eriobotrya fragrans	EFR	144	0.0666997	Low	L	12	5	5	2	341.583
Eurya hebeclados	EHE	1305	0.604466	Intermediate	M	12	1	6	5	341
Engelhardtia roxburghiana	ERO	148	0.0685525	Low	L	11	0	6	5	288.273
Ficus hirta	FHI	144	0.0666997	Low	L	12	0	5	7	296.5
Gardenia jasminoides	GJA	1298	0.601224	Intermediate	M	11	0	6	5	336.273
Itea chinensis	ICH	6717	3.11126	High	H	15	5	5	5	357.533
Ilex memecylifolia	IME	1370	0.634574	Intermediate	M	16	5	5	6	327.75
Litsea acutivena	LAC	3950	1.82961	High	H	15	5	5	5	304.867
Lithocarpus calophyllus	LCA	1279	0.592423	Intermediate	M	14	5	5	4	311.357
Lindera chunii	LCH	5202	2.40953	High	H	19	2	12	5	303.053
Litsea elongata	LEL	8453	3.91537	High	H	12	5	3	4	351.5
Lithocarpus haipinii	LHA	124	0.0574359	Low	L	12	5	4	3	327
Lithocarpus litseifolius	LII	3164	1.46554	High	H	7	3	2	2	313
Litsea rotundifolia	LRO	1152	0.533598	Intermediate	M	12	3	6	3	356.417
Machilus breviflora	MBR	6154	2.85049	High	H	15	5	5	5	297.4
Magnolia figo	MFI	127	0.0588254	Low	L	11	3	3	5	366.818
Magnolia fordiana	MFO	1229	0.569263	Intermediate	M	13	1	5	7	289.385
Madhuca hainanensis	MHA	141	0.0653101	Low	L	15	5	5	5	350.2
Myrsine seguinii	MSE	5176	2.39748	High	H	11	5	5	1	274.455
Neolitsea chui	NCH	105	0.0486352	Low	L	10	0	5	5	289.3
Neolitsea phanerophlebia	NPH	14292	6.61995	High	H	13	5	5	3	300.462
Pentaphylax euryoides	PEU	153	0.0708684	Low	L	10	4	5	1	287.3
Reevesia thyrsoidea	RTH	1102	0.510438	Intermediate	M	16	6	5	5	286.375
Semiliquidambar cathayensis	SCA	1012	0.468751	Intermediate	M	15	5	5	5	273.4
Syzygium kwangtungense	SKW	1336	0.618825	Intermediate	M	17	5	5	7	340.059
Schima superba	SSU	3382	1.56652	High	H	11	4	4	3	336.727
Ternstroemia gymnanthera	TGY	1187	0.549809	Intermediate	M	10	0	5	5	332.4
Toxicodendron succedaneum	TSU	128	0.0592886	Low	L	7	4	1	2	342.286
Xanthophyllum hainanense	XHA	6369	2.95007	High	H	18	6	8	4	294.111
