# Supplementary material for: Root-associated fungal community reflects host spatial co-occurrence patterns in a subtropical forest
Source: ISME Commun. 2021 Nov 6;1:65. doi: 10.1038/s43705-021-00072-6 (PMC9723750; doi:10.1038/s43705-021-00072-6)
Supplement: Supplementary file 4 — Table S2 [file 43705_2021_72_MOESM4_ESM.xlsx]

## Sheet: Table S2
Table S2. Distances of relative abundance, phylogenetic relatedness, functional traits, and the richness and community composition of root-associated fungal OTUs between different plant species. a Pairs between plant species with less than 5 functional traits were excluded for the calculation of functional distance and marked as "NA". b The richness and the relative abundances (community composit…
Pair ID	Pair	Species 1	Species 2	Pair of abundance level	Relatvie abundance (%) (Euclidean distance)	Phylogenetic relatedness (Maximum likelihood phylogenetic tree)	Functional traitsa (Gower distance)	Richness of fungal OTUsb (Euclidean distance)	Community composition of fungal OTUsb (Bray-Curtis distance)
1	ACA*ACH	ACA	ACH	H-H	0.07	1.51155	0.0680851	32	0.548426
2	ACA*AQU	ACA	AQU	H-H	1.71	0.687814	0.297698	0	0.560744
3	ACA*AVE	ACA	AVE	H-H	1.14	2	0.26801	13	0.442496
4	ACA*BTO	ACA	BTO	H-L	1.56	0.863588	NA	1	0.48536
5	ACA*CCO	ACA	CCO	H-H	9.08	0.058604	0.144154	21	0.616711
6	ACA*CLA	ACA	CLA	H-L	1.56	1.51155	NA	49	0.726744
7	ACA*DPE	ACA	DPE	H-M	0.97	1.51155	0.241779	17	0.685911
8	ACA*DRA	ACA	DRA	H-H	0.17	1.51155	0.0553191	9	0.439163
9	ACA*EAC	ACA	EAC	H-M	0.97	1.46157	NA	10	0.536059
10	ACA*EFR	ACA	EFR	H-L	1.56	1.04267	NA	16	0.577489
11	ACA*EHE	ACA	EHE	H-M	1.03	2	NA	15	0.592894
12	ACA*ERO	ACA	ERO	H-L	1.56	1.51155	0.303296	38	0.751384
13	ACA*FHI	ACA	FHI	H-L	1.56	1.51155	NA	29	0.740889
14	ACA*GJA	ACA	GJA	H-M	1.03	1.51155	0.375827	10	0.444758
15	ACA*ICH	ACA	ICH	H-H	1.48	1.51155	0.206711	32	0.630889
16	ACA*IME	ACA	IME	H-M	1	1.51155	NA	2	0.646086
17	ACA*LAC	ACA	LAC	H-H	0.2	1.46157	NA	21	0.529933
18	ACA*LCA	ACA	LCA	H-M	1.04	1.51155	NA	15	0.540351
19	ACA*LCH	ACA	LCH	H-H	0.78	1.52196	0.190135	23	0.56805
20	ACA*LEL	ACA	LEL	H-H	2.29	2	0.227948	26	0.632328
21	ACA*LHA	ACA	LHA	H-L	1.57	2	NA	1	0.733206
22	ACA*LII	ACA	LII	H-H	0.16	1.51155	NA	13	0.699619
23	ACA*LRO	ACA	LRO	H-M	1.1	2	NA	30	0.587133
24	ACA*MBR	ACA	MBR	H-H	1.22	2	0.275557	29	0.521489
25	ACA*MFI	ACA	MFI	H-L	1.57	1.51155	NA	41	0.661051
26	ACA*MFO	ACA	MFO	H-M	1.06	1.51155	0.157447	37	0.645641
27	ACA*MHA	ACA	MHA	H-L	1.56	1.51155	0.227929	24	0.580044
28	ACA*MSE	ACA	MSE	H-H	0.77	1.04267	0.224235	52	0.585883
29	ACA*NCH	ACA	NCH	H-L	1.58	1.51155	NA	37	0.660033
30	ACA*NPH	ACA	NPH	H-H	4.99	2	NA	26	0.447511
31	ACA*PEU	ACA	PEU	H-L	1.56	0.974545	0.311417	39	0.559144
32	ACA*RTH	ACA	RTH	H-M	1.12	1.51155	0.331915	40	0.578543
33	ACA*SCA	ACA	SCA	H-M	1.16	1.51155	NA	53	0.625889
34	ACA*SKW	ACA	SKW	H-M	1.01	1.33988	NA	14	0.648949
35	ACA*SSU	ACA	SSU	H-H	0.06	0.746389	0.24738	11	0.524113
36	ACA*TGY	ACA	TGY	H-M	1.08	1.46157	0.0853206	6	0.664122
37	ACA*TSU	ACA	TSU	H-L	1.57	2	NA	16	0.654997
38	ACA*XHA	ACA	XHA	H-H	1.32	1.18579	0.306048	32	0.524548
39	ACH*AQU	ACH	AQU	H-H	1.78	2	0.171143	32	0.638115
40	ACH*AVE	ACH	AVE	H-H	1.21	0.0893889	0.0791312	45	0.531385
41	ACH*BTO	ACH	BTO	H-L	1.49	1.51155	NA	33	0.636899
42	ACH*CCO	ACH	CCO	H-H	9.15	1.51155	0.0546053	11	0.520809
43	ACH*CLA	ACH	CLA	H-L	1.49	2	NA	81	0.687951
44	ACH*DPE	ACH	DPE	H-M	0.9	2	0.032038	49	0.658239
45	ACH*DRA	ACH	DRA	H-H	0.24	1.19428	0.012766	41	0.553548
46	ACH*EAC	ACH	EAC	H-M	0.9	2	NA	22	0.496062
47	ACH*EFR	ACH	EFR	H-L	1.49	2	NA	16	0.561972
48	ACH*EHE	ACH	EHE	H-M	0.96	1.51155	NA	17	0.506598
49	ACH*ERO	ACH	ERO	H-L	1.49	0.138492	0.0607645	70	0.746483
50	ACH*FHI	ACH	FHI	H-L	1.49	2	NA	61	0.660925
51	ACH*GJA	ACH	GJA	H-M	0.96	2	0.200254	22	0.5682
52	ACH*ICH	ACH	ICH	H-H	1.55	2	0.25	0	0.582687
53	ACH*IME	ACH	IME	H-M	0.93	1.51155	NA	30	0.593171
54	ACH*LAC	ACH	LAC	H-H	0.27	1.51155	NA	53	0.444262
55	ACH*LCA	ACH	LCA	H-M	0.97	1.18579	NA	47	0.434705
56	ACH*LCH	ACH	LCH	H-H	0.85	0.138492	0.0340426	55	0.510972
57	ACH*LEL	ACH	LEL	H-H	2.36	0.0524122	0	6	0.483267
58	ACH*LHA	ACH	LHA	H-L	1.5	1.33988	NA	31	0.676006
59	ACH*LII	ACH	LII	H-H	0.09	2	NA	45	0.644451
60	ACH*LRO	ACH	LRO	H-M	1.03	2	NA	2	0.534876
61	ACH*MBR	ACH	MBR	H-H	1.29	1.51155	0	61	0.611979
62	ACH*MFI	ACH	MFI	H-L	1.5	2	NA	9	0.56149
63	ACH*MFO	ACH	MFO	H-M	0.99	0.618766	0.0893617	69	0.636897
64	ACH*MHA	ACH	MHA	H-L	1.49	2	0.110638	8	0.539344
65	ACH*MSE	ACH	MSE	H-H	0.84	1.19428	0.00425532	84	0.586881
66	ACH*NCH	ACH	NCH	H-L	1.51	0.0893889	NA	69	0.551133
67	ACH*NPH	ACH	NPH	H-H	5.06	2	NA	58	0.601769
68	ACH*PEU	ACH	PEU	H-L	1.49	1.51155	0.0212766	71	0.657274
69	ACH*RTH	ACH	RTH	H-M	1.05	1.28232	0.220534	72	0.473393
70	ACH*SCA	ACH	SCA	H-M	1.09	1.51155	NA	85	0.647791
71	ACH*SKW	ACH	SKW	H-M	0.94	1.51155	NA	18	0.535457
72	ACH*SSU	ACH	SSU	H-H	0.01	2	0.0285307	21	0.447131
73	ACH*TGY	ACH	TGY	H-M	1.01	1.46157	0.012766	26	0.571097
74	ACH*TSU	ACH	TSU	H-L	1.5	2	NA	16	0.608714
75	ACH*XHA	ACH	XHA	H-H	1.39	1.51155	0.012766	64	0.527209
76	AQU*BTO	AQU	BTO	H-L	3.27	1.51155	NA	1	0.596871
77	AQU*CCO	AQU	CCO	H-H	7.37	0.974545	0.256064	21	0.612133
78	AQU*CLA	AQU	CLA	H-L	3.27	1.19428	NA	49	0.6347
79	AQU*DPE	AQU	DPE	H-M	2.68	2	0.16923	17	0.584081
80	AQU*DRA	AQU	DRA	H-H	1.54	1.28232	0.184555	9	0.613429
81	AQU*EAC	AQU	EAC	H-M	2.68	1.51155	NA	10	0.530024
82	AQU*EFR	AQU	EFR	H-L	3.27	2	NA	16	0.525517
83	AQU*EHE	AQU	EHE	H-M	2.74	2	NA	15	0.611367
84	AQU*ERO	AQU	ERO	H-L	3.27	1.08879	0.275844	38	0.675609
85	AQU*FHI	AQU	FHI	H-L	3.27	2	NA	29	0.706883
86	AQU*GJA	AQU	GJA	H-M	2.74	0.710848	0.0639982	10	0.4899
87	AQU*ICH	AQU	ICH	H-H	0.23	1.19428	0.173937	32	0.592089
88	AQU*IME	AQU	IME	H-M	2.71	1.19428	NA	2	0.573192
89	AQU*LAC	AQU	LAC	H-H	1.51	2	NA	21	0.6073
90	AQU*LCA	AQU	LCA	H-M	2.75	1.51155	NA	15	0.669162
91	AQU*LCH	AQU	LCH	H-H	0.93	2	0.274265	23	0.658051
92	AQU*LEL	AQU	LEL	H-H	0.58	1.51155	0.324486	26	0.673589
93	AQU*LHA	AQU	LHA	H-L	3.28	1.08879	NA	1	0.680217
94	AQU*LII	AQU	LII	H-H	1.87	2	NA	13	0.630562
95	AQU*LRO	AQU	LRO	H-M	2.81	1.46157	NA	30	0.558656
96	AQU*MBR	AQU	MBR	H-H	0.49	1.33988	0.272717	29	0.637278
97	AQU*MFI	AQU	MFI	H-L	3.28	1.28232	NA	41	0.577085
98	AQU*MFO	AQU	MFO	H-M	2.77	1.51155	0.404255	37	0.598672
99	AQU*MHA	AQU	MHA	H-L	3.27	2	0.273173	24	0.603122
100	AQU*MSE	AQU	MSE	H-H	0.94	2	0.181754	52	0.58233
101	AQU*NCH	AQU	NCH	H-L	3.29	1.08879	NA	37	0.6588
102	AQU*NPH	AQU	NPH	H-H	3.28	1.51155	NA	26	0.599536
103	AQU*PEU	AQU	PEU	H-L	3.27	2	0.263719	39	0.674533
104	AQU*RTH	AQU	RTH	H-M	2.83	2	0.0498989	40	0.665025
105	AQU*SCA	AQU	SCA	H-M	2.87	2	NA	53	0.685333
106	AQU*SKW	AQU	SKW	H-M	2.72	1.51155	NA	14	0.606561
107	AQU*SSU	AQU	SSU	H-H	1.77	1.51155	0.14885	11	0.544227
108	AQU*TGY	AQU	TGY	H-M	2.79	2	0.308839	6	0.607167
109	AQU*TSU	AQU	TSU	H-L	3.28	1.28232	NA	16	0.648071
110	AQU*XHA	AQU	XHA	H-H	0.39	2	0.279627	32	0.622326
111	AQU*AVE	AQU	AVE	H-H	0.57	1.46157	0.2891	13	0.624841
112	AVE*BTO	AVE	BTO	H-L	2.7	2	NA	12	0.476742
113	AVE*CCO	AVE	CCO	H-H	7.94	2	0.255129	34	0.535214
114	AVE*CLA	AVE	CLA	H-L	2.7	2	NA	36	0.686231
115	AVE*DPE	AVE	DPE	H-M	2.11	1.51155	0.197842	4	0.673917
116	AVE*DRA	AVE	DRA	H-H	0.97	2	0.113672	4	0.52054
117	AVE*EAC	AVE	EAC	H-M	2.11	2	NA	23	0.539244
118	AVE*EFR	AVE	EFR	H-L	2.7	2	NA	29	0.60181
119	AVE*EHE	AVE	EHE	H-M	2.17	2	NA	28	0.547034
120	AVE*ERO	AVE	ERO	H-L	2.7	1.51155	0.244321	25	0.750704
121	AVE*FHI	AVE	FHI	H-L	2.7	1.51155	NA	16	0.696876
122	AVE*GJA	AVE	GJA	H-M	2.17	1.46157	0.236669	23	0.545261
123	AVE*ICH	AVE	ICH	H-H	0.34	2	0.485459	45	0.611648
124	AVE*IME	AVE	IME	H-M	2.14	2	NA	15	0.653115
125	AVE*LAC	AVE	LAC	H-H	0.94	1.51155	NA	8	0.408043
126	AVE*LCA	AVE	LCA	H-M	2.18	0.132814	NA	2	0.479141
127	AVE*LCH	AVE	LCH	H-H	0.36	1.51155	0.317799	10	0.479146
128	AVE*LEL	AVE	LEL	H-H	1.15	2	0.280437	39	0.581949
129	AVE*LHA	AVE	LHA	H-L	2.71	2	NA	14	0.734203
130	AVE*LII	AVE	LII	H-H	1.3	1.51155	NA	0	0.722527
131	AVE*LRO	AVE	LRO	H-M	2.24	1.51155	NA	43	0.531724
132	AVE*MBR	AVE	MBR	H-H	0.08	2	0.132989	16	0.408226
133	AVE*MFI	AVE	MFI	H-L	2.71	1.04267	NA	54	0.596492
134	AVE*MFO	AVE	MFO	H-M	2.2	1.28232	0.319149	24	0.609128
135	AVE*MHA	AVE	MHA	H-L	2.7	1.04091	0.155494	37	0.633875
136	AVE*MSE	AVE	MSE	H-H	0.37	0.856487	0.166342	39	0.609527
137	AVE*NCH	AVE	NCH	H-L	2.72	1.51155	NA	24	0.591082
138	AVE*NPH	AVE	NPH	H-H	3.85	1.33988	NA	13	0.428026
139	AVE*PEU	AVE	PEU	H-L	2.7	2	0.176214	26	0.575803
140	AVE*RTH	AVE	RTH	H-M	2.26	0.687814	0.298313	27	0.532625
141	AVE*SCA	AVE	SCA	H-M	2.3	1.20313	NA	40	0.664954
142	AVE*SKW	AVE	SKW	H-M	2.15	1.46157	NA	27	0.651103
143	AVE*SSU	AVE	SSU	H-H	1.2	2	0.196244	24	0.511093
144	AVE*TGY	AVE	TGY	H-M	2.22	1.51155	0.386877	19	0.691279
145	AVE*TSU	AVE	TSU	H-L	2.71	1.46157	NA	29	0.671777
146	AVE*XHA	AVE	XHA	H-H	0.18	1.28232	0.155632	19	0.560698
147	BTO*CCO	BTO	CCO	H-L	10.64	2	NA	22	0.604992
148	BTO*CLA	BTO	CLA	L-L	0	2	NA	48	0.730662
149	BTO*DPE	BTO	DPE	M-L	0.59	1.51155	NA	16	0.695161
150	BTO*DRA	BTO	DRA	H-L	1.73	2	NA	8	0.518149
151	BTO*EAC	BTO	EAC	M-L	0.59	1.46157	NA	11	0.580976
152	BTO*EFR	BTO	EFR	L-L	0	1.51155	NA	17	0.582706
153	BTO*EHE	BTO	EHE	M-L	0.53	2	NA	16	0.664425
154	BTO*ERO	BTO	ERO	L-L	0	2	NA	37	0.743037
155	BTO*FHI	BTO	FHI	L-L	0	1.46157	NA	28	0.63598
156	BTO*GJA	BTO	GJA	M-L	0.53	1.51155	NA	11	0.508736
157	BTO*ICH	BTO	ICH	H-L	3.04	1.51155	NA	33	0.664075
158	BTO*IME	BTO	IME	M-L	0.56	2	NA	3	0.670488
159	BTO*LAC	BTO	LAC	H-L	1.76	1.51155	NA	20	0.634281
160	BTO*LCA	BTO	LCA	M-L	0.52	1.08879	NA	14	0.620143
161	BTO*LCH	BTO	LCH	H-L	2.34	1.46157	NA	22	0.610352
162	BTO*LEL	BTO	LEL	H-L	3.85	1.51155	NA	27	0.641647
163	BTO*LHA	BTO	LHA	L-L	0.01	1.51155	NA	2	0.733052
164	BTO*LII	BTO	LII	H-L	1.4	2	NA	12	0.7375
165	BTO*LRO	BTO	LRO	M-L	0.46	2	NA	31	0.611627
166	BTO*MBR	BTO	MBR	H-L	2.78	2	NA	28	0.51746
167	BTO*MFI	BTO	MFI	L-L	0.01	1.51155	NA	42	0.642037
168	BTO*MFO	BTO	MFO	M-L	0.5	1.28232	NA	36	0.64657
169	BTO*MHA	BTO	MHA	L-L	0	1.46157	NA	25	0.593365
170	BTO*MSE	BTO	MSE	H-L	2.33	1.19428	NA	51	0.643498
171	BTO*NCH	BTO	NCH	L-L	0.02	1.46157	NA	36	0.679824
172	BTO*NPH	BTO	NPH	H-L	6.55	1.19428	NA	25	0.464396
173	BTO*PEU	BTO	PEU	L-L	0	2	NA	38	0.536252
174	BTO*RTH	BTO	RTH	M-L	0.44	0.875671	NA	39	0.674057
175	BTO*SCA	BTO	SCA	M-L	0.4	1.51155	NA	52	0.596503
176	BTO*SKW	BTO	SKW	M-L	0.55	1.46157	NA	15	0.631368
177	BTO*SSU	BTO	SSU	H-L	1.5	1.28232	NA	12	0.554238
178	BTO*TGY	BTO	TGY	M-L	0.48	1.51155	NA	7	0.713533
179	BTO*TSU	BTO	TSU	L-L	0.01	2	NA	17	0.647905
180	BTO*XHA	BTO	XHA	H-L	2.88	1.51155	NA	31	0.650106
181	CCO*DPE	CCO	DPE	H-M	10.05	1.33988	0.15586	38	0.642963
182	CCO*DRA	CCO	DRA	H-H	8.91	2	0.136525	30	0.620529
183	CCO*EAC	CCO	EAC	H-M	10.05	2	NA	11	0.522543
184	CCO*EFR	CCO	EFR	H-L	10.64	2	NA	5	0.548783
185	CCO*EHE	CCO	EHE	H-M	10.11	2	NA	6	0.547433
186	CCO*ERO	CCO	ERO	H-L	10.64	1.51155	0.208239	59	0.719133
187	CCO*FHI	CCO	FHI	H-L	10.64	2	NA	50	0.6923
188	CCO*GJA	CCO	GJA	H-M	10.11	1.51155	0.314988	11	0.586578
189	CCO*ICH	CCO	ICH	H-H	7.6	2	0.21745	11	0.5296
190	CCO*IME	CCO	IME	H-M	10.08	2	NA	19	0.548446
191	CCO*LAC	CCO	LAC	H-H	8.88	2	NA	42	0.524244
192	CCO*LCA	CCO	LCA	H-M	10.12	1.46157	NA	36	0.552951
193	CCO*LCH	CCO	LCH	H-H	8.3	0.138492	0.108348	44	0.494419
194	CCO*LEL	CCO	LEL	H-H	6.79	1.46157	0.190505	5	0.435356
195	CCO*LHA	CCO	LHA	H-L	10.65	0.618766	NA	20	0.621344
196	CCO*LII	CCO	LII	H-H	9.24	2	NA	34	0.611238
197	CCO*LRO	CCO	LRO	H-M	10.18	2	NA	9	0.492178
198	CCO*MBR	CCO	MBR	H-H	7.86	1.51155	0.222774	50	0.567067
199	CCO*MFI	CCO	MFI	H-L	10.65	2	NA	20	0.471259
200	CCO*MFO	CCO	MFO	H-M	10.14	2	0.0382979	58	0.507538
201	CCO*MHA	CCO	MHA	H-L	10.64	2	0.269634	3	0.562022
202	CCO*MSE	CCO	MSE	H-H	8.31	2	0.190161	73	0.620289
203	CCO*NCH	CCO	NCH	H-L	10.66	1.52196	NA	58	0.620267
204	CCO*NPH	CCO	NPH	H-H	4.09	1.28232	NA	47	0.548007
205	CCO*PEU	CCO	PEU	H-L	10.64	1.46157	0.227998	60	0.686611
206	CCO*RTH	CCO	RTH	H-M	10.2	1.51155	0.188681	61	0.605215
207	CCO*SCA	CCO	SCA	H-M	10.24	2	NA	74	0.667422
208	CCO*SKW	CCO	SKW	H-M	10.09	2	NA	7	0.487992
209	CCO*SSU	CCO	SSU	H-H	9.14	2	0.186656	10	0.504986
210	CCO*TGY	CCO	TGY	H-M	10.16	0.687814	0.135845	15	0.5816
211	CCO*TSU	CCO	TSU	H-L	10.65	2	NA	5	0.628032
212	CCO*XHA	CCO	XHA	H-H	7.76	0.687814	0.265182	53	0.636659
213	CCO*CLA	CCO	CLA	H-L	10.64	2	NA	70	0.627244
214	CLA*DPE	CLA	DPE	M-L	0.59	1.52196	NA	32	0.628711
215	CLA*DRA	CLA	DRA	H-L	1.73	0.0196382	NA	40	0.727171
216	CLA*EAC	CLA	EAC	M-L	0.59	1.51155	NA	59	0.638381
217	CLA*EFR	CLA	EFR	L-L	0	2	NA	65	0.637794
218	CLA*EHE	CLA	EHE	M-L	0.53	2	NA	64	0.596156
219	CLA*ERO	CLA	ERO	L-L	0	2	NA	11	0.58897
220	CLA*FHI	CLA	FHI	L-L	0	1.19428	NA	20	0.74725
221	CLA*GJA	CLA	GJA	M-L	0.53	1.51155	NA	59	0.685197
222	CLA*ICH	CLA	ICH	H-L	3.04	1.51155	NA	81	0.5259
223	CLA*IME	CLA	IME	M-L	0.56	2	NA	51	0.569358
224	CLA*LAC	CLA	LAC	H-L	1.76	2	NA	28	0.679856
225	CLA*LCA	CLA	LCA	M-L	0.52	2	NA	34	0.71031
226	CLA*LCH	CLA	LCH	H-L	2.34	1.51155	NA	26	0.687861
227	CLA*LEL	CLA	LEL	H-L	3.85	1.28232	NA	75	0.679978
228	CLA*LHA	CLA	LHA	L-L	0.01	1.51155	NA	50	0.730744
229	CLA*LII	CLA	LII	H-L	1.4	2	NA	36	0.723119
230	CLA*LRO	CLA	LRO	M-L	0.46	2	NA	79	0.682894
231	CLA*MBR	CLA	MBR	H-L	2.78	1.46157	NA	20	0.7095
232	CLA*MFI	CLA	MFI	L-L	0.01	2	NA	90	0.64887
233	CLA*MFO	CLA	MFO	M-L	0.5	1.46157	NA	12	0.568818
234	CLA*MHA	CLA	MHA	L-L	0	1.51155	NA	73	0.706122
235	CLA*MSE	CLA	MSE	H-L	2.33	1.51155	NA	3	0.69883
236	CLA*NCH	CLA	NCH	L-L	0.02	1.51155	NA	12	0.6987
237	CLA*NPH	CLA	NPH	H-L	6.55	2	NA	23	0.682697
238	CLA*PEU	CLA	PEU	L-L	0	1.51155	NA	10	0.756167
239	CLA*RTH	CLA	RTH	M-L	0.44	2	NA	9	0.703104
240	CLA*SCA	CLA	SCA	M-L	0.4	2	NA	4	0.761544
241	CLA*SKW	CLA	SKW	M-L	0.55	1.51155	NA	63	0.615245
242	CLA*SSU	CLA	SSU	H-L	1.5	2	NA	60	0.636721
243	CLA*TGY	CLA	TGY	M-L	0.48	1.46157	NA	55	0.590667
244	CLA*TSU	CLA	TSU	L-L	0.01	1.46157	NA	65	0.714781
245	CLA*XHA	CLA	XHA	H-L	2.88	1.19428	NA	17	0.683048
246	DPE*DRA	DPE	DRA	H-M	1.14	1.51155	0.0610717	8	0.656748
247	DPE*EAC	DPE	EAC	M-M	0	1.51155	NA	27	0.506029
248	DPE*EFR	DPE	EFR	M-L	0.59	1.04267	NA	33	0.523898
249	DPE*EHE	DPE	EHE	M-M	0.06	1.51155	NA	32	0.551843
250	DPE*ERO	DPE	ERO	M-L	0.59	2	0.143647	21	0.695801
251	DPE*FHI	DPE	FHI	M-L	0.59	2	NA	12	0.755315
252	DPE*GJA	DPE	GJA	M-M	0.06	1.51155	0.148902	27	0.524421
253	DPE*ICH	DPE	ICH	H-M	2.45	1.51155	0.21745	49	0.516637
254	DPE*IME	DPE	IME	M-M	0.03	2	NA	19	0.501873
255	DPE*LAC	DPE	LAC	H-M	1.17	1.51155	NA	4	0.646289
256	DPE*LCA	DPE	LCA	M-M	0.07	2	NA	2	0.690743
257	DPE*LCH	DPE	LCH	H-M	1.75	1.51155	0.0644243	6	0.652246
258	DPE*LEL	DPE	LEL	H-M	3.26	1.46157	0.0429575	43	0.681454
259	DPE*LHA	DPE	LHA	M-L	0.6	1.46157	NA	18	0.712065
260	DPE*LII	DPE	LII	H-M	0.81	1.52196	NA	4	0.666968
261	DPE*LRO	DPE	LRO	M-M	0.13	1.03409	NA	47	0.487611
262	DPE*MBR	DPE	MBR	H-M	2.19	2	0.0752266	12	0.64583
263	DPE*MFI	DPE	MFI	M-L	0.6	2	NA	58	0.667973
264	DPE*MFO	DPE	MFO	M-M	0.09	2	0.0510638	20	0.609721
265	DPE*MHA	DPE	MHA	M-L	0.59	2	0.132551	41	0.601533
266	DPE*MSE	DPE	MSE	H-M	1.74	1.51155	0.0991053	35	0.58301
267	DPE*NCH	DPE	NCH	M-L	0.61	1.51155	NA	20	0.676385
268	DPE*NPH	DPE	NPH	H-M	5.96	1.52196	NA	9	0.672305
269	DPE*PEU	DPE	PEU	M-L	0.59	1.46157	0.0909149	22	0.691015
270	DPE*RTH	DPE	RTH	M-M	0.15	1.51155	0.188743	23	0.631315
271	DPE*SCA	DPE	SCA	M-M	0.19	2	NA	36	0.726481
272	DPE*SKW	DPE	SKW	M-M	0.04	1.51155	NA	31	0.609373
273	DPE*SSU	DPE	SSU	H-M	0.91	2	0.0626447	28	0.569926
274	DPE*TGY	DPE	TGY	M-M	0.11	2	0.166525	23	0.56153
275	DPE*TSU	DPE	TSU	M-L	0.6	1.51155	NA	33	0.67264
276	DPE*XHA	DPE	XHA	H-M	2.29	1.51155	0.128099	15	0.648574
277	DRA*EAC	DRA	EAC	H-M	1.14	2	NA	19	0.538125
278	DRA*EFR	DRA	EFR	H-L	1.73	2	NA	25	0.528549
279	DRA*EHE	DRA	EHE	H-M	1.2	2	NA	24	0.631979
280	DRA*ERO	DRA	ERO	H-L	1.73	0.0196382	0.228329	29	0.738269
281	DRA*FHI	DRA	FHI	H-L	1.73	1.28232	NA	20	0.749167
282	DRA*GJA	DRA	GJA	H-M	1.2	1.46157	0.2	19	0.426263
283	DRA*ICH	DRA	ICH	H-H	1.31	2	0.25	41	0.60206
284	DRA*IME	DRA	IME	H-M	1.17	2	NA	11	0.622042
285	DRA*LAC	DRA	LAC	H-H	0.03	1.46157	NA	12	0.569254
286	DRA*LCA	DRA	LCA	H-M	1.21	2	NA	6	0.584411
287	DRA*LCH	DRA	LCH	H-H	0.61	1.51155	0.0853034	14	0.60572
288	DRA*LEL	DRA	LEL	H-H	2.12	2	0	35	0.606292
289	DRA*LHA	DRA	LHA	H-L	1.74	2	NA	10	0.737549
290	DRA*LII	DRA	LII	H-H	0.33	2	NA	4	0.649155
291	DRA*LRO	DRA	LRO	H-M	1.27	2	NA	39	0.574785
292	DRA*MBR	DRA	MBR	H-H	1.05	1.51155	0	20	0.533425
293	DRA*MFI	DRA	MFI	H-L	1.74	1.51155	NA	50	0.669233
294	DRA*MFO	DRA	MFO	H-M	1.23	2	0.102128	28	0.6508
295	DRA*MHA	DRA	MHA	H-L	1.73	1.46157	0.0978723	33	0.540657
296	DRA*MSE	DRA	MSE	H-H	0.6	1.18579	0.0533885	43	0.568186
297	DRA*NCH	DRA	NCH	H-L	1.75	1.19428	NA	28	0.678825
298	DRA*NPH	DRA	NPH	H-H	4.82	2	NA	17	0.45692
299	DRA*PEU	DRA	PEU	H-L	1.73	1.46157	0.0340426	30	0.482371
300	DRA*RTH	DRA	RTH	H-M	1.29	2	0.276596	31	0.587333
301	DRA*SCA	DRA	SCA	H-M	1.33	2	NA	44	0.579004
302	DRA*SKW	DRA	SKW	H-M	1.18	1.19428	NA	23	0.591522
303	DRA*SSU	DRA	SSU	H-H	0.23	0.0265394	0.0482664	20	0.511602
304	DRA*TGY	DRA	TGY	H-M	1.25	1.51155	0	15	0.654571
305	DRA*TSU	DRA	TSU	H-L	1.74	1.51155	NA	25	0.669673
306	DRA*XHA	DRA	XHA	H-H	1.15	1.51155	0	23	0.576685
307	EAC*EHE	EAC	EHE	M-M	0.06	2	NA	5	0.419075
308	EAC*FHI	EAC	FHI	M-L	0.59	2	NA	39	0.716258
309	EAC*GJA	EAC	GJA	M-M	0.06	1.51155	NA	0	0.455996
310	EAC*ICH	EAC	ICH	H-M	2.45	1.51155	NA	22	0.472071
311	EAC*IME	EAC	IME	M-M	0.03	2	NA	8	0.466217
312	EAC*LAC	EAC	LAC	H-M	1.17	2	NA	31	0.51156
313	EAC*LCA	EAC	LCA	M-M	0.07	2	NA	25	0.554905
314	EAC*LCH	EAC	LCH	H-M	1.75	1.46157	NA	33	0.536021
315	EAC*LEL	EAC	LEL	H-M	3.26	1.28232	NA	16	0.534746
316	EAC*LHA	EAC	LHA	M-L	0.6	1.51155	NA	9	0.618087
317	EAC*LII	EAC	LII	H-M	0.81	2	NA	23	0.585167
318	EAC*LRO	EAC	LRO	M-M	0.13	0.974545	NA	20	0.366726
319	EAC*MBR	EAC	MBR	H-M	2.19	1.51155	NA	39	0.570173
320	EAC*MFI	EAC	MFI	M-L	0.6	2	NA	31	0.553595
321	EAC*MFO	EAC	MFO	M-M	0.09	1.51155	NA	47	0.552075
322	EAC*MHA	EAC	MHA	M-L	0.59	2	NA	14	0.519668
323	EAC*MSE	EAC	MSE	H-M	1.74	2	NA	62	0.489792
324	EAC*NCH	EAC	NCH	M-L	0.61	1.08183	NA	47	0.586886
325	EAC*NPH	EAC	NPH	H-M	5.96	1.51155	NA	36	0.593035
326	EAC*PEU	EAC	PEU	M-L	0.59	2	NA	49	0.626586
327	EAC*RTH	EAC	RTH	M-M	0.15	2	NA	50	0.486524
328	EAC*SCA	EAC	SCA	M-M	0.19	2	NA	63	0.627068
329	EAC*SKW	EAC	SKW	M-M	0.04	1.51155	NA	4	0.517538
330	EAC*SSU	EAC	SSU	H-M	0.91	1.33988	NA	1	0.431158
331	EAC*TGY	EAC	TGY	M-M	0.11	1.08183	NA	4	0.498071
332	EAC*TSU	EAC	TSU	M-L	0.6	1.51155	NA	6	0.595381
333	EAC*XHA	EAC	XHA	H-M	2.29	1.46157	NA	42	0.567159
334	EAC*EFR	EAC	EFR	M-L	0.59	2	NA	6	0.437222
335	EFR*EHE	EFR	EHE	M-L	0.53	0.0893889	NA	1	0.518639
336	EFR*FHI	EFR	FHI	L-L	0	2	NA	45	0.708167
337	EFR*GJA	EFR	GJA	M-L	0.53	1.28232	NA	6	0.518545
338	EFR*ICH	EFR	ICH	H-L	3.04	2	NA	16	0.544561
339	EFR*IME	EFR	IME	M-L	0.56	0.0962296	NA	14	0.520132
340	EFR*LAC	EFR	LAC	H-L	1.76	1.46157	NA	37	0.587339
341	EFR*LCA	EFR	LCA	M-L	0.52	2	NA	31	0.625496
342	EFR*LCH	EFR	LCH	H-L	2.34	1.08879	NA	39	0.565849
343	EFR*LEL	EFR	LEL	H-L	3.85	2	NA	10	0.569306
344	EFR*LHA	EFR	LHA	L-L	0.01	1.19428	NA	15	0.651361
345	EFR*LII	EFR	LII	H-L	1.4	1.52196	NA	29	0.597012
346	EFR*LRO	EFR	LRO	M-L	0.46	1.04267	NA	14	0.495861
347	EFR*MBR	EFR	MBR	H-L	2.78	1.33988	NA	45	0.587644
348	EFR*MFI	EFR	MFI	L-L	0.01	2	NA	25	0.573851
349	EFR*MFO	EFR	MFO	M-L	0.5	2	NA	53	0.576252
350	EFR*MHA	EFR	MHA	L-L	0	1.51155	NA	8	0.512672
351	EFR*MSE	EFR	MSE	H-L	2.33	2	NA	68	0.561399
352	EFR*NCH	EFR	NCH	L-L	0.02	2	NA	53	0.649306
353	EFR*NPH	EFR	NPH	H-L	6.55	2	NA	42	0.591135
354	EFR*PEU	EFR	PEU	L-L	0	2	NA	55	0.612328
355	EFR*RTH	EFR	RTH	M-L	0.44	2	NA	56	0.557042
356	EFR*SCA	EFR	SCA	M-L	0.4	2	NA	69	0.597511
357	EFR*SKW	EFR	SKW	M-L	0.55	1.51155	NA	2	0.526824
358	EFR*SSU	EFR	SSU	H-L	1.5	2	NA	5	0.480048
359	EFR*TGY	EFR	TGY	M-L	0.48	1.51155	NA	10	0.530067
360	EFR*TSU	EFR	TSU	L-L	0.01	1.33988	NA	0	0.565111
361	EFR*XHA	EFR	XHA	H-L	2.88	2	NA	48	0.554296
362	EHE*FHI	EHE	FHI	M-L	0.53	1.52196	NA	44	0.730194
363	EHE*GJA	EHE	GJA	M-M	0	2	NA	5	0.586068
364	EHE*ICH	EHE	ICH	H-M	2.51	0.945737	NA	17	0.456617
365	EHE*IME	EHE	IME	M-M	0.03	2	NA	13	0.494333
366	EHE*LAC	EHE	LAC	H-M	1.23	1.08183	NA	36	0.496961
367	EHE*LCA	EHE	LCA	M-M	0.01	1.51155	NA	30	0.591321
368	EHE*LCH	EHE	LCH	H-M	1.81	1.51155	NA	38	0.568567
369	EHE*LEL	EHE	LEL	H-M	3.32	2	NA	11	0.557611
370	EHE*LHA	EHE	LHA	M-L	0.54	2	NA	14	0.680444
371	EHE*LII	EHE	LII	H-M	0.87	2	NA	28	0.648171
372	EHE*LRO	EHE	LRO	M-M	0.07	2	NA	15	0.509306
373	EHE*MBR	EHE	MBR	H-M	2.25	2	NA	44	0.633744
374	EHE*MFI	EHE	MFI	M-L	0.54	1.51155	NA	26	0.595758
375	EHE*MFO	EHE	MFO	M-M	0.03	0.0437406	NA	52	0.565771
376	EHE*MHA	EHE	MHA	M-L	0.53	1.08879	NA	9	0.581361
377	EHE*MSE	EHE	MSE	H-M	1.8	0.687814	NA	67	0.58575
378	EHE*NCH	EHE	NCH	M-L	0.55	2	NA	52	0.638089
379	EHE*NPH	EHE	NPH	H-M	6.02	1.52196	NA	41	0.658043
380	EHE*PEU	EHE	PEU	M-L	0.53	2	NA	54	0.701228
381	EHE*RTH	EHE	RTH	M-M	0.09	1.51155	NA	55	0.434847
382	EHE*SCA	EHE	SCA	M-M	0.13	1.51155	NA	68	0.702122
383	EHE*SKW	EHE	SKW	M-M	0.02	1.46157	NA	1	0.530225
384	EHE*SSU	EHE	SSU	H-M	0.97	2	NA	4	0.495477
385	EHE*TGY	EHE	TGY	M-M	0.05	1.04267	NA	9	0.468372
386	EHE*TSU	EHE	TSU	M-L	0.54	1.52196	NA	1	0.643472
387	EHE*XHA	EHE	XHA	H-M	2.35	1.33988	NA	47	0.591593
388	EAC*ERO	EAC	ERO	M-L	0.59	1.46157	NA	48	0.659812
389	EFR*ERO	EFR	ERO	L-L	0	2	NA	54	0.695775
390	EHE*ERO	EHE	ERO	M-L	0.53	2	NA	53	0.657667
391	ERO*FHI	ERO	FHI	L-L	0	1.51155	NA	9	0.800174
392	ERO*GJA	ERO	GJA	M-L	0.53	2	0.217627	48	0.728485
393	ERO*ICH	ERO	ICH	H-L	3.04	1.08879	0.334452	70	0.593228
394	ERO*IME	ERO	IME	M-L	0.56	2	NA	40	0.59767
395	ERO*LAC	ERO	LAC	H-L	1.76	2	NA	17	0.749808
396	ERO*LCA	ERO	LCA	M-L	0.52	2	NA	23	0.715792
397	ERO*LCH	ERO	LCH	H-L	2.34	1.46157	0.265249	15	0.75551
398	ERO*LEL	ERO	LEL	H-L	3.85	2	0.141075	64	0.756657
399	ERO*LHA	ERO	LHA	L-L	0.01	0.863588	NA	39	0.747856
400	ERO*LII	ERO	LII	H-L	1.4	2	NA	25	0.770606
401	ERO*LRO	ERO	LRO	M-L	0.46	1.51155	NA	68	0.74621
402	ERO*MBR	ERO	MBR	H-L	2.78	1.46157	0.0407429	9	0.759582
403	ERO*MFI	ERO	MFI	L-L	0.01	2	NA	79	0.724212
404	ERO*MFO	ERO	MFO	M-L	0.5	1.51155	0.180851	1	0.636357
405	ERO*MHA	ERO	MHA	L-L	0	1.51155	0.148693	62	0.735162
406	ERO*MSE	ERO	MSE	H-L	2.33	0.0134453	0.151381	14	0.763758
407	ERO*NCH	ERO	NCH	L-L	0.02	1.46157	NA	1	0.748779
408	ERO*NPH	ERO	NPH	H-L	6.55	2	NA	12	0.749361
409	ERO*PEU	ERO	PEU	L-L	0	2	0.0820183	1	0.767
410	ERO*RTH	ERO	RTH	M-L	0.44	2	0.173954	2	0.761021
411	ERO*SCA	ERO	SCA	M-L	0.4	1.51155	NA	15	0.775533
412	ERO*SKW	ERO	SKW	M-L	0.55	1.28232	NA	52	0.652834
413	ERO*SSU	ERO	SSU	H-L	1.5	2	0.156317	49	0.686515
414	ERO*TGY	ERO	TGY	M-L	0.48	1.46157	0.304867	44	0.644736
415	ERO*TSU	ERO	TSU	L-L	0.01	1.08879	NA	54	0.758481
416	ERO*XHA	ERO	XHA	H-L	2.88	0.618766	0.119203	6	0.751635
417	FHI*GJA	FHI	GJA	M-L	0.53	2	NA	39	0.720689
418	FHI*ICH	FHI	ICH	H-L	3.04	1.51155	NA	61	0.742
419	FHI*IME	FHI	IME	M-L	0.56	2	NA	31	0.731681
420	FHI*LAC	FHI	LAC	H-L	1.76	2	NA	8	0.63045
421	FHI*LCA	FHI	LCA	M-L	0.52	1.52196	NA	14	0.660726
422	FHI*LCH	FHI	LCH	H-L	2.34	1.51155	NA	6	0.669085
423	FHI*LEL	FHI	LEL	H-L	3.85	1.28232	NA	55	0.707306
424	FHI*LHA	FHI	LHA	L-L	0.01	1.33988	NA	30	0.748528
425	FHI*LII	FHI	LII	H-L	1.4	1.46157	NA	16	0.756948
426	FHI*LRO	FHI	LRO	M-L	0.46	1.33988	NA	59	0.7125
427	FHI*MBR	FHI	MBR	H-L	2.78	2	NA	0	0.7068
428	FHI*MFI	FHI	MFI	L-L	0.01	1.51155	NA	70	0.631591
429	FHI*MFO	FHI	MFO	M-L	0.5	2	NA	8	0.721859
430	FHI*MHA	FHI	MHA	L-L	0	2	NA	53	0.719067
431	FHI*MSE	FHI	MSE	H-L	2.33	1.28232	NA	23	0.740361
432	FHI*NCH	FHI	NCH	L-L	0.02	2	NA	8	0.624056
433	FHI*NPH	FHI	NPH	H-L	6.55	2	NA	3	0.719201
434	FHI*PEU	FHI	PEU	L-L	0	1.51155	NA	10	0.67915
435	FHI*RTH	FHI	RTH	M-L	0.44	0.0962296	NA	11	0.742451
436	FHI*SCA	FHI	SCA	M-L	0.4	1.51155	NA	24	0.745683
437	FHI*SKW	FHI	SKW	M-L	0.55	1.51155	NA	43	0.693593
438	FHI*SSU	FHI	SSU	H-L	1.5	1.51155	NA	40	0.609487
439	FHI*TGY	FHI	TGY	M-L	0.48	2	NA	35	0.763172
440	FHI*TSU	FHI	TSU	L-L	0.01	1.51155	NA	45	0.682865
441	FHI*XHA	FHI	XHA	H-L	2.88	1.28232	NA	3	0.728528
442	GJA*ICH	GJA	ICH	H-M	2.51	1.51155	0.183445	22	0.555087
443	GJA*IME	GJA	IME	M-M	0.03	1.51155	NA	8	0.508739
444	GJA*LAC	GJA	LAC	H-M	1.23	2	NA	31	0.559602
445	GJA*LCA	GJA	LCA	M-M	0.01	1.46157	NA	25	0.62092
446	GJA*LCH	GJA	LCH	H-M	1.81	1.51155	0.322014	33	0.592617
447	GJA*LEL	GJA	LEL	H-M	3.32	1.19428	0.265235	16	0.613995
448	GJA*LHA	GJA	LHA	M-L	0.54	1.28232	NA	9	0.696263
449	GJA*LII	GJA	LII	H-M	0.87	2	NA	23	0.639459
450	GJA*LRO	GJA	LRO	M-M	0.07	2	NA	20	0.481753
451	GJA*MBR	GJA	MBR	H-M	2.25	2	0.185444	39	0.536343
452	GJA*MFI	GJA	MFI	M-L	0.54	1.33988	NA	31	0.624333
453	GJA*MFO	GJA	MFO	M-M	0.03	1.46157	0.4	47	0.615559
454	GJA*MHA	GJA	MHA	M-L	0.53	1.51155	0.188488	14	0.529804
455	GJA*MSE	GJA	MSE	H-M	1.8	2	0.204485	62	0.503333
456	GJA*NCH	GJA	NCH	M-L	0.55	1.51155	NA	47	0.663585
457	GJA*NPH	GJA	NPH	H-M	6.02	1.28232	NA	36	0.486324
458	GJA*PEU	GJA	PEU	M-L	0.53	0.0838195	0.201963	49	0.592239
459	GJA*RTH	GJA	RTH	M-M	0.09	1.51155	0.00106546	50	0.561165
460	GJA*SCA	GJA	SCA	M-M	0.13	1.51155	NA	63	0.617863
461	GJA*SKW	GJA	SKW	M-M	0.02	0.746389	NA	4	0.600203
462	GJA*SSU	GJA	SSU	H-M	0.97	1.51155	0.15442	1	0.462939
463	GJA*TGY	GJA	TGY	M-M	0.05	1.19428	0.41317	4	0.607676
464	GJA*TSU	GJA	TSU	M-L	0.54	2	NA	6	0.618823
465	GJA*XHA	GJA	XHA	H-M	2.35	2	0.220143	42	0.570342
466	ICH*LAC	ICH	LAC	H-H	1.28	2	NA	53	0.595978
467	ICH*LCA	ICH	LCA	H-M	2.52	2	NA	47	0.615822
468	ICH*LCH	ICH	LCH	H-H	0.7	1.19428	0.178971	55	0.605625
469	ICH*LEL	ICH	LEL	H-H	0.81	0.0893889	0.167785	6	0.611111
470	ICH*LHA	ICH	LHA	H-L	3.05	1.51155	NA	31	0.690428
471	ICH*LII	ICH	LII	H-H	1.64	2	NA	45	0.662603
472	ICH*LRO	ICH	LRO	H-M	2.58	2	NA	2	0.540217
473	ICH*MBR	ICH	MBR	H-H	0.26	0.212296	0.238926	61	0.617311
474	ICH*MFI	ICH	MFI	H-L	3.05	1.51155	NA	9	0.634907
475	ICH*MFO	ICH	MFO	H-M	2.54	1.51155	0.2	69	0.519877
476	ICH*MHA	ICH	MHA	H-L	3.04	1.51155	0.21745	8	0.616156
477	ICH*MSE	ICH	MSE	H-H	0.71	1.51155	0.338926	84	0.574481
478	ICH*NCH	ICH	NCH	H-L	3.06	1.46157	NA	69	0.659289
479	ICH*NPH	ICH	NPH	H-H	3.51	1.51155	NA	58	0.632687
480	ICH*PEU	ICH	PEU	H-L	3.04	1.51155	0.25906	71	0.669033
481	ICH*RTH	ICH	RTH	H-M	2.6	1.46157	0	72	0.566492
482	ICH*SCA	ICH	SCA	H-M	2.64	2	NA	85	0.710556
483	ICH*SKW	ICH	SKW	H-M	2.49	2	NA	18	0.501889
484	ICH*SSU	ICH	SSU	H-H	1.54	2	0.3434	21	0.505188
485	ICH*TGY	ICH	TGY	H-M	2.56	1.51155	0.167785	26	0.413
486	ICH*TSU	ICH	TSU	H-L	3.05	1.51155	NA	16	0.664089
487	ICH*XHA	ICH	XHA	H-H	0.16	1.46157	0.265772	64	0.611415
488	ICH*IME	ICH	IME	H-M	2.48	1.46157	NA	30	0.429579
489	IME*LAC	IME	LAC	H-M	1.2	1.33988	NA	23	0.603219
490	IME*LCA	IME	LCA	M-M	0.04	2	NA	17	0.656961
491	IME*LCH	IME	LCH	H-M	1.78	2	NA	25	0.632032
492	IME*LEL	IME	LEL	H-M	3.29	1.04267	NA	24	0.606819
493	IME*LHA	IME	LHA	M-L	0.57	1.08875	NA	1	0.675118
494	IME*LII	IME	LII	H-M	0.84	1.33988	NA	15	0.638214
495	IME*LRO	IME	LRO	M-M	0.1	1.52196	NA	28	0.525563
496	IME*MBR	IME	MBR	H-M	2.22	2	NA	31	0.635283
497	IME*MFI	IME	MFI	M-L	0.57	2	NA	39	0.61643
498	IME*MFO	IME	MFO	M-M	0.06	1.52196	NA	39	0.518115
499	IME*MHA	IME	MHA	M-L	0.56	2	NA	22	0.596796
500	IME*MSE	IME	MSE	H-M	1.77	1.19428	NA	54	0.593045
501	IME*NCH	IME	NCH	M-L	0.58	2	NA	39	0.676083
502	IME*NPH	IME	NPH	H-M	5.99	2	NA	28	0.649458
503	IME*PEU	IME	PEU	M-L	0.56	1.51155	NA	41	0.694183
504	IME*RTH	IME	RTH	M-M	0.12	1.51155	NA	42	0.571688
505	IME*SCA	IME	SCA	M-M	0.16	1.51155	NA	55	0.67475
506	IME*SKW	IME	SKW	M-M	0.01	1.51155	NA	12	0.501422
507	IME*SSU	IME	SSU	H-M	0.94	1.33988	NA	9	0.498216
508	IME*TGY	IME	TGY	M-M	0.08	1.28232	NA	4	0.473492
509	IME*TSU	IME	TSU	M-L	0.57	2	NA	14	0.651533
510	IME*XHA	IME	XHA	H-M	2.32	2	NA	34	0.624069
511	LAC*LEL	LAC	LEL	H-H	2.09	1.51155	NA	47	0.526978
512	LAC*LRO	LAC	LRO	H-M	1.3	1.28232	NA	51	0.488639
513	LAC*MBR	LAC	MBR	H-H	1.02	1.46157	NA	8	0.503022
514	LAC*MFI	LAC	MFI	H-L	1.77	2	NA	62	0.529255
515	LAC*MFO	LAC	MFO	H-M	1.26	2	NA	16	0.583843
516	LAC*MHA	LAC	MHA	H-L	1.76	1.51155	NA	45	0.601
517	LAC*MSE	LAC	MSE	H-H	0.57	2	NA	31	0.588448
518	LAC*NCH	LAC	NCH	H-L	1.78	1.08879	NA	16	0.468611
519	LAC*NPH	LAC	NPH	H-H	4.79	1.51155	NA	5	0.577429
520	LAC*PEU	LAC	PEU	H-L	1.76	1.51155	NA	18	0.676344
521	LAC*RTH	LAC	RTH	H-M	1.32	1.21338	NA	19	0.464669
522	LAC*SCA	LAC	SCA	H-M	1.36	2	NA	32	0.682222
523	LAC*SKW	LAC	SKW	H-M	1.21	2	NA	35	0.616299
524	LAC*SSU	LAC	SSU	H-H	0.26	1.04267	NA	32	0.379406
525	LAC*TGY	LAC	TGY	H-M	1.28	2	NA	27	0.650956
526	LAC*TSU	LAC	TSU	H-L	1.77	1.46157	NA	37	0.658483
527	LAC*XHA	LAC	XHA	H-H	1.12	2	NA	11	0.599248
528	LAC*LCA	LAC	LCA	H-M	1.24	1.51155	NA	6	0.45649
529	LCA*LEL	LCA	LEL	H-M	3.33	1.46157	NA	41	0.581619
530	LCA*LHA	LCA	LHA	M-L	0.53	1.28232	NA	16	0.69073
531	LCA*LII	LCA	LII	H-M	0.88	2	NA	2	0.660095
532	LCA*LRO	LCA	LRO	M-M	0.06	2	NA	45	0.55202
533	LCA*MBR	LCA	MBR	H-M	2.26	2	NA	14	0.575643
534	LCA*MFI	LCA	MFI	M-L	0.53	1.51155	NA	56	0.611171
535	LCA*MFO	LCA	MFO	M-M	0.02	2	NA	22	0.649954
536	LCA*MHA	LCA	MHA	M-L	0.52	2	NA	39	0.590387
537	LCA*MSE	LCA	MSE	H-M	1.81	2	NA	37	0.613597
538	LCA*NCH	LCA	NCH	M-L	0.54	1.52196	NA	22	0.565671
539	LCA*NPH	LCA	NPH	H-M	6.03	2	NA	11	0.571778
540	LCA*PEU	LCA	PEU	M-L	0.52	1.51155	NA	24	0.678552
541	LCA*RTH	LCA	RTH	M-M	0.08	0.138492	NA	25	0.521369
542	LCA*SCA	LCA	SCA	M-M	0.12	2	NA	38	0.635268
543	LCA*SKW	LCA	SKW	M-M	0.03	2	NA	29	0.605587
544	LCA*SSU	LCA	SSU	H-M	0.98	2	NA	26	0.501489
545	LCA*TGY	LCA	TGY	M-M	0.04	1.51155	NA	21	0.685986
546	LCA*TSU	LCA	TSU	M-L	0.53	2	NA	31	0.63131
547	LCA*XHA	LCA	XHA	H-M	2.36	0.863588	NA	17	0.559556
548	LAC*LCH	LAC	LCH	H-H	0.58	1.33988	NA	2	0.508849
549	LCA*LCH	LCA	LCH	H-M	1.82	0.856487	NA	8	0.525155
550	LCH*LEL	LCH	LEL	H-H	1.51	1.51155	0.0832165	49	0.549418
551	LCH*LHA	LCH	LHA	H-L	2.35	1.04267	NA	24	0.703173
552	LCH*LII	LCH	LII	H-H	0.94	1.28232	NA	10	0.66709
553	LCH*LRO	LCH	LRO	H-M	1.88	1.08875	NA	53	0.534336
554	LCH*MBR	LCH	MBR	H-H	0.44	1.46157	0.131209	6	0.519973
555	LCH*MFI	LCH	MFI	H-L	2.35	0.0668008	NA	64	0.586182
556	LCH*MFO	LCH	MFO	H-M	1.84	1.46157	0.0460993	14	0.562798
557	LCH*MHA	LCH	MHA	H-L	2.34	2	0.17552	47	0.601374
558	LCH*MSE	LCH	MSE	H-H	0.01	1.51155	0.183527	29	0.618002
559	LCH*NCH	LCH	NCH	H-L	2.36	1.51155	NA	14	0.580307
560	LCH*NPH	LCH	NPH	H-H	4.21	1.28232	NA	3	0.536069
561	LCH*PEU	LCH	PEU	H-L	2.34	2	0.13724	16	0.682532
562	LCH*RTH	LCH	RTH	H-M	1.9	1.51155	0.229787	17	0.58395
563	LCH*SCA	LCH	SCA	H-M	1.94	1.51155	NA	30	0.675401
564	LCH*SKW	LCH	SKW	H-M	1.79	1.51155	NA	37	0.619918
565	LCH*SSU	LCH	SSU	H-H	0.84	1.51155	0.190287	34	0.481102
566	LCH*TGY	LCH	TGY	H-M	1.86	2	0.102117	29	0.626267
567	LCH*TSU	LCH	TSU	H-L	2.35	2	NA	39	0.639624
568	LCH*XHA	LCH	XHA	H-H	0.54	2	0.174424	9	0.581173
569	LEL*LRO	LEL	LRO	H-M	3.39	1.51155	NA	4	0.508028
570	LEL*MBR	LEL	MBR	H-H	1.07	1.51155	0.0591147	55	0.638356
571	LEL*MFI	LEL	MFI	H-L	3.86	1.51155	NA	15	0.485922
572	LEL*MFO	LEL	MFO	H-M	3.35	1.51155	0	63	0.645357
573	LEL*MHA	LEL	MHA	H-L	3.85	2	0.0323614	2	0.547656
574	LEL*MSE	LEL	MSE	H-H	1.52	1.52196	0.183712	78	0.629924
575	LEL*NCH	LEL	NCH	H-L	3.87	1.28232	NA	63	0.611583
576	LEL*NPH	LEL	NPH	H-H	2.7	1.28232	NA	52	0.616145
577	LEL*PEU	LEL	PEU	H-L	3.85	1.46157	0.0756328	65	0.68245
578	LEL*RTH	LEL	RTH	H-M	3.41	2	0.25	66	0.506118
579	LEL*SCA	LEL	SCA	H-M	3.45	2	NA	79	0.6599
580	LEL*SKW	LEL	SKW	H-M	3.3	2	NA	12	0.472799
581	LEL*SSU	LEL	SSU	H-H	2.35	1.46157	0.19121	15	0.514631
582	LEL*TGY	LEL	TGY	H-M	3.37	1.51155	0.148708	20	0.650528
583	LEL*TSU	LEL	TSU	H-L	3.86	1.51155	NA	10	0.621167
584	LEL*XHA	LEL	XHA	H-H	0.97	1.33988	0.0938131	58	0.612676
585	LAC*LHA	LAC	LHA	H-L	1.77	2	NA	22	0.715917
586	LEL*LHA	LEL	LHA	H-L	3.86	1.20313	NA	25	0.619722
587	LHA*LII	LHA	LII	H-L	1.41	0.687814	NA	14	0.415639
588	LHA*LRO	LHA	LRO	M-L	0.47	1.51155	NA	29	0.653806
589	LHA*MBR	LHA	MBR	H-L	2.79	2	NA	30	0.740361
590	LHA*MFI	LHA	MFI	L-L	0	0.687814	NA	40	0.547187
591	LHA*MFO	LHA	MFO	M-L	0.51	2	NA	38	0.696286
592	LHA*MHA	LHA	MHA	L-L	0.01	1.51155	NA	23	0.669333
593	LHA*MSE	LHA	MSE	H-L	2.34	2	NA	53	0.725439
594	LHA*NCH	LHA	NCH	L-L	0.01	1.04267	NA	38	0.693733
595	LHA*NPH	LHA	NPH	H-L	6.56	2	NA	27	0.752085
596	LHA*PEU	LHA	PEU	L-L	0.01	1.46157	NA	40	0.760972
597	LHA*RTH	LHA	RTH	M-L	0.45	1.51155	NA	41	0.705187
598	LHA*SCA	LHA	SCA	M-L	0.41	2	NA	54	0.760894
599	LHA*SKW	LHA	SKW	M-L	0.56	1.46157	NA	13	0.476609
600	LHA*SSU	LHA	SSU	H-L	1.51	1.46157	NA	10	0.643523
601	LHA*TGY	LHA	TGY	M-L	0.49	1.46157	NA	5	0.690489
602	LHA*TSU	LHA	TSU	L-L	0	1.19428	NA	15	0.671313
603	LHA*XHA	LHA	XHA	H-L	2.89	2	NA	33	0.721565
604	LAC*LII	LAC	LII	H-H	0.36	1.21338	NA	8	0.67293
605	LEL*LII	LEL	LII	H-H	2.45	2	NA	39	0.613187
606	LII*LRO	LII	LRO	H-M	0.94	2	NA	43	0.5855
607	LII*MBR	LII	MBR	H-H	1.38	1.46157	NA	16	0.716032
608	LII*MFI	LII	MFI	H-L	1.41	2	NA	54	0.559848
609	LII*MFO	LII	MFO	H-M	0.9	2	NA	24	0.68074
610	LII*MHA	LII	MHA	H-L	1.4	2	NA	37	0.63887
611	LII*MSE	LII	MSE	H-H	0.93	2	NA	39	0.668277
612	LII*NCH	LII	NCH	H-L	1.42	1.51155	NA	24	0.704214
613	LII*NPH	LII	NPH	H-H	5.15	1.51155	NA	13	0.73744
614	LII*PEU	LII	PEU	H-L	1.4	2	NA	26	0.750743
615	LII*RTH	LII	RTH	H-M	0.96	2	NA	27	0.655982
616	LII*SCA	LII	SCA	H-M	1	2	NA	40	0.723521
617	LII*SKW	LII	SKW	H-M	0.85	2	NA	27	0.463888
618	LII*SSU	LII	SSU	H-H	0.1	2	NA	24	0.627732
619	LII*TGY	LII	TGY	H-M	0.92	1.52196	NA	19	0.654386
620	LII*TSU	LII	TSU	H-L	1.41	2	NA	29	0.644333
621	LII*XHA	LII	XHA	H-H	1.48	1.51155	NA	19	0.68177
622	LRO*MBR	LRO	MBR	H-M	2.32	1.51155	NA	59	0.540306
623	LRO*MFI	LRO	MFI	M-L	0.47	1.51155	NA	11	0.575535
624	LRO*MFO	LRO	MFO	M-M	0.04	2	NA	67	0.580224
625	LRO*MHA	LRO	MHA	M-L	0.46	1.19428	NA	6	0.555439
626	LRO*MSE	LRO	MSE	H-M	1.87	2	NA	82	0.505657
627	LRO*NCH	LRO	NCH	M-L	0.48	1.51155	NA	67	0.610072
628	LRO*NPH	LRO	NPH	H-M	6.09	1.04267	NA	56	0.585004
629	LRO*PEU	LRO	PEU	M-L	0.46	2	NA	69	0.666833
630	LRO*RTH	LRO	RTH	M-M	0.02	2	NA	70	0.497333
631	LRO*SCA	LRO	SCA	M-M	0.06	1.51155	NA	83	0.647756
632	LRO*SKW	LRO	SKW	M-M	0.09	1.51155	NA	16	0.550574
633	LRO*SSU	LRO	SSU	H-M	1.04	2	NA	19	0.485361
634	LRO*TGY	LRO	TGY	M-M	0.02	1.51155	NA	24	0.589289
635	LRO*TSU	LRO	TSU	M-L	0.47	1.33988	NA	14	0.626528
636	LRO*XHA	LRO	XHA	H-M	2.42	2	NA	62	0.582148
637	MBR*MFI	MBR	MFI	H-L	2.79	2	NA	70	0.63476
638	MBR*MFO	MBR	MFO	H-M	2.28	1.51155	0	8	0.616303
639	MBR*MHA	MBR	MHA	H-L	2.78	1.33988	0.0799786	53	0.6486
640	MBR*MSE	MBR	MSE	H-H	0.45	1.51155	0.0909552	23	0.589386
641	MBR*NCH	MBR	NCH	H-L	2.8	2	NA	8	0.639811
642	MBR*NPH	MBR	NPH	H-H	3.77	1.51155	NA	3	0.469243
643	MBR*PEU	MBR	PEU	H-L	2.78	2	0.0274408	10	0.604311
644	MBR*RTH	MBR	RTH	H-M	2.34	1.33988	0.25	11	0.626008
645	MBR*SCA	MBR	SCA	H-M	2.38	1.51155	NA	24	0.640244
646	MBR*SKW	MBR	SKW	H-M	2.23	1.51155	NA	43	0.66483
647	MBR*SSU	MBR	SSU	H-H	1.28	1.08879	0.0803489	40	0.524489
648	MBR*TGY	MBR	TGY	H-M	2.3	1.28232	0.229067	35	0.676322
649	MBR*TSU	MBR	TSU	H-L	2.79	2	NA	45	0.664549
650	MBR*XHA	MBR	XHA	H-H	0.1	1.46157	0.0346984	3	0.642467
651	MFI*MFO	MFI	MFO	M-L	0.51	2	NA	78	0.566245
652	MFI*MSE	MFI	MSE	H-L	2.34	1.04267	NA	93	0.636455
653	MFI*NCH	MFI	NCH	L-L	0.01	1.33988	NA	78	0.551609
654	MFI*NPH	MFI	NPH	H-L	6.56	1.33988	NA	67	0.651876
655	MFI*PEU	MFI	PEU	L-L	0.01	0.974545	NA	80	0.693027
656	MFI*RTH	MFI	RTH	M-L	0.45	2	NA	81	0.628445
657	MFI*SCA	MFI	SCA	M-L	0.41	1.51155	NA	94	0.693802
658	MFI*SKW	MFI	SKW	M-L	0.56	1.51155	NA	27	0.513139
659	MFI*SSU	MFI	SSU	H-L	1.51	1.51155	NA	30	0.483121
660	MFI*TGY	MFI	TGY	M-L	0.49	2	NA	35	0.644158
661	MFI*TSU	MFI	TSU	L-L	0	1.51155	NA	25	0.587403
662	MFI*XHA	MFI	XHA	H-L	2.89	1.51155	NA	73	0.631488
663	MFO*MSE	MFO	MSE	H-M	1.83	1.51155	0.244681	15	0.655205
664	MFO*NCH	MFO	NCH	M-L	0.52	1.51155	NA	0	0.668033
665	MFO*NPH	MFO	NPH	H-M	6.05	1.28232	NA	11	0.612538
666	MFO*PEU	MFO	PEU	M-L	0.5	2	0.0680851	2	0.706205
667	MFO*RTH	MFO	RTH	M-M	0.06	2	0.225532	3	0.666947
668	MFO*SCA	MFO	SCA	M-M	0.1	1.19428	NA	16	0.706829
669	MFO*SKW	MFO	SKW	M-M	0.05	2	NA	51	0.574674
670	MFO*SSU	MFO	SSU	H-M	1	2	0.212766	48	0.539648
671	MFO*TGY	MFO	TGY	M-M	0.02	1.46157	0.0851064	43	0.568044
672	MFO*TSU	MFO	TSU	M-L	0.51	1.04267	NA	53	0.686407
673	MFO*XHA	MFO	XHA	H-M	2.38	2	0.102128	5	0.671044
674	MFI*MHA	MFI	MHA	L-L	0.01	1.04267	NA	17	0.54402
675	MFO*MHA	MFO	MHA	M-L	0.5	2	0.2	61	0.649265
676	MHA*MSE	MHA	MSE	H-L	2.33	2	0.110308	76	0.531935
677	MHA*NCH	MHA	NCH	L-L	0.02	1.52196	NA	61	0.574133
678	MHA*NPH	MHA	NPH	H-L	6.55	1.51155	NA	50	0.61061
679	MHA*PEU	MHA	PEU	L-L	0	0.0962296	0.166881	63	0.651933
680	MHA*RTH	MHA	RTH	M-L	0.44	1.08879	0.374468	64	0.540892
681	MHA*SCA	MHA	SCA	M-L	0.4	1.51155	NA	77	0.544489
682	MHA*SKW	MHA	SKW	M-L	0.55	2	NA	10	0.558558
683	MHA*SSU	MHA	SSU	H-L	1.5	1.08879	0.148454	13	0.454212
684	MHA*TGY	MHA	TGY	M-L	0.48	2	0.211757	18	0.630822
685	MHA*TSU	MHA	TSU	L-L	0.01	1.46157	NA	8	0.472013
686	MHA*XHA	MHA	XHA	H-L	2.88	1.46157	0.161513	56	0.496544
687	MSE*NCH	MSE	NCH	H-L	2.35	2	NA	15	0.668958
688	MSE*NPH	MSE	NPH	H-H	4.22	1.51155	NA	26	0.646716
689	MSE*PEU	MSE	PEU	H-L	2.33	2	0.119554	13	0.685306
690	MSE*RTH	MSE	RTH	H-M	1.89	0.0893889	0.268085	12	0.515443
691	MSE*SCA	MSE	SCA	H-M	1.93	1.51155	NA	1	0.534945
692	MSE*SKW	MSE	SKW	H-M	1.78	1.33988	NA	66	0.630766
693	MSE*SSU	MSE	SSU	H-H	0.83	2	0.0652722	63	0.525424
694	MSE*TGY	MSE	TGY	H-M	1.85	1.46157	0.234591	58	0.609303
695	MSE*TSU	MSE	TSU	H-L	2.34	1.03409	NA	68	0.56316
696	MSE*XHA	MSE	XHA	H-H	0.55	1.46157	0.109901	20	0.502623
697	NCH*NPH	NCH	NPH	H-L	6.57	2	NA	11	0.666608
698	NCH*PEU	NCH	PEU	L-L	0.02	1.28232	NA	2	0.6946
699	NCH*RTH	NCH	RTH	M-L	0.46	0.138492	NA	3	0.658892
700	NCH*SCA	NCH	SCA	M-L	0.42	2	NA	16	0.741822
701	NCH*SKW	NCH	SKW	M-L	0.57	1.19428	NA	51	0.676504
702	NCH*SSU	NCH	SSU	H-L	1.52	2	NA	48	0.414345
703	NCH*TGY	NCH	TGY	M-L	0.5	1.51155	NA	43	0.7168
704	NCH*TSU	NCH	TSU	L-L	0.01	1.51155	NA	53	0.695462
705	NCH*XHA	NCH	XHA	H-L	2.9	2	NA	5	0.670633
706	NPH*PEU	NPH	PEU	H-L	6.55	1.51155	NA	13	0.551495
707	NPH*RTH	NPH	RTH	H-M	6.11	2	NA	14	0.661229
708	NPH*SCA	NPH	SCA	H-M	6.15	1.51155	NA	27	0.670299
709	NPH*SKW	NPH	SKW	H-M	6	1.46157	NA	40	0.662837
710	NPH*SSU	NPH	SSU	H-H	5.05	2	NA	37	0.539876
711	NPH*TGY	NPH	TGY	H-M	6.07	2	NA	32	0.696446
712	NPH*TSU	NPH	TSU	H-L	6.56	1.28232	NA	42	0.682469
713	NPH*XHA	NPH	XHA	H-H	3.67	2	NA	6	0.620283
714	PEU*RTH	PEU	RTH	M-L	0.44	2	0.242553	1	0.6933
715	PEU*SCA	PEU	SCA	M-L	0.4	0.0668008	NA	14	0.714389
716	PEU*SKW	PEU	SKW	M-L	0.55	0.0962296	NA	53	0.669692
717	PEU*SSU	PEU	SSU	H-L	1.5	1.51155	0.102295	50	0.632888
718	PEU*TGY	PEU	TGY	M-L	0.48	1.04267	0.236164	45	0.718933
719	PEU*TSU	PEU	TSU	L-L	0.01	0.138492	NA	55	0.667729
720	PEU*XHA	PEU	XHA	H-L	2.88	1.51155	0.0371844	7	0.658256
721	RTH*SCA	RTH	SCA	M-M	0.04	2	NA	13	0.64784
722	RTH*SKW	RTH	SKW	M-M	0.11	1.19428	NA	54	0.555623
723	RTH*SSU	RTH	SSU	H-M	1.06	2	0.192328	51	0.496371
724	RTH*TGY	RTH	TGY	M-M	0.04	2	0.276596	46	0.58095
725	RTH*TSU	RTH	TSU	M-L	0.45	0.0893889	NA	56	0.596432
726	RTH*XHA	RTH	XHA	H-M	2.44	1.51155	0.276596	8	0.496146
727	SCA*SKW	SCA	SKW	M-M	0.15	1.51155	NA	67	0.650519
728	SCA*TGY	SCA	TGY	M-M	0.08	2	NA	59	0.714544
729	SCA*TSU	SCA	TSU	M-L	0.41	1.51155	NA	69	0.578292
730	SCA*XHA	SCA	XHA	H-M	2.48	1.51155	NA	21	0.606459
731	SKW*TGY	SKW	TGY	M-M	0.07	1.18579	NA	8	0.546908
732	SKW*TSU	SKW	TSU	M-L	0.56	2	NA	2	0.599322
733	SKW*XHA	SKW	XHA	H-M	2.33	1.46157	NA	46	0.611024
734	SCA*SSU	SCA	SSU	H-M	1.1	0.0962296	NA	64	0.609386
735	SKW*SSU	SKW	SSU	H-M	0.95	1.51155	NA	3	0.517916
736	SSU*TGY	SSU	TGY	H-M	1.02	2	0.264113	5	0.57087
737	SSU*TSU	SSU	TSU	H-L	1.51	2	NA	5	0.589121
738	SSU*XHA	SSU	XHA	H-H	1.38	1.33988	0.124556	43	0.56919
739	TGY*TSU	TGY	TSU	M-L	0.49	1.08183	NA	10	0.669176
740	TGY*XHA	TGY	XHA	H-M	2.4	2	0.230795	38	0.626119
741	TSU*XHA	TSU	XHA	H-L	2.89	2	NA	48	0.577608
