# Supplementary material for: Root-associated fungal community reflects host spatial co-occurrence patterns in a subtropical forest
Source: ISME Commun. 2021 Nov 6;1:65. doi: 10.1038/s43705-021-00072-6 (PMC9723750; doi:10.1038/s43705-021-00072-6)
Supplement: Supplementary file 5 — Table S3 [file 43705_2021_72_MOESM5_ESM.xlsx]

## Sheet: Table S3
Table S3. Functional traits of the 39 plant species in this study. The records of functional traits were explored based on the species names of our target plants. Traits with records for more than 13 target plant species were requested and downloaded from TRY website (https://www.try-db.org/). Traits without records were marked as "NA". A total of 21 plant species with more than 5 traits were use…
Plant species	Species code (Abbr.)	Growth form	Plant woodiness	Leaf phenology	Leaf type	Wood density (mg/mm3)	Plant height (m)	Seed mass (mg)	Leaf N (mg/g)	Leaf P (mg/g)	Leaf N/P (g/g)	Plant tolerance to frost	Number of Traits	Used for analyses
Aidia canthioides	ACA	Tree	Wood	Evergreen	Broadleaf	0.79	NA	NA	26.71	0.72	36.95	NA	8	Yes
Altingia chinensis	ACH	Tree	Wood	Evergreen	Broadleaf	0.63	NA	10	NA	NA	NA	NA	6	Yes
Ardisia quinquegona	AQU	Shrub	Wood	Evergreen	Broadleaf	0.62	2.6	39.01	17.2	0.75	24.92	Freezing unexposed	11	Yes
Antidesma venosum	AVE	Tree	Wood	Evergreen	Broadleaf	0.85	8	44.85	13.75	3.34	NA	Freezing unexposed	10	Yes
Bridelia tomentosa	BTO	NA	Wood	Evergreen	Broadleaf	0.61	NA	NA	NA	NA	NA	Freezing unexposed	5	No
Cryptocarya concinna	CCO	Tree	Wood	Evergreen	Broadleaf	0.51	12	386	20.6	0.88	39.99	NA	10	Yes
Croton lachnocarpus	CLA	Shrub	Wood	Evergreen	Broadleaf	NA	NA	NA	NA	0.85	NA	NA	5	No
Daphniphyllum pentandrum	DPE	Tree	Wood	Evergreen	Broadleaf	0.54	5	6.16	15.56	0.88	17.52	NA	10	Yes
Distylium racemosum	DRA	Tree	Wood	Evergreen	Broadleaf	0.66	3	NA	NA	NA	NA	NA	6	Yes
Eurya acuminatissima	EAC	NA	Wood	Evergreen	Broadleaf	NA	NA	NA	NA	NA	NA	NA	3	No
Eriobotrya fragrans	EFR	NA	Wood	Evergreen	Broadleaf	NA	NA	NA	NA	NA	NA	NA	3	No
Eurya hebeclados	EHE	NA	Wood	Evergreen	Broadleaf	NA	NA	NA	NA	NA	NA	Freezing exposed	4	No
Engelhardtia roxburghiana	ERO	Tree	Wood	Evergreen	Broadleaf	0.46	20	25	13.4	0.6	11.36	Freezing unexposed	11	Yes
Ficus hirta	FHI	Tree	Wood	Evergreen	Broadleaf	NA	NA	0.35	NA	NA	NA	NA	5	No
Gardenia jasminoides	GJA	Shrub	Wood	Evergreen	Broadleaf	NA	3	3.4	14.23	0.92	13.45	Freezing unexposed	10	Yes
Itea chinensis	ICH	Shrub	Wood	Evergreen	Broadleaf	NA	NA	NA	NA	0.62	NA	Freezing exposed	6	Yes
Ilex memecylifolia	IME	NA	Wood	Evergreen	Broadleaf	NA	NA	1.57	NA	NA	NA	NA	4	No
Litsea acutivena	LAC	NA	Wood	Evergreen	Broadleaf	NA	NA	NA	NA	NA	NA	NA	3	No
Lithocarpus calophyllus	LCA	Tree	Wood	Evergreen	Broadleaf	NA	NA	NA	NA	0.63	NA	NA	5	No
Lindera chunii	LCH	Tree	Wood	Evergreen	Broadleaf	0.55	8	NA	19.46	0.84	21.3	Freezing exposed	10	Yes
Litsea elongata	LEL	Tree	Wood	Evergreen	Broadleaf	NA	NA	NA	14.4	0.6	13.35	Freezing exposed	8	Yes
Lithocarpus haipinii	LHA	NA	Wood	Evergreen	Broadleaf	NA	NA	NA	NA	NA	NA	NA	3	No
Lithocarpus litseifolius	LII	NA	Wood	Evergreen	Broadleaf	0.44	NA	5200	NA	NA	NA	NA	5	No
Litsea rotundifolia	LRO	NA	Wood	Evergreen	Broadleaf	NA	NA	NA	NA	NA	NA	Freezing unexposed	4	No
Machilus breviflora	MBR	Tree	Wood	Evergreen	Broadleaf	NA	NA	NA	12.56	1.2	10.47	NA	7	Yes
Magnolia figo	MFI	Shrub	Wood	Evergreen	Broadleaf	NA	NA	NA	NA	NA	NA	Freezing exposed	5	No
Magnolia fordiana	MFO	Tree	Wood	Evergreen	Broadleaf	0.42	NA	NA	NA	NA	NA	Freezing exposed	6	Yes
Madhuca hainanensis	MHA	Tree	Wood	Evergreen	Broadleaf	0.89	NA	NA	13.8	0.36	16.77	NA	8	Yes
Myrsine seguinii	MSE	Tree	Wood	Evergreen	Broadleaf	0.64	8	NA	12.2	0.52	22.9	Freezing unexposed	10	Yes
Neolitsea chui	NCH	Tree	Wood	Evergreen	Broadleaf	NA	NA	NA	NA	NA	NA	NA	4	No
Neolitsea phanerophlebia	NPH	NA	Wood	Evergreen	Broadleaf	0.59	NA	NA	NA	NA	NA	NA	4	No
Pentaphylax euryoides	PEU	Tree	Wood	Evergreen	Broadleaf	0.58	NA	NA	13.13	1.5	8.75	NA	8	Yes
Reevesia thyrsoidea	RTH	Shrub	Wood	Evergreen	Broadleaf	0.48	NA	31.1	NA	NA	NA	NA	6	Yes
Semiliquidambar cathayensis	SCA	NA	Wood	Evergreen	Broadleaf	NA	NA	NA	NA	NA	NA	NA	3	No
Syzygium kwangtungense	SKW	NA	Wood	Evergreen	Broadleaf	NA	NA	NA	NA	NA	NA	NA	3	No
Schima superba	SSU	Tree	Wood	Evergreen	Broadleaf	0.55	2	4.95	11.8	0.8	22.67	Freezing unexposed	11	Yes
Ternstroemia gymnanthera	TGY	Tree	Wood	Evergreen	Broadleaf	0.66	NA	NA	25.25	0.6	28.29	Freezing exposed	9	Yes
Toxicodendron succedaneum	TSU	Tree	Wood	Evergreen	Broadleaf	NA	NA	NA	18.1	NA	NA	NA	5	No
Xanthophyllum hainanense	XHA	Tree	Wood	Evergreen	Broadleaf	0.66	NA	NA	12.24	1.6	7.65	NA	8	Yes
