# Supplementary material for: Root-associated fungal community reflects host spatial co-occurrence patterns in a subtropical forest
Source: ISME Commun. 2021 Nov 6;1:65. doi: 10.1038/s43705-021-00072-6 (PMC9723750; doi:10.1038/s43705-021-00072-6)
Supplement: Supplementary file 6 — Table S4 [file 43705_2021_72_MOESM6_ESM.xlsx]

## Sheet: Table S4
Table S4. Values of bivariate pair correlation function g(r) and the spatial co-occurrence patterns for all the 741 pairs of plant species.
Pair ID	Pair	Species 1	Species 2	Values of g(r) at r = 1 m	Spatial co-occurrence patterns (A: Aggregated, g(r) > 1 / S: Segregated, g(r) < 1)
1	ACA*ACH	ACA	ACH	1.64	A
2	ACA*AQU	ACA	AQU	2.02	A
3	ACA*AVE	ACA	AVE	1.32	A
4	ACA*BTO	ACA	BTO	4.77	A
5	ACA*CCO	ACA	CCO	1.87	A
6	ACA*CLA	ACA	CLA	4.37	A
7	ACA*DPE	ACA	DPE	0.5	S
8	ACA*DRA	ACA	DRA	1.27	A
9	ACA*EAC	ACA	EAC	0.57	S
10	ACA*EFR	ACA	EFR	2.25	A
11	ACA*EHE	ACA	EHE	1.65	A
12	ACA*ERO	ACA	ERO	3.35	A
13	ACA*FHI	ACA	FHI	2.68	A
14	ACA*GJA	ACA	GJA	1.95	A
15	ACA*ICH	ACA	ICH	0.72	S
16	ACA*IME	ACA	IME	1.84	A
17	ACA*LAC	ACA	LAC	1.96	A
18	ACA*LCA	ACA	LCA	2.01	A
19	ACA*LCH	ACA	LCH	1.58	A
20	ACA*LEL	ACA	LEL	1.14	A
21	ACA*LHA	ACA	LHA	2.5	A
22	ACA*LII	ACA	LII	0.29	S
23	ACA*LRO	ACA	LRO	0.8	S
24	ACA*MBR	ACA	MBR	1.01	A
25	ACA*MFI	ACA	MFI	3.26	A
26	ACA*MFO	ACA	MFO	0.77	S
27	ACA*MHA	ACA	MHA	4.21	A
28	ACA*MSE	ACA	MSE	1	S
29	ACA*NCH	ACA	NCH	4.03	A
30	ACA*NPH	ACA	NPH	0.99	S
31	ACA*PEU	ACA	PEU	1.94	A
32	ACA*RTH	ACA	RTH	1.31	A
33	ACA*SCA	ACA	SCA	1.41	A
34	ACA*SKW	ACA	SKW	1.4	A
35	ACA*SSU	ACA	SSU	0.29	S
36	ACA*TGY	ACA	TGY	1.45	A
37	ACA*TSU	ACA	TSU	2.32	A
38	ACA*XHA	ACA	XHA	1.05	A
39	ACH*AQU	ACH	AQU	0.57	S
40	ACH*AVE	ACH	AVE	1.19	A
41	ACH*BTO	ACH	BTO	1.18	A
42	ACH*CCO	ACH	CCO	0.97	S
43	ACH*CLA	ACH	CLA	1.58	A
44	ACH*DPE	ACH	DPE	0.25	S
45	ACH*DRA	ACH	DRA	1.5	A
46	ACH*EAC	ACH	EAC	0.41	S
47	ACH*EFR	ACH	EFR	1.16	A
48	ACH*EHE	ACH	EHE	0.99	S
49	ACH*ERO	ACH	ERO	2.59	A
50	ACH*FHI	ACH	FHI	0.92	S
51	ACH*GJA	ACH	GJA	2.1	A
52	ACH*ICH	ACH	ICH	0.74	S
53	ACH*IME	ACH	IME	1.83	A
54	ACH*LAC	ACH	LAC	1.27	A
55	ACH*LCA	ACH	LCA	1.15	A
56	ACH*LCH	ACH	LCH	0.61	S
57	ACH*LEL	ACH	LEL	1.15	A
58	ACH*LHA	ACH	LHA	1.84	A
59	ACH*LII	ACH	LII	0.46	S
60	ACH*LRO	ACH	LRO	0.86	S
61	ACH*MBR	ACH	MBR	0.86	S
62	ACH*MFI	ACH	MFI	0.73	S
63	ACH*MFO	ACH	MFO	1.32	A
64	ACH*MHA	ACH	MHA	0.86	S
65	ACH*MSE	ACH	MSE	1.39	A
66	ACH*NCH	ACH	NCH	2.56	A
67	ACH*NPH	ACH	NPH	1.02	A
68	ACH*PEU	ACH	PEU	4.42	A
69	ACH*RTH	ACH	RTH	2.12	A
70	ACH*SCA	ACH	SCA	1.7	A
71	ACH*SKW	ACH	SKW	1.22	A
72	ACH*SSU	ACH	SSU	0.79	S
73	ACH*TGY	ACH	TGY	1.42	A
74	ACH*TSU	ACH	TSU	1.95	A
75	ACH*XHA	ACH	XHA	1.52	A
76	AQU*BTO	AQU	BTO	4.22	A
77	AQU*CCO	AQU	CCO	1.98	A
78	AQU*CLA	AQU	CLA	3.14	A
79	AQU*DPE	AQU	DPE	0.28	S
80	AQU*DRA	AQU	DRA	1.13	A
81	AQU*EAC	AQU	EAC	0.47	S
82	AQU*EFR	AQU	EFR	5.93	A
83	AQU*EHE	AQU	EHE	2.84	A
84	AQU*ERO	AQU	ERO	0.9	S
85	AQU*FHI	AQU	FHI	2.96	A
86	AQU*GJA	AQU	GJA	2.16	A
87	AQU*ICH	AQU	ICH	0.77	S
88	AQU*IME	AQU	IME	1.4	A
89	AQU*LAC	AQU	LAC	2	A
90	AQU*LCA	AQU	LCA	1.32	A
91	AQU*LCH	AQU	LCH	1.41	A
92	AQU*LEL	AQU	LEL	1.37	A
93	AQU*LHA	AQU	LHA	2.49	A
94	AQU*LII	AQU	LII	0.44	S
95	AQU*LRO	AQU	LRO	0.96	S
96	AQU*MBR	AQU	MBR	1.36	A
97	AQU*MFI	AQU	MFI	1.22	A
98	AQU*MFO	AQU	MFO	0.34	S
99	AQU*MHA	AQU	MHA	9.41	A
100	AQU*MSE	AQU	MSE	1.43	A
101	AQU*NCH	AQU	NCH	2.27	A
102	AQU*NPH	AQU	NPH	1.26	A
103	AQU*PEU	AQU	PEU	1.16	A
104	AQU*RTH	AQU	RTH	1.62	A
105	AQU*SCA	AQU	SCA	1.2	A
106	AQU*SKW	AQU	SKW	1.64	A
107	AQU*SSU	AQU	SSU	0.11	S
108	AQU*TGY	AQU	TGY	1.86	A
109	AQU*TSU	AQU	TSU	1.82	A
110	AQU*XHA	AQU	XHA	1.28	A
111	AQU*AVE	AQU	AVE	1.55	A
112	AVE*BTO	AVE	BTO	1.09	A
113	AVE*CCO	AVE	CCO	1.44	A
114	AVE*CLA	AVE	CLA	2.76	A
115	AVE*DPE	AVE	DPE	1.25	A
116	AVE*DRA	AVE	DRA	0.62	S
117	AVE*EAC	AVE	EAC	1.67	A
118	AVE*EFR	AVE	EFR	2.25	A
119	AVE*EHE	AVE	EHE	1.39	A
120	AVE*ERO	AVE	ERO	2.42	A
121	AVE*FHI	AVE	FHI	1.66	A
122	AVE*GJA	AVE	GJA	2.36	A
123	AVE*ICH	AVE	ICH	1.04	A
124	AVE*IME	AVE	IME	1.38	A
125	AVE*LAC	AVE	LAC	1.65	A
126	AVE*LCA	AVE	LCA	1.37	A
127	AVE*LCH	AVE	LCH	1.18	A
128	AVE*LEL	AVE	LEL	1.43	A
129	AVE*LHA	AVE	LHA	3.39	A
130	AVE*LII	AVE	LII	0.94	S
131	AVE*LRO	AVE	LRO	1.15	A
132	AVE*MBR	AVE	MBR	1.47	A
133	AVE*MFI	AVE	MFI	1.3	A
134	AVE*MFO	AVE	MFO	1.42	A
135	AVE*MHA	AVE	MHA	2.01	A
136	AVE*MSE	AVE	MSE	1.26	A
137	AVE*NCH	AVE	NCH	2.84	A
138	AVE*NPH	AVE	NPH	1.48	A
139	AVE*PEU	AVE	PEU	1.47	A
140	AVE*RTH	AVE	RTH	1.23	A
141	AVE*SCA	AVE	SCA	1.86	A
142	AVE*SKW	AVE	SKW	1.49	A
143	AVE*SSU	AVE	SSU	0.75	S
144	AVE*TGY	AVE	TGY	1.63	A
145	AVE*TSU	AVE	TSU	2.21	A
146	AVE*XHA	AVE	XHA	0.87	S
147	BTO*CCO	BTO	CCO	1.34	A
148	BTO*CLA	BTO	CLA	11.5	A
149	BTO*DPE	BTO	DPE	1.13	A
150	BTO*DRA	BTO	DRA	1.37	A
151	BTO*EAC	BTO	EAC	0.13	S
152	BTO*EFR	BTO	EFR	2.15	A
153	BTO*EHE	BTO	EHE	0.77	S
154	BTO*ERO	BTO	ERO	2.85	A
155	BTO*FHI	BTO	FHI	10.73	A
156	BTO*GJA	BTO	GJA	0.08	S
157	BTO*ICH	BTO	ICH	0.37	S
158	BTO*IME	BTO	IME	1.14	A
159	BTO*LAC	BTO	LAC	0.94	S
160	BTO*LCA	BTO	LCA	2.5	A
161	BTO*LCH	BTO	LCH	2.22	A
162	BTO*LEL	BTO	LEL	0.2	S
163	BTO*LHA	BTO	LHA	2.69	A
164	BTO*LII	BTO	LII	0.18	S
165	BTO*LRO	BTO	LRO	0.38	S
166	BTO*MBR	BTO	MBR	0.61	S
167	BTO*MFI	BTO	MFI	6.65	A
168	BTO*MFO	BTO	MFO	0.68	S
169	BTO*MHA	BTO	MHA	6.89	A
170	BTO*MSE	BTO	MSE	0.19	S
171	BTO*NCH	BTO	NCH	5.29	A
172	BTO*NPH	BTO	NPH	1.28	A
173	BTO*PEU	BTO	PEU	0	S
174	BTO*RTH	BTO	RTH	0.21	S
175	BTO*SCA	BTO	SCA	1.11	A
176	BTO*SKW	BTO	SKW	0.68	S
177	BTO*SSU	BTO	SSU	0.18	S
178	BTO*TGY	BTO	TGY	0.28	S
179	BTO*TSU	BTO	TSU	3.22	A
180	BTO*XHA	BTO	XHA	0.08	S
181	CCO*DPE	CCO	DPE	0.51	S
182	CCO*DRA	CCO	DRA	0.61	S
183	CCO*EAC	CCO	EAC	0.47	S
184	CCO*EFR	CCO	EFR	2.28	A
185	CCO*EHE	CCO	EHE	1.96	A
186	CCO*ERO	CCO	ERO	0.97	S
187	CCO*FHI	CCO	FHI	2.53	A
188	CCO*GJA	CCO	GJA	1.79	A
189	CCO*ICH	CCO	ICH	0.72	S
190	CCO*IME	CCO	IME	1.82	A
191	CCO*LAC	CCO	LAC	1.83	A
192	CCO*LCA	CCO	LCA	1.51	A
193	CCO*LCH	CCO	LCH	1.74	A
194	CCO*LEL	CCO	LEL	1.35	A
195	CCO*LHA	CCO	LHA	2.91	A
196	CCO*LII	CCO	LII	0.3	S
197	CCO*LRO	CCO	LRO	0.66	S
198	CCO*MBR	CCO	MBR	1.2	A
199	CCO*MFI	CCO	MFI	2.7	A
200	CCO*MFO	CCO	MFO	0.62	S
201	CCO*MHA	CCO	MHA	5.96	A
202	CCO*MSE	CCO	MSE	1.27	A
203	CCO*NCH	CCO	NCH	3.12	A
204	CCO*NPH	CCO	NPH	1.36	A
205	CCO*PEU	CCO	PEU	1.11	A
206	CCO*RTH	CCO	RTH	1.04	A
207	CCO*SCA	CCO	SCA	2.77	A
208	CCO*SKW	CCO	SKW	1.58	A
209	CCO*SSU	CCO	SSU	0.23	S
210	CCO*TGY	CCO	TGY	1.36	A
211	CCO*TSU	CCO	TSU	2.18	A
212	CCO*XHA	CCO	XHA	0.84	S
213	CCO*CLA	CCO	CLA	1.48	A
214	CLA*DPE	CLA	DPE	0.81	S
215	CLA*DRA	CLA	DRA	0.06	S
216	CLA*EAC	CLA	EAC	0.54	S
217	CLA*EFR	CLA	EFR	0.56	S
218	CLA*EHE	CLA	EHE	0.49	S
219	CLA*ERO	CLA	ERO	3.83	A
220	CLA*FHI	CLA	FHI	4.25	A
221	CLA*GJA	CLA	GJA	1.92	A
222	CLA*ICH	CLA	ICH	1.58	A
223	CLA*IME	CLA	IME	0.9	S
224	CLA*LAC	CLA	LAC	1.35	A
225	CLA*LCA	CLA	LCA	2.2	A
226	CLA*LCH	CLA	LCH	2.04	A
227	CLA*LEL	CLA	LEL	1.37	A
228	CLA*LHA	CLA	LHA	1.1	A
229	CLA*LII	CLA	LII	1.33	A
230	CLA*LRO	CLA	LRO	1.75	A
231	CLA*MBR	CLA	MBR	1.76	A
232	CLA*MFI	CLA	MFI	3.71	A
233	CLA*MFO	CLA	MFO	0.42	S
234	CLA*MHA	CLA	MHA	0.32	S
235	CLA*MSE	CLA	MSE	0.67	S
236	CLA*NCH	CLA	NCH	2.28	A
237	CLA*NPH	CLA	NPH	1.63	A
238	CLA*PEU	CLA	PEU	1.41	A
239	CLA*RTH	CLA	RTH	0.48	S
240	CLA*SCA	CLA	SCA	0.11	S
241	CLA*SKW	CLA	SKW	2.06	A
242	CLA*SSU	CLA	SSU	0.66	S
243	CLA*TGY	CLA	TGY	1.59	A
244	CLA*TSU	CLA	TSU	4.01	A
245	CLA*XHA	CLA	XHA	0.44	S
246	DPE*DRA	DPE	DRA	0.18	S
247	DPE*EAC	DPE	EAC	3.99	A
248	DPE*EFR	DPE	EFR	1.81	A
249	DPE*EHE	DPE	EHE	1.07	A
250	DPE*ERO	DPE	ERO	1.94	A
251	DPE*FHI	DPE	FHI	0.93	S
252	DPE*GJA	DPE	GJA	0.62	S
253	DPE*ICH	DPE	ICH	1.88	A
254	DPE*IME	DPE	IME	0.69	S
255	DPE*LAC	DPE	LAC	0.61	S
256	DPE*LCA	DPE	LCA	1.15	A
257	DPE*LCH	DPE	LCH	1.18	A
258	DPE*LEL	DPE	LEL	1.65	A
259	DPE*LHA	DPE	LHA	2.76	A
260	DPE*LII	DPE	LII	3.17	A
261	DPE*LRO	DPE	LRO	2.7	A
262	DPE*MBR	DPE	MBR	1.56	A
263	DPE*MFI	DPE	MFI	0.26	S
264	DPE*MFO	DPE	MFO	3.46	A
265	DPE*MHA	DPE	MHA	1.14	A
266	DPE*MSE	DPE	MSE	2.04	A
267	DPE*NCH	DPE	NCH	3.67	A
268	DPE*NPH	DPE	NPH	2.03	A
269	DPE*PEU	DPE	PEU	0.99	S
270	DPE*RTH	DPE	RTH	1.21	A
271	DPE*SCA	DPE	SCA	0.31	S
272	DPE*SKW	DPE	SKW	1.33	A
273	DPE*SSU	DPE	SSU	2.47	A
274	DPE*TGY	DPE	TGY	1.15	A
275	DPE*TSU	DPE	TSU	4.14	A
276	DPE*XHA	DPE	XHA	0.25	S
277	DRA*EAC	DRA	EAC	0.04	S
278	DRA*EFR	DRA	EFR	3.48	A
279	DRA*EHE	DRA	EHE	1.11	A
280	DRA*ERO	DRA	ERO	0.84	S
281	DRA*FHI	DRA	FHI	2.67	A
282	DRA*GJA	DRA	GJA	1.05	A
283	DRA*ICH	DRA	ICH	0.13	S
284	DRA*IME	DRA	IME	2.73	A
285	DRA*LAC	DRA	LAC	0.44	S
286	DRA*LCA	DRA	LCA	0.76	S
287	DRA*LCH	DRA	LCH	0.22	S
288	DRA*LEL	DRA	LEL	1.55	A
289	DRA*LHA	DRA	LHA	1.19	A
290	DRA*LII	DRA	LII	0.18	S
291	DRA*LRO	DRA	LRO	0.36	S
292	DRA*MBR	DRA	MBR	0.36	S
293	DRA*MFI	DRA	MFI	2	A
294	DRA*MFO	DRA	MFO	0.78	S
295	DRA*MHA	DRA	MHA	2.44	A
296	DRA*MSE	DRA	MSE	0.84	S
297	DRA*NCH	DRA	NCH	0.93	S
298	DRA*NPH	DRA	NPH	0.48	S
299	DRA*PEU	DRA	PEU	3.2	A
300	DRA*RTH	DRA	RTH	2.54	A
301	DRA*SCA	DRA	SCA	0.98	S
302	DRA*SKW	DRA	SKW	1.49	A
303	DRA*SSU	DRA	SSU	0.24	S
304	DRA*TGY	DRA	TGY	1.65	A
305	DRA*TSU	DRA	TSU	1.28	A
306	DRA*XHA	DRA	XHA	3.94	A
307	EAC*EHE	EAC	EHE	0.7	S
308	EAC*FHI	EAC	FHI	2.11	A
309	EAC*GJA	EAC	GJA	0.66	S
310	EAC*ICH	EAC	ICH	2.27	A
311	EAC*IME	EAC	IME	0.6	S
312	EAC*LAC	EAC	LAC	0.59	S
313	EAC*LCA	EAC	LCA	1.4	A
314	EAC*LCH	EAC	LCH	0.93	S
315	EAC*LEL	EAC	LEL	0.91	S
316	EAC*LHA	EAC	LHA	4.7	A
317	EAC*LII	EAC	LII	2.88	A
318	EAC*LRO	EAC	LRO	1.45	A
319	EAC*MBR	EAC	MBR	1.07	A
320	EAC*MFI	EAC	MFI	0.52	S
321	EAC*MFO	EAC	MFO	1.52	A
322	EAC*MHA	EAC	MHA	0.41	S
323	EAC*MSE	EAC	MSE	0.83	S
324	EAC*NCH	EAC	NCH	3.46	A
325	EAC*NPH	EAC	NPH	1.18	A
326	EAC*PEU	EAC	PEU	0.81	S
327	EAC*RTH	EAC	RTH	0.7	S
328	EAC*SCA	EAC	SCA	0.81	S
329	EAC*SKW	EAC	SKW	0.85	S
330	EAC*SSU	EAC	SSU	2.49	A
331	EAC*TGY	EAC	TGY	1.07	A
332	EAC*TSU	EAC	TSU	3.48	A
333	EAC*XHA	EAC	XHA	0.16	S
334	EAC*EFR	EAC	EFR	0.38	S
335	EFR*EHE	EFR	EHE	2.84	A
336	EFR*FHI	EFR	FHI	1.73	A
337	EFR*GJA	EFR	GJA	1.83	A
338	EFR*ICH	EFR	ICH	0.74	S
339	EFR*IME	EFR	IME	1.58	A
340	EFR*LAC	EFR	LAC	1.53	A
341	EFR*LCA	EFR	LCA	1.49	A
342	EFR*LCH	EFR	LCH	0.49	S
343	EFR*LEL	EFR	LEL	1.55	A
344	EFR*LHA	EFR	LHA	3.09	A
345	EFR*LII	EFR	LII	1	S
346	EFR*LRO	EFR	LRO	1.74	A
347	EFR*MBR	EFR	MBR	1.07	A
348	EFR*MFI	EFR	MFI	0.09	S
349	EFR*MFO	EFR	MFO	1.71	A
350	EFR*MHA	EFR	MHA	4.63	A
351	EFR*MSE	EFR	MSE	2.02	A
352	EFR*NCH	EFR	NCH	1.38	A
353	EFR*NPH	EFR	NPH	1.38	A
354	EFR*PEU	EFR	PEU	4.89	A
355	EFR*RTH	EFR	RTH	1.43	A
356	EFR*SCA	EFR	SCA	1.2	A
357	EFR*SKW	EFR	SKW	2.25	A
358	EFR*SSU	EFR	SSU	1.09	A
359	EFR*TGY	EFR	TGY	1.14	A
360	EFR*TSU	EFR	TSU	3.25	A
361	EFR*XHA	EFR	XHA	1.18	A
362	EHE*FHI	EHE	FHI	1.1	A
363	EHE*GJA	EHE	GJA	2.05	A
364	EHE*ICH	EHE	ICH	0.88	S
365	EHE*IME	EHE	IME	1.61	A
366	EHE*LAC	EHE	LAC	1.29	A
367	EHE*LCA	EHE	LCA	1.46	A
368	EHE*LCH	EHE	LCH	1.02	A
369	EHE*LEL	EHE	LEL	1.25	A
370	EHE*LHA	EHE	LHA	1.43	A
371	EHE*LII	EHE	LII	0.62	S
372	EHE*LRO	EHE	LRO	1.14	A
373	EHE*MBR	EHE	MBR	1.1	A
374	EHE*MFI	EHE	MFI	0.76	S
375	EHE*MFO	EHE	MFO	1.08	A
376	EHE*MHA	EHE	MHA	4.74	A
377	EHE*MSE	EHE	MSE	2.08	A
378	EHE*NCH	EHE	NCH	1.48	A
379	EHE*NPH	EHE	NPH	1.12	A
380	EHE*PEU	EHE	PEU	2.37	A
381	EHE*RTH	EHE	RTH	1.65	A
382	EHE*SCA	EHE	SCA	1.02	A
383	EHE*SKW	EHE	SKW	2.28	A
384	EHE*SSU	EHE	SSU	0.55	S
385	EHE*TGY	EHE	TGY	2.02	A
386	EHE*TSU	EHE	TSU	2.54	A
387	EHE*XHA	EHE	XHA	1.76	A
388	EAC*ERO	EAC	ERO	1.93	A
389	EFR*ERO	EFR	ERO	0.58	S
390	EHE*ERO	EHE	ERO	0.59	S
391	ERO*FHI	ERO	FHI	2.3	A
392	ERO*GJA	ERO	GJA	1.72	A
393	ERO*ICH	ERO	ICH	0.9	S
394	ERO*IME	ERO	IME	0.64	S
395	ERO*LAC	ERO	LAC	1.6	A
396	ERO*LCA	ERO	LCA	2.87	A
397	ERO*LCH	ERO	LCH	0.35	S
398	ERO*LEL	ERO	LEL	1.67	A
399	ERO*LHA	ERO	LHA	6.94	A
400	ERO*LII	ERO	LII	2.45	A
401	ERO*LRO	ERO	LRO	1.35	A
402	ERO*MBR	ERO	MBR	1.12	A
403	ERO*MFI	ERO	MFI	0.25	S
404	ERO*MFO	ERO	MFO	1.51	A
405	ERO*MHA	ERO	MHA	0.58	S
406	ERO*MSE	ERO	MSE	1.07	A
407	ERO*NCH	ERO	NCH	2.26	A
408	ERO*NPH	ERO	NPH	1.43	A
409	ERO*PEU	ERO	PEU	1.19	A
410	ERO*RTH	ERO	RTH	1.14	A
411	ERO*SCA	ERO	SCA	0.9	S
412	ERO*SKW	ERO	SKW	0.8	S
413	ERO*SSU	ERO	SSU	0.64	S
414	ERO*TGY	ERO	TGY	1	S
415	ERO*TSU	ERO	TSU	0.85	S
416	ERO*XHA	ERO	XHA	0.98	S
417	FHI*GJA	FHI	GJA	0.31	S
418	FHI*ICH	FHI	ICH	0.26	S
419	FHI*IME	FHI	IME	0.46	S
420	FHI*LAC	FHI	LAC	0.84	S
421	FHI*LCA	FHI	LCA	1.79	A
422	FHI*LCH	FHI	LCH	0.77	S
423	FHI*LEL	FHI	LEL	0.42	S
424	FHI*LHA	FHI	LHA	5.79	A
425	FHI*LII	FHI	LII	0.54	S
426	FHI*LRO	FHI	LRO	0.32	S
427	FHI*MBR	FHI	MBR	0.89	S
428	FHI*MFI	FHI	MFI	13.25	A
429	FHI*MFO	FHI	MFO	0.45	S
430	FHI*MHA	FHI	MHA	1.75	A
431	FHI*MSE	FHI	MSE	0.41	S
432	FHI*NCH	FHI	NCH	7.69	A
433	FHI*NPH	FHI	NPH	1.04	A
434	FHI*PEU	FHI	PEU	2	A
435	FHI*RTH	FHI	RTH	0.09	S
436	FHI*SCA	FHI	SCA	2.1	A
437	FHI*SKW	FHI	SKW	0.43	S
438	FHI*SSU	FHI	SSU	0.19	S
439	FHI*TGY	FHI	TGY	0.48	S
440	FHI*TSU	FHI	TSU	2.35	A
441	FHI*XHA	FHI	XHA	0.18	S
442	GJA*ICH	GJA	ICH	0.98	S
443	GJA*IME	GJA	IME	2.19	A
444	GJA*LAC	GJA	LAC	2.24	A
445	GJA*LCA	GJA	LCA	1.14	A
446	GJA*LCH	GJA	LCH	1.12	A
447	GJA*LEL	GJA	LEL	1.68	A
448	GJA*LHA	GJA	LHA	3.23	A
449	GJA*LII	GJA	LII	0.51	S
450	GJA*LRO	GJA	LRO	1.2	A
451	GJA*MBR	GJA	MBR	1.75	A
452	GJA*MFI	GJA	MFI	0.42	S
453	GJA*MFO	GJA	MFO	1.15	A
454	GJA*MHA	GJA	MHA	2.27	A
455	GJA*MSE	GJA	MSE	1.68	A
456	GJA*NCH	GJA	NCH	1.58	A
457	GJA*NPH	GJA	NPH	1.69	A
458	GJA*PEU	GJA	PEU	2.15	A
459	GJA*RTH	GJA	RTH	1.9	A
460	GJA*SCA	GJA	SCA	3.23	A
461	GJA*SKW	GJA	SKW	1.54	A
462	GJA*SSU	GJA	SSU	0.5	S
463	GJA*TGY	GJA	TGY	2.49	A
464	GJA*TSU	GJA	TSU	2.68	A
465	GJA*XHA	GJA	XHA	1.01	A
466	ICH*LAC	ICH	LAC	0.85	S
467	ICH*LCA	ICH	LCA	1.26	A
468	ICH*LCH	ICH	LCH	0.77	S
469	ICH*LEL	ICH	LEL	1.01	A
470	ICH*LHA	ICH	LHA	1.71	A
471	ICH*LII	ICH	LII	2.64	A
472	ICH*LRO	ICH	LRO	2.18	A
473	ICH*MBR	ICH	MBR	1.19	A
474	ICH*MFI	ICH	MFI	0.58	S
475	ICH*MFO	ICH	MFO	1.45	A
476	ICH*MHA	ICH	MHA	2.06	A
477	ICH*MSE	ICH	MSE	0.96	S
478	ICH*NCH	ICH	NCH	1.2	A
479	ICH*NPH	ICH	NPH	0.99	S
480	ICH*PEU	ICH	PEU	1.8	A
481	ICH*RTH	ICH	RTH	0.94	S
482	ICH*SCA	ICH	SCA	0.58	S
483	ICH*SKW	ICH	SKW	0.98	S
484	ICH*SSU	ICH	SSU	2.63	A
485	ICH*TGY	ICH	TGY	1.08	A
486	ICH*TSU	ICH	TSU	3.13	A
487	ICH*XHA	ICH	XHA	0.4	S
488	ICH*IME	ICH	IME	0.79	S
489	IME*LAC	IME	LAC	1.72	A
490	IME*LCA	IME	LCA	1.38	A
491	IME*LCH	IME	LCH	1.12	A
492	IME*LEL	IME	LEL	1.42	A
493	IME*LHA	IME	LHA	2.64	A
494	IME*LII	IME	LII	0.42	S
495	IME*LRO	IME	LRO	1.17	A
496	IME*MBR	IME	MBR	1.17	A
497	IME*MFI	IME	MFI	2.14	A
498	IME*MFO	IME	MFO	1.62	A
499	IME*MHA	IME	MHA	2.9	A
500	IME*MSE	IME	MSE	1.39	A
501	IME*NCH	IME	NCH	2.44	A
502	IME*NPH	IME	NPH	1.23	A
503	IME*PEU	IME	PEU	4.59	A
504	IME*RTH	IME	RTH	2.14	A
505	IME*SCA	IME	SCA	1.86	A
506	IME*SKW	IME	SKW	2.2	A
507	IME*SSU	IME	SSU	0.53	S
508	IME*TGY	IME	TGY	1.78	A
509	IME*TSU	IME	TSU	3.31	A
510	IME*XHA	IME	XHA	1.51	A
511	LAC*LEL	LAC	LEL	1.42	A
512	LAC*LRO	LAC	LRO	0.91	S
513	LAC*MBR	LAC	MBR	1.53	A
514	LAC*MFI	LAC	MFI	1.85	A
515	LAC*MFO	LAC	MFO	1.17	A
516	LAC*MHA	LAC	MHA	3.65	A
517	LAC*MSE	LAC	MSE	1.08	A
518	LAC*NCH	LAC	NCH	3.66	A
519	LAC*NPH	LAC	NPH	1.38	A
520	LAC*PEU	LAC	PEU	1.83	A
521	LAC*RTH	LAC	RTH	1.26	A
522	LAC*SCA	LAC	SCA	2.65	A
523	LAC*SKW	LAC	SKW	1.37	A
524	LAC*SSU	LAC	SSU	0.65	S
525	LAC*TGY	LAC	TGY	1.5	A
526	LAC*TSU	LAC	TSU	2.2	A
527	LAC*XHA	LAC	XHA	0.77	S
528	LAC*LCA	LAC	LCA	1.45	A
529	LCA*LEL	LCA	LEL	1.11	A
530	LCA*LHA	LCA	LHA	3.2	A
531	LCA*LII	LCA	LII	1.27	A
532	LCA*LRO	LCA	LRO	1.38	A
533	LCA*MBR	LCA	MBR	1.21	A
534	LCA*MFI	LCA	MFI	2.49	A
535	LCA*MFO	LCA	MFO	0.85	S
536	LCA*MHA	LCA	MHA	2.37	A
537	LCA*MSE	LCA	MSE	1.21	A
538	LCA*NCH	LCA	NCH	5.27	A
539	LCA*NPH	LCA	NPH	1.27	A
540	LCA*PEU	LCA	PEU	2.41	A
541	LCA*RTH	LCA	RTH	1.01	A
542	LCA*SCA	LCA	SCA	1.22	A
543	LCA*SKW	LCA	SKW	1.22	A
544	LCA*SSU	LCA	SSU	1.12	A
545	LCA*TGY	LCA	TGY	1.39	A
546	LCA*TSU	LCA	TSU	2.82	A
547	LCA*XHA	LCA	XHA	0.65	S
548	LAC*LCH	LAC	LCH	1.59	A
549	LCA*LCH	LCA	LCH	1.71	A
550	LCH*LEL	LCH	LEL	0.9	S
551	LCH*LHA	LCH	LHA	4.11	A
552	LCH*LII	LCH	LII	0.63	S
553	LCH*LRO	LCH	LRO	0.94	S
554	LCH*MBR	LCH	MBR	1.09	A
555	LCH*MFI	LCH	MFI	3.6	A
556	LCH*MFO	LCH	MFO	1.16	A
557	LCH*MHA	LCH	MHA	3.87	A
558	LCH*MSE	LCH	MSE	0.63	S
559	LCH*NCH	LCH	NCH	4.78	A
560	LCH*NPH	LCH	NPH	1.18	A
561	LCH*PEU	LCH	PEU	0.71	S
562	LCH*RTH	LCH	RTH	0.76	S
563	LCH*SCA	LCH	SCA	1.83	A
564	LCH*SKW	LCH	SKW	0.93	S
565	LCH*SSU	LCH	SSU	0.61	S
566	LCH*TGY	LCH	TGY	1.24	A
567	LCH*TSU	LCH	TSU	2.19	A
568	LCH*XHA	LCH	XHA	0.33	S
569	LEL*LRO	LEL	LRO	1.5	A
570	LEL*MBR	LEL	MBR	1.5	A
571	LEL*MFI	LEL	MFI	0.54	S
572	LEL*MFO	LEL	MFO	2.02	A
573	LEL*MHA	LEL	MHA	2.4	A
574	LEL*MSE	LEL	MSE	1.67	A
575	LEL*NCH	LEL	NCH	2.79	A
576	LEL*NPH	LEL	NPH	1.84	A
577	LEL*PEU	LEL	PEU	2.08	A
578	LEL*RTH	LEL	RTH	1.84	A
579	LEL*SCA	LEL	SCA	1.32	A
580	LEL*SKW	LEL	SKW	1.76	A
581	LEL*SSU	LEL	SSU	1.36	A
582	LEL*TGY	LEL	TGY	1.57	A
583	LEL*TSU	LEL	TSU	1.99	A
584	LEL*XHA	LEL	XHA	1.16	A
585	LAC*LHA	LAC	LHA	1.85	A
586	LEL*LHA	LEL	LHA	0.93	S
587	LHA*LII	LHA	LII	1.09	A
588	LHA*LRO	LHA	LRO	0.84	S
589	LHA*MBR	LHA	MBR	0.93	S
590	LHA*MFI	LHA	MFI	3.54	A
591	LHA*MFO	LHA	MFO	1.23	A
592	LHA*MHA	LHA	MHA	1.31	A
593	LHA*MSE	LHA	MSE	0.39	S
594	LHA*NCH	LHA	NCH	5.98	A
595	LHA*NPH	LHA	NPH	1.34	A
596	LHA*PEU	LHA	PEU	0	S
597	LHA*RTH	LHA	RTH	1.45	A
598	LHA*SCA	LHA	SCA	2.67	A
599	LHA*SKW	LHA	SKW	1.4	A
600	LHA*SSU	LHA	SSU	0.98	S
601	LHA*TGY	LHA	TGY	1.17	A
602	LHA*TSU	LHA	TSU	1.67	A
603	LHA*XHA	LHA	XHA	0.4	S
604	LAC*LII	LAC	LII	0.48	S
605	LEL*LII	LEL	LII	1.13	A
606	LII*LRO	LII	LRO	2.41	A
607	LII*MBR	LII	MBR	1.31	A
608	LII*MFI	LII	MFI	0.04	S
609	LII*MFO	LII	MFO	1.92	A
610	LII*MHA	LII	MHA	0.84	S
611	LII*MSE	LII	MSE	0.98	S
612	LII*NCH	LII	NCH	3.08	A
613	LII*NPH	LII	NPH	1.06	A
614	LII*PEU	LII	PEU	1.04	A
615	LII*RTH	LII	RTH	0.92	S
616	LII*SCA	LII	SCA	0.34	S
617	LII*SKW	LII	SKW	0.78	S
618	LII*SSU	LII	SSU	3.66	A
619	LII*TGY	LII	TGY	1.21	A
620	LII*TSU	LII	TSU	3.2	A
621	LII*XHA	LII	XHA	0.25	S
622	LRO*MBR	LRO	MBR	1.89	A
623	LRO*MFI	LRO	MFI	0.58	S
624	LRO*MFO	LRO	MFO	2.06	A
625	LRO*MHA	LRO	MHA	1.87	A
626	LRO*MSE	LRO	MSE	1.29	A
627	LRO*NCH	LRO	NCH	1.63	A
628	LRO*NPH	LRO	NPH	1.31	A
629	LRO*PEU	LRO	PEU	3.09	A
630	LRO*RTH	LRO	RTH	1.36	A
631	LRO*SCA	LRO	SCA	0.66	S
632	LRO*SKW	LRO	SKW	1.4	A
633	LRO*SSU	LRO	SSU	2.41	A
634	LRO*TGY	LRO	TGY	1.46	A
635	LRO*TSU	LRO	TSU	3.3	A
636	LRO*XHA	LRO	XHA	0.7	S
637	MBR*MFI	MBR	MFI	1.04	A
638	MBR*MFO	MBR	MFO	1.56	A
639	MBR*MHA	MBR	MHA	2.3	A
640	MBR*MSE	MBR	MSE	1.53	A
641	MBR*NCH	MBR	NCH	3.64	A
642	MBR*NPH	MBR	NPH	1.63	A
643	MBR*PEU	MBR	PEU	1.64	A
644	MBR*RTH	MBR	RTH	1.35	A
645	MBR*SCA	MBR	SCA	1.54	A
646	MBR*SKW	MBR	SKW	1.49	A
647	MBR*SSU	MBR	SSU	1.24	A
648	MBR*TGY	MBR	TGY	1.44	A
649	MBR*TSU	MBR	TSU	2.14	A
650	MBR*XHA	MBR	XHA	0.89	S
651	MFI*MFO	MFI	MFO	0.28	S
652	MFI*MSE	MFI	MSE	0.11	S
653	MFI*NCH	MFI	NCH	6.73	A
654	MFI*NPH	MFI	NPH	0.91	S
655	MFI*PEU	MFI	PEU	1.41	A
656	MFI*RTH	MFI	RTH	0	S
657	MFI*SCA	MFI	SCA	1.09	A
658	MFI*SKW	MFI	SKW	0.08	S
659	MFI*SSU	MFI	SSU	0.24	S
660	MFI*TGY	MFI	TGY	0.55	S
661	MFI*TSU	MFI	TSU	1.33	A
662	MFI*XHA	MFI	XHA	0.05	S
663	MFO*MSE	MFO	MSE	1.45	A
664	MFO*NCH	MFO	NCH	2.76	A
665	MFO*NPH	MFO	NPH	1.74	A
666	MFO*PEU	MFO	PEU	2.72	A
667	MFO*RTH	MFO	RTH	1.58	A
668	MFO*SCA	MFO	SCA	1.31	A
669	MFO*SKW	MFO	SKW	1.28	A
670	MFO*SSU	MFO	SSU	1.59	A
671	MFO*TGY	MFO	TGY	1.38	A
672	MFO*TSU	MFO	TSU	3.43	A
673	MFO*XHA	MFO	XHA	0.58	S
674	MFI*MHA	MFI	MHA	3.68	A
675	MFO*MHA	MFO	MHA	0.65	S
676	MHA*MSE	MHA	MSE	2.5	A
677	MHA*NCH	MHA	NCH	1.08	A
678	MHA*NPH	MHA	NPH	1.18	A
679	MHA*PEU	MHA	PEU	0.77	S
680	MHA*RTH	MHA	RTH	1.2	A
681	MHA*SCA	MHA	SCA	0.55	S
682	MHA*SKW	MHA	SKW	2.03	A
683	MHA*SSU	MHA	SSU	0.69	S
684	MHA*TGY	MHA	TGY	1.02	A
685	MHA*TSU	MHA	TSU	1.66	A
686	MHA*XHA	MHA	XHA	0.66	S
687	MSE*NCH	MSE	NCH	1.15	A
688	MSE*NPH	MSE	NPH	1.64	A
689	MSE*PEU	MSE	PEU	3.97	A
690	MSE*RTH	MSE	RTH	1.92	A
691	MSE*SCA	MSE	SCA	0.91	S
692	MSE*SKW	MSE	SKW	2.65	A
693	MSE*SSU	MSE	SSU	1.09	A
694	MSE*TGY	MSE	TGY	1.62	A
695	MSE*TSU	MSE	TSU	2.65	A
696	MSE*XHA	MSE	XHA	1.56	A
697	NCH*NPH	NCH	NPH	1.5	A
698	NCH*PEU	NCH	PEU	0.25	S
699	NCH*RTH	NCH	RTH	0.46	S
700	NCH*SCA	NCH	SCA	0.82	S
701	NCH*SKW	NCH	SKW	0.56	S
702	NCH*SSU	NCH	SSU	0.47	S
703	NCH*TGY	NCH	TGY	0.83	S
704	NCH*TSU	NCH	TSU	4.38	A
705	NCH*XHA	NCH	XHA	0.18	S
706	NPH*PEU	NPH	PEU	2.64	A
707	NPH*RTH	NPH	RTH	1.56	A
708	NPH*SCA	NPH	SCA	1.75	A
709	NPH*SKW	NPH	SKW	1.61	A
710	NPH*SSU	NPH	SSU	1.19	A
711	NPH*TGY	NPH	TGY	1.37	A
712	NPH*TSU	NPH	TSU	2.5	A
713	NPH*XHA	NPH	XHA	0.81	S
714	PEU*RTH	PEU	RTH	2.19	A
715	PEU*SCA	PEU	SCA	1.2	A
716	PEU*SKW	PEU	SKW	3.4	A
717	PEU*SSU	PEU	SSU	1.14	A
718	PEU*TGY	PEU	TGY	1.42	A
719	PEU*TSU	PEU	TSU	7.5	A
720	PEU*XHA	PEU	XHA	1.88	A
721	RTH*SCA	RTH	SCA	1.38	A
722	RTH*SKW	RTH	SKW	1.8	A
723	RTH*SSU	RTH	SSU	0.92	S
724	RTH*TGY	RTH	TGY	1.6	A
725	RTH*TSU	RTH	TSU	2.08	A
726	RTH*XHA	RTH	XHA	1.89	A
727	SCA*SKW	SCA	SKW	1.27	A
728	SCA*TGY	SCA	TGY	1.02	A
729	SCA*TSU	SCA	TSU	2.95	A
730	SCA*XHA	SCA	XHA	0.53	S
731	SKW*TGY	SKW	TGY	1.79	A
732	SKW*TSU	SKW	TSU	3.89	A
733	SKW*XHA	SKW	XHA	1.84	A
734	SCA*SSU	SCA	SSU	0.56	S
735	SKW*SSU	SKW	SSU	0.79	S
736	SSU*TGY	SSU	TGY	1.13	A
737	SSU*TSU	SSU	TSU	3.48	A
738	SSU*XHA	SSU	XHA	0.32	S
739	TGY*TSU	TGY	TSU	2.45	A
740	TGY*XHA	TGY	XHA	1.39	A
741	TSU*XHA	TSU	XHA	0.8	S
