# Supplementary material for: Root-associated fungal community reflects host spatial co-occurrence patterns in a subtropical forest
Source: ISME Commun. 2021 Nov 6;1:65. doi: 10.1038/s43705-021-00072-6 (PMC9723750; doi:10.1038/s43705-021-00072-6)
Supplement: Supplementary file 7 — Table S5 [file 43705_2021_72_MOESM7_ESM.xlsx]

## Sheet: Table S5
Table S5. Spatial location and environmental properties of background soil samples in this study. All values are in mg kg-1, except pH (in standard units), Moisture (in %) and EC (in μS cm-1).
Soil sample ID	x	y	pH	Moisture	Electrical conductivity (EC)	Total carbon (TC)	Total nitrogen (TN)	Ammonium (NH4+)	Nitrate (NO3-)	Available P	Available Ca	Available Mg	Available Al	Available K
S0101.1.1	0	0	4.22	18.51	120.8	48100	880.59	53.08	4.93	5.42	122.23	18	578.64	82.57
S0101.2.1	0	2	4.39	21.56	61.6	50830	580.5	55.48	1.97	5.29	142.43	21.4	595.67	73.37
S0101.3.1	0	4	4.26	22.31	88.9	67810	943.6	80.32	6.32	6.82	79.95	20.52	720.39	98.03
S0101.4.1	0	12	4.15	26.46	98.8	76980	1421.7	85.4	1.9	5.66	91.95	18.35	735.46	97.61
S0102.1.1	30	0	4.35	26.09	87.9	87910	1854.91	61.69	3.18	6.6	99.23	13.56	1100.12	70.47
S0102.2.1	31.41	1.41	4.33	23.84	81	74650	608.85	73.3	3.96	6.82	130.13	14.65	906.63	65.54
S0102.3.1	32.83	2.83	4.8	27.97	82.1	49410	1639.09	131.34	1.76	9.98	220.45	57.5	736.51	272.82
S0102.4.1	38.49	8.49	4.33	25.74	65.7	70760	1112.95	81.86	2.19	7.04	102.29	17.13	774.55	77.94
S0104.1.1	60	0	3.98	22.55	79.5	24360	758.5	44.76	3.74	6.1	59.32	13.75	784.24	70.01
S0104.2.1	60	2	4.08	18.44	60.6	24630	1630.43	31.23	2.16	7.13	58.77	13.19	703.97	118.58
S0104.3.1	60	4	4.16	19.23	57.5	17230	2818.2	37.26	5.85	5.02	87.75	10.85	1001.46	66.7
S0104.4.1	60	12	4.14	22.01	69.3	24190	2015.59	65.53	2.03	5.88	84.11	13.09	748.12	101.52
S0107.1.1	120	0	4.18	29.21	85.7	43810	1556.39	77.19	1.17	14.17	79.83	25.41	1227.47	140.74
S0107.2.1	120	2	4.27	24.45	55.9	38340	1222.43	79.33	1.44	10.59	70.88	25.04	1128.55	116.44
S0107.3.1	120	4	4.16	24.99	67.7	42180	1317.73	65.39	1.41	8.73	54.68	19.65	1162.63	119.06
S0107.4.1	120	12	4.02	28.56	64.7	34690	1185.41	68.34	1.51	4.98	53.99	22.5	584.83	114.73
S0108.1.1	150	0	4.11	26.81	55.2	33670	1243.69	66.74	5.47	4.68	51.04	17.2	1073.71	110.89
S0108.2.1	148.59	1.41	4.14	30.91	67.4	43570	708.1	87.07	1.41	6.42	68.59	40.84	1048.49	150.95
S0108.3.1	147.17	2.83	4.12	32.03	67	44420	863.26	81.2	1.42	7.06	150.62	52.87	498.83	202.34
S0108.4.1	141.51	8.49	4.17	29.25	70.3	36180	917.61	104	2.4	5.47	43.83	21.91	1366.36	139
S0111.1.1	210	0	4	23.38	53.8	18750	1005.83	41.47	1.98	2.84	187.3	22.68	1196.85	88.24
S0111.2.1	210	2	4.08	27.78	65.2	31420	650.6	71.72	3.4	3.12	55.62	17.9	683.27	97.15
S0111.3.1	210	4	3.95	28.03	63.5	35770	1331.91	66.01	1.18	3.67	53.15	17.81	1004.06	83.06
S0111.4.1	210	12	4.12	26.41	76.2	31670	1218.49	70.93	2.54	8.92	73.51	26.98	1292.98	140.35
S0112.1.1	240	0	4.85	22.9	138.5	39960	1151.54	111.58	3.35	6.31	39.6	15.52	811.64	117.33
S0112.2.1	238.59	1.41	4.86	21.9	64.3	35380	967.23	72.75	2.38	3.35	44.04	13.13	1055.17	72.07
S0112.3.1	237.17	2.83	4.66	19.68	84.9	27320	905.01	76.7	6.43	5.68	58.51	24.94	777.41	128.78
S0112.4.1	231.51	8.49	4.84	31.09	82.4	32430	1607.59	127.58	8.86	2.84	39.66	13.08	789.45	84.16
S0114.1.1	270	0	4.21	27.72	59.9	27340	864.84	82.74	3.19	2.62	35.35	11.29	794.78	60.07
S0114.2.1	271.41	1.41	4.09	25.21	50.2	33670	774.26	36.79	2.39	2.48	24.42	8.13	770.36	35.68
S0114.3.1	272.83	2.83	4.21	32.19	63.1	60140	2014.8	106.51	1.96	6.27	43.43	20.17	853.21	110.45
S0114.4.1	278.49	8.49	4.18	28.91	59.8	76270	1400.44	79.23	2.3	4.81	33.75	14.63	764.32	81.56
S0115.1.1	300	0	5.84	30.63	120.4	47380	3212.81	201.56	2.56	6.86	72.51	32.29	823.34	187.55
S0115.2.1	298.59	1.41	5.2	30.56	88.7	74570	3406.57	203.49	1.33	6.19	76.43	47.05	996.31	251.16
S0115.3.1	297.17	2.83	4.56	36.24	82.6	74240	2923.74	118.3	2.13	8.12	78.95	28.46	1003.34	154.1
S0115.4.1	291.51	8.49	4.68	30.56	70.1	47680	1632	114.84	2.23	5.26	81.74	26.03	1296.42	107.98
S0119.1.1	360	0	4.66	21.12	64.3	27130	1031.03	86.19	7.48	4.97	33.56	17.89	832.51	139.16
S0119.2.1	360	2	4.54	19.59	58.5	21100	736.45	67.07	9.84	3.85	27.74	12.46	952.99	102.24
S0119.3.1	360	4	4.61	22.28	81.6	27750	1168.08	91.36	15.35	5.26	31.35	24.71	1023.61	182.78
S0119.4.1	360	12	4.59	21.05	72.9	23360	904.22	78.24	15.95	5.44	51.73	19.96	846.31	112.29
S0120.1.1	390	0	4.46	27.51	80.3	36090	1491.02	82.17	6.91	6.81	150.52	30.79	1023.75	226.99
S0120.2.1	390	2	4.29	29.39	97.8	41060	1928.16	87.58	18.32	7.32	63.7	34.14	1027.42	199.02
S0120.3.1	390	4	4.33	34.64	125.1	58710	2659.88	141.18	12.1	10.83	367.85	67.1	971.89	367.52
S0120.4.1	390	12	3.97	30.98	64.9	40960	1855.7	76.4	15.22	7.13	59.68	25.25	1014.77	138.94
S0121.1.1	420	0	4.54	23.94	112.3	36530	1696.59	140.48	12.05	11.58	86.41	27.07	1053.66	177.91
S0121.2.1	418.59	1.41	4.34	15.21	100.5	36950	1331.91	117.59	35.18	11.73	67.34	27.26	1138.09	212.08
S0121.3.1	417.17	2.83	4.46	23.29	119	34890	1294.1	130.74	10.9	11.3	63.44	29.02	1059.94	152.53
S0121.4.1	411.51	8.49	4.43	27.76	70.8	36100	1550.09	119.17	20.85	10.21	88.76	31.59	907.35	185.37
S0123.1.1	450	0	4.33	23.9	75.3	33670	1254.3	148.91	7.49	9.79	100.41	26.01	1179.33	167.68
S0123.2.1	448.59	1.41	4.32	28.83	96.5	44580	2057.17	223.78	2.84	11.02	134.8	40.05	999.32	209.85
S0123.3.1	447.17	2.83	4.47	26.18	72.5	40830	2188.85	174.32	5.74	13.15	127.07	32.5	1118.56	291.13
S0123.4.1	441.51	8.49	4.56	18.1	78.6	34140	1016.48	149.08	3.14	11.25	123.8	28.7	1098.24	268.5
S0125.1.1	480	0	4.41	28.5	89.2	57150	1828.12	99.31	18.95	9.73	93.44	31.03	1154.66	184.11
S0125.2.1	480	2	4.79	22.25	56.9	52490	1643.76	96.68	5.14	6.78	59.28	21.15	1070.72	143.87
S0125.3.1	480	4	4.57	21.71	91	44580	1881.59	136.09	6.62	8.11	176.03	34.78	943.02	179.27
S0125.4.1	480	12	4.66	26.39	66.9	44410	1842.48	82.9	5.65	8.95	95.87	35.19	994.21	255.57
S0128.1.1	540	0	4.75	17.07	55.9	34360	755.51	190.63	2.57	9.79	67.38	25.39	943.36	129.06
S0128.2.1	540	2	4.68	19.32	67.7	28660	863.25	150.34	13.44	10.49	83.93	26.51	753.53	179
S0128.3.1	540	4	4.43	16.01	77.3	32610	859.26	141.35	14.75	14.64	122.96	30.16	717.98	164.08
S0128.4.1	540	12	4.34	18.2	68.5	23060	560.78	113.56	9.01	9.78	56.39	17.64	842.39	132.02
S0129.1.1	570	0	4.69	19.47	52.6	19540	587.91	117.87	6.95	2.16	49.61	16.52	914.5	85.68
S0129.2.1	568	0	4.85	20.26	52.9	24160	943.86	165.07	8.49	5.66	31.98	13.03	968.5	95.83
S0129.3.1	566	0	5.41	21.55	66.3	32210	1000.52	150.37	8.56	6.58	61.56	20.33	872.55	99.38
S0129.4.1	558	0	4.73	18.47	55.2	25110	792.22	144.89	6.39	4.9	42.72	16.58	875.2	117.64
S0131.1.1	600	0	4.99	39.06	104.6	47680	1482.56	184.35	6.33	6.82	751.13	85.88	885.75	288.4
S0131.2.1	600	2	5.07	23.02	54	27230	881.6	136.34	6.41	6.58	163.4	46.34	942.15	158.54
S0131.3.1	600	4	5.13	26.31	68.5	32720	943.86	174.82	18.45	8.06	781.24	70.79	810.84	150.16
S0131.4.1	600	12	4.82	17.63	48.9	25160	612.65	92.19	8.36	5.78	50.18	18.14	1081.3	102.55
S0133.1.1	660	0	4.56	22.8	74	28330	881.6	113.74	16.18	7.92	132.06	40.02	995.66	192.04
S0133.2.1	658.59	1.41	4.39	20.58	67.9	31010	1461.8	122.61	18.05	7.62	52.85	20.79	804.97	65.82
S0133.3.1	657.17	2.83	4.56	16.5	43.8	18410	1373.22	96.99	6.1	2.57	37.29	22.13	825.34	91.41
S0133.4.1	651.51	8.49	4.73	18.32	54.9	35980	1107.46	136.81	3.48	5.64	37.23	16.35	806.54	83.13
S0136.1.1	720	0	4.47	24.84	49.4	40270	1684.46	163.28	5.74	3.06	25.83	15.54	946.32	66.56
S0136.2.1	718.59	1.41	4.63	26.12	73.7	60280	2704.4	234.73	4.23	3.72	49.33	28.89	990.34	144.59
S0136.3.1	717.17	2.83	4.57	22.39	45.3	39760	1582.31	161.73	8.45	2.95	25	11.7	1000.02	65.85
S0136.4.1	711.51	8.49	4.55	20.96	51.9	26880	862.45	136.93	3	3.1	22.99	11.92	970.22	82.96
S0140.1.1	780	0	4.54	27.13	85.8	36700	2157.73	120.77	4.68	4.17	46.61	15.79	1212.02	87.24
S0140.2.1	782	0	4.59	25.9	78.1	61930	1204.83	101.44	6.52	4.06	35.42	12.98	1216.37	93.63
S0140.3.1	784	0	4.59	23.22	49.4	43710	1188.86	113.51	2.89	4.65	28.77	16.63	1153.35	82.74
S0140.4.1	792	0	4.51	22.31	44.6	33590	745.13	114.06	2.22	4.88	34.96	19.6	939.99	117.85
S0141.1.1	810	0	4.82	15.55	65.2	28180	1006.9	104.81	3.76	5.09	34.71	17.27	970.53	63.62
S0141.2.1	812	0	4.85	23.99	51.2	41670	1295.8	125.25	7.02	5.22	37.17	21.71	1221.02	74.84
S0141.3.1	814	0	4.93	21.24	42.3	39520	2452.21	108	5.24	5.34	78.2	27.28	1379.24	123.98
S0141.4.1	822	0	4.78	23.42	57.7	45520	1316.56	128	9.71	6.41	98.44	33.48	1161.08	141.01
S0143.1.1	840	0	4.69	15.98	57.7	25300	1065.16	108.03	15.71	7.07	45.5	18.38	1084.41	98.26
S0143.2.1	840	2	4.52	18.21	57.2	26130	1119.43	132.04	5.08	5.38	55.79	25.3	1028	124.01
S0143.3.1	840	4	4.51	19.87	54.2	28290	1332.51	119.1	6.93	6.98	61.17	24.47	1131.79	111.44
S0143.4.1	840	12	4.57	17.25	61.9	38490	1446.64	161.44	4.63	7.25	96.14	31.58	1168.9	272.92
S0144.1.1	870	0	4.34	28.64	94.5	45430	1752.3	155.23	20.84	6.73	78.95	33.96	1044.09	127.07
S0144.2.1	870	2	4.52	31.46	89.8	50630	1814.55	149.17	14.49	8.67	241.46	43.06	1202.37	263.73
S0144.3.1	870	4	4.64	23.81	58.2	31540	805.79	103.11	7.91	6.19	204.21	31.22	1035.75	148.53
S0144.4.1	870	12	4.78	28.8	63.4	38240	1327.73	119.95	11.07	5.89	309.36	65.43	1105.73	252.87
S0147.1.1	930	0	4.27	21.22	86.4	35680	1445.05	70.82	23.88	9.59	154.53	28.08	1003.38	177.12
S0147.2.1	928	0	4.44	23.38	54.3	32410	1063.56	108.7	9.41	5.22	95.84	21.89	956.26	158.44
S0147.3.1	926	0	4.43	22.08	48.3	23560	808.18	126.89	8.89	4.43	55.09	10.87	846.29	66.83
S0147.4.1	918	0	4.37	22.29	56.1	28150	1141.78	142.38	13.81	5.04	79.27	14.96	854.69	80.44
S0148.1.1	960	0	4.22	31.74	65.2	45620	1897.78	114.56	9.07	6.03	80.56	18.26	1055.54	77.4
S0148.2.1	958.59	1.41	4.23	28.09	65.8	46460	1542.44	82.18	6.54	6.04	64.08	16.17	1081.84	61.49
S0148.3.1	957.17	2.83	4.37	32.48	56.9	43600	1412.52	170.93	3.38	2.56	43.5	14.85	1151.52	56.83
S0148.4.1	951.51	8.49	4.29	31.98	45.4	37620	1191.79	142.93	6.14	2.35	49.53	13.53	1220.39	60.78
S0150.1.1	990	0	4.2	14.29	43.4	27530	1752.98	104.22	1.61	4.73	59.46	16.36	1124.64	74.35
S0150.2.1	990	2	4.19	15.39	51.5	46160	1191.01	125.69	2.65	5.69	66.19	18.97	1024.36	113.83
S0150.3.1	990	4	4.26	23.44	45.3	25790	1036.04	98.49	2.94	4.45	57.98	15.65	815.36	65.29
S0150.4.1	990	12	4.2	23.47	68.9	51800	1015.69	187.85	2.5	7.79	86.12	24.77	742.42	83.6
S0201.1.1	0	30	4.57	21.52	87.7	26740	699.47	77.02	4.07	6.52	119.71	20.98	730.27	155.79
S0201.2.1	1.41	31.41	4.92	25.53	47.2	26130	724.52	105.89	1.98	6.48	93.94	21.86	863.13	170.92
S0201.3.1	2.83	32.83	4.78	25.88	53.8	28150	782.44	122.96	1.58	6.79	83.79	33.65	746.32	212.11
S0201.4.1	8.49	38.49	4.84	23.15	51.4	24320	630.6	123.02	1.96	6.37	97.91	24.63	962.85	137.87
S0204.1.1	60	30	4.73	20.77	53.6	21370	654.07	59.57	1.93	7.45	58.02	16.18	634.29	85.58
S0204.2.1	61.41	31.41	4.63	19.51	48	21940	618.85	57.43	3.25	8.76	73.54	22.52	497.03	86.79
S0204.3.1	62.83	32.83	4.56	22.39	44.7	18730	615.72	47.77	2.18	8.2	62.14	18.9	425.36	115.88
S0204.4.1	68.49	38.49	4.73	21.11	40.3	25670	821.58	52.66	2.74	9.02	68.64	23.09	511.59	92.1
S0205.1.1	90	30	4.68	22.32	50.8	35150	965.59	37.23	15.71	8.54	236.06	22.72	646.51	147.47
S0205.2.1	88	30	4.91	25.66	57	40570	1543.23	41.86	16.42	9.83	537.02	26.7	665.1	116.46
S0205.3.1	86	30	4.74	26.24	55.4	36030	1313.89	35.03	16.97	10.28	380.75	15.26	608.86	117.05
S0205.4.1	78	30	4.8	24.51	45.5	45320	2686.75	67.83	5.56	9.76	148.55	37.34	690.89	104.72
S0207.1.1	120	30	4.66	27.83	55.9	45850	2065.29	123.46	1.14	7.17	42.78	14.65	712.41	81.25
S0207.2.1	120	32	4.65	29.18	68.7	55220	2144.3	145.69	2.76	8.53	61.5	21.36	796.37	80.26
S0207.3.1	120	34	4.42	30.69	74.4	49700	1673.94	125.66	3.53	4.43	77.54	18.92	839.51	85.37
S0207.4.1	120	42	4.54	32.12	71.1	44310	1383.55	120.59	7.55	4.15	97.26	19.61	794.61	92.12
S0208.1.1	150	30	4.56	34.24	74.6	51510	1468.09	185.21	1.86	4.32	96.21	21.06	1167.47	94.23
S0208.2.1	151.41	28.59	4.54	21.26	53.5	27390	773.83	116.52	1.43	5.67	55.49	14.22	900.08	94.85
S0208.3.1	152.83	27.17	4.61	28.88	48.9	38290	1126.82	104.69	3.04	5.21	52.9	14.03	831.63	93.52
S0208.4.1	158.49	21.51	4.48	28.14	63.6	39600	1323.28	113.71	2.52	6.26	62.42	18.33	890.32	109.9
S0211.1.1	210	30	4.33	26.49	57.2	45150	1295.11	74.3	2.33	6.8	80.55	34.76	886.09	86.15
S0211.2.1	208	30	4.63	27.9	76.4	48390	1375.73	121.79	2.56	7.98	62.83	29	745.19	67.47
S0211.3.1	206	30	4.43	23.84	54	35590	896.72	53.86	1.44	6.3	86.06	26.5	843.26	81.21
S0211.4.1	198	30	4.45	25.84	60.3	51510	1363.99	75.82	1.41	6.55	62.43	30.13	1022.28	102
S0213.1.1	240	30	4.78	26.02	62.4	45680	1191.01	163.63	2.1	6.89	84.09	34.58	894.57	159.2
S0213.2.1	240	28	4.88	21.26	58.6	33290	1025.07	174.82	3.41	7.29	81.24	39.03	718.46	135
S0213.3.1	240	26	4.75	27.14	65.3	38320	1374.95	170.66	2.97	7.02	128.4	26.54	746.2	188.29
S0213.4.1	240	18	4.71	25.66	68.1	38440	1091.61	137.19	1.77	7.14	104.01	23.34	784.17	106.34
S0216.1.1	300	30	4.52	27.63	78.2	42940	1594.88	169.99	11.06	7.75	130.75	37.86	1095.27	108.29
S0216.2.1	300	32	4.63	28.14	68.4	41270	1184.74	143.17	5.09	7.94	153.41	19.84	947.94	137.07
S0216.3.1	300	34	4.6	30.92	78.3	48560	996.11	204.63	3.66	10.25	129.22	25.95	1051.43	162.44
S0216.4.1	300	42	4.66	25.03	49.1	37740	963.24	181.35	4.24	6.8	73	25.95	1111.21	101.08
S0217.1.1	330	30	4.3	29.36	82.7	35940	1536.18	142.67	9.28	7.87	120.19	39.3	807.33	109.24
S0217.2.1	332	30	4.21	25.44	80.8	28790	972.64	150.81	28.69	6.61	157.16	72.66	750.92	191.17
S0217.3.1	334	30	4.3	24.66	62.5	27650	793.39	140.47	4.79	7.4	119.88	36.84	778.93	103.42
S0217.4.1	342	30	4.24	32.57	68.1	37190	1307.63	86.07	20.13	10.58	118.06	23.06	943.79	116.48
S0220.1.1	390	30	4.19	20.38	69.8	26840	1007.85	69.38	10.02	8.72	107.79	16.8	935.68	88.71
S0220.2.1	390	28	4.22	29.38	73.1	37850	1517.39	133.62	9.73	9.28	179.25	23.52	971.8	173.95
S0220.3.1	390	26	4.18	25.77	72.6	29360	949.94	149.4	13.06	8.78	159.45	18.43	933.04	166.36
S0220.4.1	390	18	4.19	27.37	61.3	36230	1371.81	151.01	5.45	9.45	197.58	24.09	928.69	140.96
S0222.1.1	420	30	4.47	24.29	70	22410	790.94	93.53	6.52	6.1	132.69	19.16	807.73	151.07
S0222.2.1	420	32	4.47	28.86	80.7	26680	566.81	94.32	12.7	6.42	195.79	13.24	1242.06	178.3
S0222.3.1	420	34	4.61	23.27	62.3	34200	742.69	156.23	14.65	8.48	150	14.14	911.29	168.3
S0222.4.1	420	42	4.44	23.29	63.7	26750	690.55	102.83	9.4	8.33	84.93	15.64	840.95	120.6
S0223.1.1	450	30	4.19	17.08	86.1	43530	1078.88	48.51	14.98	3.34	43.95	9.17	813.51	147.95
S0223.2.1	451.41	31.41	4.8	18.98	64.9	31950	1022.85	104.56	6.7	4.47	118.96	22.49	790.37	172.57
S0223.3.1	452.83	32.83	4.42	16.45	49.2	23910	663.3	42.98	9.42	3.58	70.29	13.23	1050.97	86.9
S0223.4.1	458.49	38.49	4.3	15.73	69	23100	680.43	53.62	17.96	4.16	96.4	17.63	765.49	96.42
S0225.1.1	480	30	4.58	20.29	54.4	48070	1975.39	111.29	2.32	4.64	98.12	21.58	831.36	130.27
S0225.2.1	482	30	4.63	23.28	62.4	48310	2946.62	98.78	6.48	4.09	128.34	25.57	978.5	168.37
S0225.3.1	484	30	4.68	28.65	61.5	55430	1219.73	105.95	7.76	5.14	156.97	30.96	991.72	157.64
S0225.4.1	492	30	4.41	16.86	71.5	29440	590.93	78.8	3.98	3.14	146.7	17	912.33	103.93
S0227.1.1	540	30	4.42	16.07	44.4	26180	492.1	40.87	1.97	5.35	152.16	19.14	826.93	104.87
S0227.2.1	538.59	31.41	4.54	14.86	51.3	26000	698.32	92	3.89	7.23	132.4	22.61	741.2	115.63
S0227.3.1	537.17	32.83	4.58	14.42	35.3	20400	466.42	59.43	6.51	6.23	98.39	20.53	853.8	85.19
S0227.4.1	531.51	38.49	4.45	13.45	54.5	14600	486.3	48.18	14.82	6.35	157.63	28.76	742.88	126.33
S0229.1.1	570	30	4.5	25.21	57.3	19910	516.22	100.42	14.63	7.85	185.5	36.03	1193.41	168.09
S0229.2.1	568.59	31.41	4.33	21.44	73.5	26220	666.42	92.98	20.75	11.68	190.44	32.9	713.74	171.69
S0229.3.1	567.17	32.83	4.59	19.42	50.3	20740	684.3	91.09	10.71	9.34	99.94	23.22	814.05	197.37
S0229.4.1	561.51	38.49	4.54	19.38	62.7	21840	657.08	89.09	15.86	12.03	89.57	28.85	629.51	219.69
S0232.1.1	630	30	4.6	15.92	34.3	24660	1123	54.94	4.79	8.32	56.42	12.1	992.58	83.91
S0232.2.1	632	30	4.66	16.79	52.5	42140	1354	106.04	3.4	8	97.34	16.56	1146.98	160.67
S0232.3.1	634	30	4.46	23.67	54.6	43590	1568.38	116.74	2.07	8.68	59.11	22.5	700.44	146.1
S0232.4.1	642	30	4.46	20.62	58.5	45660	1550.48	108.06	2.8	10.04	75.79	25.53	923.12	155.69
S0234.1.1	660	30	4.28	20.53	50.5	38860	917.79	86.03	1.63	10.62	64.63	21.63	957.7	111.28
S0234.2.1	662	30	4.25	19.19	44.6	33150	603.38	105.41	3.8	9.89	55.42	18.43	827.2	130.12
S0234.3.1	664	30	4.37	21.34	51.3	46420	1099.89	168.08	1.15	9.05	98.7	28.71	860.21	99.1
S0234.4.1	672	30	4.33	18.63	47.4	31780	1049.85	98.62	3.97	6.18	39.14	11.17	698.13	54.15
S0237.1.1	720	30	4.17	21.75	42.3	32350	1698.34	68.38	2.04	4.89	43.03	15.67	743.72	68.47
S0237.2.1	721.41	28.59	4.1	28.03	48	42520	1374.03	62.14	1.07	5.41	46.65	17.62	862.95	108.19
S0237.3.1	722.83	27.17	4.2	24.13	40.4	27360	800.28	41.31	2.35	4.09	49.05	19.98	832.56	81.27
S0237.4.1	728.49	21.51	4.09	24.72	46.8	50030	1956.71	76.92	1.09	4.89	59.3	23.27	733.25	96.98
S0238.1.1	750	30	4.26	29.42	50.9	43580	2032.2	137.87	1.6	5.77	71.1	28.5	777.44	102.35
S0238.2.1	748.59	31.41	4.19	24.89	60.5	41090	1832.2	129.41	3.92	5.57	57.97	23.46	787.37	88.41
S0238.3.1	747.17	32.83	4.37	25.46	73.7	54260	1463.32	155.68	1.27	6.21	57.42	23.96	873.66	114.12
S0238.4.1	741.51	38.49	4.28	25.76	54.4	38950	1688.23	81.87	1.44	4.59	44.13	14.76	885.57	77.53
S0240.1.1	780	30	4.28	24.62	69	38420	1850.88	150.13	5.68	6.35	65.82	19.5	522.74	97.21
S0240.2.1	782	30	4.15	4.75	65.7	33280	1657.3	70.07	8.24	6.03	55.79	15.13	559.2	80.58
S0240.3.1	784	30	4.24	20.82	66.3	40760	1569.16	112.41	2.81	5.79	50.93	9.86	693.7	33.18
S0240.4.1	792	30	4.24	19.89	60.7	33020	1420.52	71	5.46	4.67	63.77	15.04	754.22	92.07
S0243.1.1	840	30	4.31	23.46	51.5	28120	878.09	64.19	3.15	4.56	43.39	19.61	924.02	75.86
S0243.2.1	841.41	31.41	4.34	19.42	48.5	30230	1050.86	51.6	4.28	4.11	35.68	14.1	690.61	49.84
S0243.3.1	842.83	32.83	4.31	22.12	50.5	26770	962.92	87.04	1.76	4.9	45.57	17.42	670.52	65.1
S0243.4.1	848.49	38.49	4.35	22.33	44	23630	985.78	67.2	2.38	3.81	52.19	16.5	770.72	49.52
S0244.1.1	870	30	4.5	22.09	54.6	35490	1484.9	78.28	6.42	10.07	106.46	24.27	535.65	115.09
S0244.2.1	868	30	4.6	15.31	58	39880	1634.48	65.25	2.23	11.55	82.92	32.32	941.86	147.88
S0244.3.1	866	30	4.53	23.02	56.6	29100	1378.81	98.37	3.05	8.24	99.27	27.11	957.4	116.27
S0244.4.1	858	30	4.43	20.08	58.3	37250	1547.48	88.6	1.07	7.12	110.83	24.33	915.33	110.85
S0245.1.1	900	30	4.48	31.73	50.5	45450	1910.75	99.91	6.76	9.08	84.85	22.36	825.15	106.19
S0245.2.1	888	30	4.42	16.59	53	41890	1324.63	54.69	10.95	7.87	114.49	20.81	704.61	95.15
S0245.3.1	886	30	4.26	18.76	56.5	50630	1881.75	75.68	14.23	12.99	247.77	40.43	844.03	140.66
S0245.4.1	878	30	4.44	19.11	47.7	44560	1729.88	73.63	12.31	10.33	91.81	20.95	648.17	103.54
S0249.1.1	960	30	4.07	34.21	87.5	32590	1832.14	61.75	15.08	6.19	61.72	21.06	570.56	97.58
S0249.2.1	960	28	4.63	27.51	68	24540	1288.76	36.79	9.56	3.92	132.2	33.96	697.36	268.22
S0249.3.1	960	26	4.27	26.64	79.6	38420	2006.15	74.23	22.48	4.93	66.19	22.16	562.46	156.31
S0249.4.1	960	18	4.32	24.69	63.6	24070	1213.97	38.22	16.07	5.66	68.19	16.03	605.53	57.65
S0309.1.1	180	60	4.35	35.06	142.1	56600	1629.9	221.07	3.1	4.44	96.16	24.68	626.31	101.9
S0309.2.1	178.59	58.59	4.56	34.41	86	54230	1716.14	154.94	3.31	4.22	105.43	22.67	654.31	73.9
S0309.3.1	177.17	57.17	4.53	33.95	87.1	54000	1775.67	172.6	3.52	4.92	75.07	20.11	700.43	97.12
S0309.4.1	171.51	51.51	4.39	32.53	95.5	68190	2829.62	160.34	2.1	5.87	112.46	24.37	821.31	107.71
S0311.1.1	210	60	4.45	27.05	71.9	45210	1438.34	65.86	4.9	4.27	53.23	13.01	726.31	79.43
S0311.2.1	211.41	58.59	4.35	34	90.1	52480	1971.81	139.21	4.04	5.8	88.22	27.79	824.31	155.33
S0311.3.1	212.83	57.17	4.28	30.86	84.9	47730	1409.34	105.49	3.55	5.35	87.49	26.99	1000	189.91
S0311.4.1	218.49	51.51	4.36	29.74	78.6	37360	856.04	43.93	8.47	4.21	82.09	19.54	953.31	136.18
S0316.1.1	300	60	4.5	32.11	92	58060	1287.23	114.38	3.69	6.65	71.61	21.83	1011.32	103.89
S0316.2.1	301.41	58.59	4.23	40.25	91.3	79500	2544.96	157.27	1.68	6.11	55.95	22.44	1035.32	74.71
S0316.3.1	302.83	57.17	4.6	32.82	79.1	61940	2315.24	134.55	3.18	4.8	54.48	21.32	1013.01	96.63
S0316.4.1	308.49	51.51	4.46	24.09	75.7	43300	1723.01	70.04	10.8	5.19	72.58	17.91	1059.31	99.53
S0331.1.1	600	60	4.5	26.89	185.7	29570	1355.16	126.42	9.48	4.05	55.89	15.41	1061.52	83.64
S0331.2.1	601.41	58.59	4.74	30.31	120	42850	1676.46	153.47	2.54	5.56	51.44	23.89	1093.46	70.78
S0331.3.1	602.83	57.17	4.66	26.7	76.1	36460	1268.92	155	2.76	5.34	77.53	20.77	963.44	82.71
S0331.4.1	608.49	51.51	4.46	20.93	77.3	25440	714.85	87.42	3.36	4.34	45.53	13.4	1193.46	66.94
S0332.1.1	630	60	4.53	32.14	69.2	44620	1526.11	112.34	1.84	7.78	108.48	46.32	1122.61	150.11
S0332.2.1	630	58	4.62	29.46	70.3	38860	1461.24	93.28	2.25	5.83	86.11	29.54	998.48	101.51
S0332.3.1	630	56	4.51	26.89	76.1	50180	2058.81	116.82	3.75	8.3	46.56	20.3	610.03	86.38
S0332.4.1	630	48	4.55	17.92	64	24250	942.27	123.17	5.12	4.98	33.84	12.19	1153.54	50.8
S0335.1.1	690	60	4.75	26.49	64.7	39520	1805.43	42.54	6.2	6.36	186.69	53.62	1028.31	150.99
S0335.2.1	691.41	58.59	4.61	23.62	55.3	31130	1113.99	146.68	4.77	4.79	75	24.13	1082.07	96.84
S0335.3.1	692.83	57.17	4.56	23.51	60.7	27760	1218.55	77.19	11.06	5.04	94.77	22.71	1202.97	94.44
S0335.4.1	698.49	51.51	4.6	30.13	61.8	29360	1227.7	37.28	5.31	4.53	215.31	83.36	1220.32	168.73
S0345.1.1	900	60	4.56	11.92	37.8	17750	1043.7	101.29	3.02	3.25	21.03	6.48	1223.31	48.52
S0345.2.1	898.59	58.59	4.61	17.13	59.3	38710	1056.75	95.03	5.06	4.56	34.86	11.51	1221.19	68.59
S0345.3.1	897.17	57.17	4.54	15.3	59.7	22690	1063.62	73	4.6	4.01	40	13.87	1267.02	68.16
S0345.4.1	891.51	51.51	4.71	13.68	37.8	17060	1088.3	146.21	4.04	4.4	43.56	8.52	1135.83	95.61
S0402.1.1	30	60	4.68	23.1	102.7	41440	1375.76	118.11	2.32	6.47	82.49	16.17	1237.88	101.89
S0402.2.1	28	60	4.45	21.63	94.4	33750	1039.96	98.13	3.24	5.18	83.79	17.82	1183.45	91.27
S0402.3.1	26	60	4.68	20.28	97	25670	669.06	72.43	3.55	4.34	68.68	12.94	1272.05	62.87
S0402.4.1	18	60	4.57	27.14	58	39600	1294.1	76.04	2.67	4.81	55.06	10.96	1192.77	55.31
S0403.1.1	60	60	4.94	23.99	82.2	42170	1293.45	187.87	3.54	6.1	72.13	26.68	1052.46	137.9
S0403.2.1	58	60	4.65	23.47	67.2	46330	1487.41	156.61	3.23	5.95	50.08	17.46	955	88.5
S0403.3.1	56	60	4.49	19.45	74.4	30310	971.5	148.02	2.91	5.73	36.45	13.21	966.02	69.04
S0403.4.1	48	60	4.59	23.86	70.6	43470	1856.49	143.5	2.58	5.86	49.77	13.52	996.7	63.6
S0407.1.1	120	60	4.54	36.7	75.4	66820	2921.3	248.37	4.11	7.77	131.15	39.94	1302.76	138.5
S0407.2.1	122	60	4.64	32.72	61.6	60010	1869.05	193.86	2.54	8.7	45.22	23.33	1289.4	137.99
S0407.3.1	124	60	4.56	29.54	48.1	42380	1679.8	258.43	1.9	6.28	57.54	21.46	949.16	118.41
S0407.4.1	132	60	4.34	27.79	63.2	41050	1028.82	101.25	2.84	7.06	194.78	20.65	1067.47	98.43
S0414.1.1	270	60	4.46	50.23	72.3	60990	2042.59	74.56	3.56	4.52	104.95	22.91	1373.19	115.43
S0414.2.1	272	60	4.48	32.83	83.6	58100	1623.26	114.19	2.82	3.85	68.05	17.63	1178.47	104.64
S0414.3.1	274	60	4.56	31.36	61.1	64620	2182.37	72.13	2.63	3.92	79.22	24.42	1131.36	109.14
S0414.4.1	282	60	4.41	24.78	75.9	30000	1624.31	102.56	3.1	3.24	80.85	13.68	953.13	69.85
S0423.1.1	450	60	4.49	14.77	61.9	22410	1843.21	59.75	4.72	4.55	60.04	14.77	753.11	82.64
S0423.2.1	451.41	61.41	4.39	14.99	73.3	23610	2035.53	90.89	13.99	7.95	63.98	17.29	609.64	118.54
S0423.3.1	452.83	62.83	4.56	15.66	77	20080	1572.22	62.71	12.03	5.49	77.87	20.13	665.82	114.77
S0423.4.1	458.49	68.49	4.68	22.91	57.7	30210	1046.88	77.96	7.74	3.93	70.42	15.95	1058.73	83.81
S0426.1.1	510	60	4.14	34.67	84.2	33530	1099.49	138.38	5.58	5.63	85.96	25.69	860.66	160.69
S0426.2.1	511.41	61.41	4.2	25.83	98.5	35600	1486.63	148.39	5.39	6.64	64.11	24.68	727.64	536.46
S0426.3.1	512.83	62.83	4.05	29.47	106.6	51610	1691.58	144.26	6.08	8.05	95.67	34.03	928.07	256.17
S0426.4.1	518.49	68.49	4.43	13.61	45	24290	1145.83	76.41	3.99	8.81	83.78	24.9	765.03	95.99
S0428.1.1	540	60	4.47	16.43	41.6	25670	1484.27	85.61	2.94	5.86	121.95	31.64	1054.89	137.48
S0428.2.1	542	60	4.56	22.49	63.6	32790	2022.18	137.47	6.67	7.45	235.75	59.67	986.85	159.2
S0428.3.1	544	60	4.31	21.87	87.3	26970	1345.28	84.53	19.12	6.71	216.95	98.31	1122.89	198.99
S0428.4.1	552	60	3.97	21.4	89.7	30730	939.3	60.15	25.26	9.14	105.91	24.26	1086.13	125.81
S0437.1.1	720	60	4.35	30.2	74.6	65000	1744.19	91.25	6.82	5.98	121.46	36.28	1027.16	132.89
S0437.2.1	720	62	4.44	23.95	57.2	44310	1638.18	70.4	1.96	5.64	43.2	18.07	1070.8	83.26
S0437.3.1	720	64	4.45	16.39	40.8	31800	918.88	46.65	2.01	5.36	43.19	11.32	1000.4	52.04
S0437.4.1	720	72	4.51	24.05	50.7	43810	1608.34	70.79	2.83	5.05	49.09	19.48	1041.67	81.45
S0440.1.1	780	60	4.43	25.51	66.9	42680	1672.74	99.86	2.83	2.86	52.35	16.79	1295.04	70.21
S0440.2.1	781.41	61.41	4.25	25.53	63.7	32250	1218.07	83.28	3.25	2.63	52.67	17.02	1155.22	66.24
S0440.3.1	782.83	62.83	4.23	24.41	72.6	38580	1368.05	94.36	3.24	2.71	68.89	19.23	1240.19	71.4
S0440.4.1	788.49	68.49	4.25	24.91	69.2	33190	1061.02	94.08	3.51	2.92	74.07	20.24	1306.91	85.85
S0443.1.1	840	60	4.23	24.75	64.1	30460	931.45	111.89	3.81	4.24	70.05	22.03	930.9	96.22
S0443.2.1	842	60	4.29	25.5	60.1	39890	1340.57	75.22	9.03	2.69	75.97	23.77	869.64	98.17
S0443.3.1	844	60	4.57	20.31	59.6	23490	656.61	47.69	6.77	3.07	63.09	14.58	964.89	91.12
S0443.4.1	852	60	4.4	27.08	137.6	32390	1157.48	65.7	2.41	4.01	65.37	30.04	1065.53	159.73
S0447.1.1	930	60	4.35	20.13	62.2	25820	887.43	70.34	6.57	4.17	69.91	23.71	1017.62	112.89
S0447.2.1	928	60	4.05	24.59	87.6	29980	2046.99	116.6	17.74	9.73	302.69	70.29	787.56	179.44
S0447.3.1	926	60	4.4	20.18	71.9	50780	1080.65	81.69	5.56	4.97	85.63	31.65	891.23	168.24
S0447.4.1	918	60	4.33	20.02	55.2	30930	933.8	76.73	9.52	5.32	71.82	26.4	963.3	140.02
S0450.1.1	990	60	4.22	27.65	61.1	49640	1482.7	82.55	2.46	3.62	62.49	19.98	1304.43	69.22
S0450.2.1	991.41	61.41	4.17	22.43	85.5	42980	1470.14	109.41	1.41	3.82	53.34	17.5	1148.59	86.94
S0450.3.1	992.83	62.83	4.15	22.93	80.2	43700	994.27	54.77	3.31	4.06	45.8	17.49	1299.29	61.21
S0450.4.1	998.49	68.49	4.09	25.85	71.2	47850	2171.38	58.26	3.3	3.96	63.89	19.84	1226	75.79
S0501.1.1	0	90	4.59	23.99	52.1	28600	599.28	88.68	2.55	2.99	64.1	13.38	1082.9	89.62
S0501.2.1	1.41	91.41	4.45	22.46	58.9	24170	439.88	66.7	2.8	2.98	47.57	11.4	1027.68	82.17
S0501.3.1	2.83	92.83	4.58	21.6	41	19920	417.1	54.91	2.2	2.68	35.4	8.46	1066.76	97.12
S0501.4.1	8.49	98.49	4.51	20.16	44.9	29330	499.56	54.16	2.8	3.26	85.44	18.05	1112.16	101.11
S0503.1.1	60	90	4.46	18.2	41.8	30760	604.94	66.03	1.9	5.58	86.97	31.62	678.19	142.25
S0503.2.1	58.59	88.59	4.52	18.72	46.4	38330	1221.3	66.05	1.5	4.84	62.73	26.74	915.6	170.53
S0503.3.1	57.17	87.17	4.46	18.38	38.9	38350	995.69	69.05	2	4.98	51.58	17.86	726.56	133.1
S0503.4.1	51.51	81.51	4.33	24.13	38.9	43910	1300.8	78.38	1.65	3.67	45.28	19.3	899.07	105.73
S0505.1.1	90	90	4.16	28.37	55.8	48170	945.35	78.28	1.15	3.36	55.23	20.17	1412.96	123.3
S0505.2.1	88.59	91.41	4.26	27.26	44.8	48290	1333.6	74.03	1.55	3.8	49.47	19.77	1172.66	133.42
S0505.3.1	87.17	92.83	4.53	25.76	49.9	46820	1574.64	98.43	2.95	3.61	53.16	19.11	1126.66	127.71
S0505.4.1	81.51	98.49	4.19	26.64	56.6	49740	1725.67	97.98	1.65	3.39	53.93	19.24	849.57	94.41
S0508.1.1	150	90	4.33	28.75	58.3	36220	1197.83	59.22	4.15	3.02	57.05	14.93	1245.28	97.36
S0508.2.1	150	92	4.56	23.38	67.8	39210	1077.31	156.67	5.35	3.59	79.86	24.58	960.8	102.37
S0508.3.1	150	94	4.19	29.18	53.6	41360	851.53	91.86	2.7	3.99	68.05	20.02	994.77	112.13
S0508.4.1	150	102	4.09	24.03	53	40190	1424.37	50.32	11	6.43	90.3	23.63	597.24	150.48
S0510.1.1	180	90	4.21	29.63	61.5	41040	1013.23	88.27	3.5	3.24	110.74	32.8	668.08	164.18
S0510.2.1	180	92	4.21	26.73	62.9	41070	796.61	86.66	4.1	3.92	99.72	29.08	826.97	152.68
S0510.3.1	180	94	4.16	27.29	74.1	45260	1390.81	81.36	3.15	3.45	63.85	20.53	894.5	126.32
S0510.4.1	180	102	4.33	27.24	63.5	42330	1679.91	114.99	3.35	3.92	96.1	30.91	803.37	164.63
S0511.1.1	210	90	4.28	29.65	40.4	47260	2046.05	74.49	2.55	5	92.92	35.26	573.25	194.07
S0511.2.1	208	90	4.26	30.67	48.5	48950	1715.76	102.03	3.35	4.84	131.8	40.46	639.5	190.71
S0511.3.1	206	90	4.26	27.56	53.7	39930	1038.41	77.78	3.4	3.65	72.77	23.69	526.12	127.67
S0511.4.1	198	90	4.09	29.35	41.2	50430	1441.92	59.06	3.65	3.64	49.66	24.82	667.68	180.44
S0514.1.1	270	90	4.51	31.55	63.6	65400	1499.89	147.52	3.3	4.78	67.53	22.17	905.11	120.2
S0514.2.1	271.41	91.41	4.58	29.16	74.1	47500	1043.75	130.74	3.55	2.92	43.12	14.66	850.85	89.71
S0514.3.1	272.83	92.83	4.57	27.92	60.3	46070	1181.04	121.23	3.05	2.89	32.14	15.29	1051.77	83.27
S0514.4.1	278.49	98.49	4.46	31.11	75.1	45160	1631.09	129.59	3.05	3.16	41.08	20.86	948.1	147.93
S0516.1.1	300	90	4.42	30.58	68.3	64020	2673.05	160.34	1.9	4.15	102.76	44.44	609.32	220.61
S0516.2.1	301.41	88.59	4.42	26.64	52.4	38670	1193.25	82.95	2.4	3.08	50.6	27.2	835.01	152.38
S0516.3.1	302.83	87.17	4.68	25.34	54	59600	1821.79	213.06	3.55	3.23	84.5	24.9	751.22	108.75
S0516.4.1	308.49	81.51	4.34	28.52	73.5	74770	2376.33	151.29	3.5	4.71	76.48	25.07	867.91	142.22
S0517.1.1	330	90	4.57	22.23	44.9	37750	1039.17	68.89	11	4.63	64.44	17.74	829.69	104.9
S0517.2.1	330	88	4.83	20.59	43.2	37080	1081.89	96.98	4.05	3.6	41.97	17.86	656.56	120.02
S0517.3.1	330	86	4.76	17.82	47.7	45690	1365.64	78.56	9.3	5.48	74.45	22.91	803.1	129.96
S0517.4.1	330	78	4.76	18.35	47.8	39510	1039.17	94.12	5.5	5.89	127.04	37.69	593.43	96.11
S0522.1.1	420	90	4.51	27.44	64.1	38780	1403.02	139.85	7.65	3.46	89.22	29.34	372.34	143.07
S0522.2.1	421.41	88.59	4.5	25.03	74.3	36760	1258.85	150.26	15.55	4.97	78.41	34.92	530.74	134.07
S0522.3.1	422.83	87.17	4.51	26.22	57.6	30380	808.04	118.39	11.6	3.46	60.39	16.53	381.46	123.11
S0522.4.1	428.49	81.51	4.82	13.19	46.2	34920	1147.48	57.45	5.05	3.2	64.34	20.93	607.92	79.75
S0523.1.1	450	90	4.45	16.51	35.5	28910	747.78	140.43	4.7	4.41	51	16.34	527.85	83.41
S0523.2.1	452	90	4.43	13.77	56.1	19430	902.34	32.06	4	2.94	30.3	9.49	447	44.04
S0523.3.1	454	90	4.47	21.56	52.5	28090	1015.52	69.64	7.5	3.3	36.21	18.34	441.99	121.79
S0523.4.1	462	90	4.65	20.06	49.4	31730	1139.85	96.77	13.75	3.92	40.22	17.69	483.85	116.59
S0525.1.1	480	90	4.42	23.66	48.9	27610	1277.16	70.4	5.65	5.14	130.45	36.01	381.83	121.58
S0525.2.1	481.41	91.41	4.42	25.05	50.7	30360	1345.81	30.96	28.75	4.83	506.58	100.88	384.39	207.08
S0525.3.1	482.83	92.83	4.46	29.74	49.3	32040	1005.61	90.09	21.1	4.6	68.39	27.63	410.81	180.08
S0525.4.1	488.49	98.49	4.63	25.18	45	31270	986.53	73.47	11.75	3.14	32.8	12.41	428.44	139.64
S0526.1.1	510	90	4.15	29.25	99.3	68660	1946.88	62.97	37.6	7.25	40.13	17.63	568.91	181.98
S0526.2.1	508.59	91.41	4.24	23.06	86.4	39190	1375.56	37.52	42.25	4.51	24.34	9.58	567.27	162.1
S0526.3.1	507.17	92.83	4.49	33.89	64.4	66780	2403.02	45.32	37.55	4.99	73.77	29.18	443.34	258.04
S0526.4.1	501.51	98.49	4.29	23.85	61.8	45350	1716.52	70.16	11.1	4.39	84.1	20.55	368.25	207.92
S0529.1.1	570	90	4.2	35.4	69.2	69800	2506.6	143.07	9.7	2.96	28.81	14.9	729.78	257.38
S0529.2.1	570	88	4.41	28.97	56.4	55750	1943.5	156.55	13.25	2.8	33	16.29	709.33	173.43
S0529.3.1	570	86	4.48	29.58	46.3	46420	1261.81	95.89	5.45	2.61	29.66	11.39	686.18	139.79
S0529.4.1	570	78	4.6	35.67	36.6	63790	1620.72	133.52	4.9	3.03	27.62	14.78	738.79	137.44
S0531.1.1	600	90	4.46	17.07	54.9	42660	1692.31	85.86	6.25	4.28	38.74	12.83	536.4	167.21
S0531.2.1	602	90	4.54	20.3	40.2	71280	1832.76	100.84	5.3	3.63	37.08	12.57	537.64	190.42
S0531.3.1	604	90	4.66	19.72	44.8	63700	1689.04	120.33	5.4	3.67	37.33	12.59	833.03	221.25
S0531.4.1	612	90	4.52	18.15	50.3	50290	2164.18	118.57	4.05	5.21	63.06	20.63	529.25	187.92
S0534.1.1	660	90	4.68	16.11	44.2	26260	944.53	58.26	5.2	3.53	36.83	18.06	550.93	210.38
S0534.2.1	662	90	4.69	16.44	32.4	39120	1228.04	85.9	7.3	4.54	62.15	30.98	511.03	247.1
S0534.3.1	664	90	4.72	18.69	55	48990	1103.17	97.36	11.5	5.13	87.94	31.65	700.22	300.93
S0534.4.1	672	90	4.46	21.69	44.5	37700	848.71	67.36	6.85	3.89	73.12	19.59	513.09	239.26
S0535.1.1	690	90	4.77	19.5	45.2	34470	880.91	120.65	4.6	4.39	49.05	16.52	454.86	141.95
S0535.2.1	690	88	4.78	19.64	44.4	41490	1382.75	97.04	6.05	4.46	54.03	18.38	529.27	185.09
S0535.3.1	690	86	4.64	19.4	39.6	40520	2359.68	79.97	6.35	3.98	39.81	14.11	576.03	155.86
S0535.4.1	690	78	4.78	24.27	48.3	51300	1712.61	117.37	11	4.86	62.27	20.52	568.33	199.42
S0540.1.1	780	90	4.67	24.05	48.1	67260	1455.01	99.27	4.75	3.75	40.9	15.34	773.75	138.48
S0540.2.1	780	92	4.43	23.33	38.6	49160	1219.4	66.17	5.05	2.93	30.34	12.12	766.98	117.16
S0540.3.1	780	94	4.6	22.78	46.1	68560	1145.58	104.95	4.95	3.7	33.61	15.7	662.83	176.45
S0540.4.1	768	102	4.7	21.39	45.8	92780	2040.88	126.9	3.35	6.06	81.61	33	742.18	188.15
S0542.1.1	840	90	4.47	27.92	58.2	91850	1677.26	118.03	6.35	4.25	57.56	23.54	887.38	126.42
S0542.2.1	838	90	4.46	27.33	49.5	78480	1355.27	77.64	3.15	3.59	45.84	17.4	943.09	111.8
S0542.3.1	836	90	4.47	29.71	44.3	93460	1937.22	119.1	6	5.41	84.61	35.03	858.16	130.61
S0542.4.1	828	90	4.2	25.16	78.4	91240	2166.54	98.44	5.85	5.66	121.41	34.37	758.74	150.26
S0544.1.1	870	90	4.5	22.38	41.7	44290	702.63	59.86	4.2	3.58	47.89	17.3	1078.01	83.16
S0544.2.1	868	90	4.37	11.39	45.8	39300	726.19	50.94	8.25	3.45	28.96	13.65	913.74	70.94
S0544.3.1	866	90	4.42	19.56	42.9	34380	579.34	48.54	2.95	3.68	39.49	11.2	892.03	36.05
S0544.4.1	858	90	4.51	23.02	36.3	48690	810.23	44.78	3.4	2.79	13.66	14.02	902.31	31.1
S0546.1.1	900	90	4.46	14.8	42.1	73530	1418.1	92.54	1.5	5.92	28.55	17.15	727.16	76.22
S0546.2.1	901.41	88.59	4.51	18.46	40.7	56870	984.58	67.55	3.6	6.3	45.98	17.14	572.59	79.88
S0546.3.1	902.83	87.17	4.45	12.21	36.4	82110	2030.67	57.75	3.1	6.6	47.4	27.22	730.9	73.38
S0546.4.1	908.49	81.51	4.69	21.03	39.2	64170	1863.39	90	4.65	7.62	49.38	23.28	591.57	166.1
S0549.1.1	960	90	4.51	19.67	55.1	69920	1727.52	55.02	7.75	7.14	65.93	17.53	689.26	104.75
S0549.2.1	961.41	91.41	4.38	18.76	117.5	54590	1429.87	80.67	6.2	9.62	75.41	24.61	404.81	84.57
S0549.3.1	962.83	92.83	4.64	22.47	39.5	74630	1125.16	27.18	8.2	6.82	68.27	17.56	698.53	70.04
S0549.4.1	968.49	98.49	4.27	25.21	102.8	65510	1842.98	93.59	1.25	8.1	96.51	34.75	541.47	119.22
S0550.1.1	990	90	4.26	17.52	74.5	67470	857.35	46.95	2.2	6.41	64.19	24.85	550.89	102.2
S0550.2.1	988	90	4.19	15.62	83.3	39010	1107.1	34.27	3.3	5.73	46.65	15.21	479.93	62.23
S0550.3.1	986	90	4.05	15.02	158.4	50560	1193.48	47.8	6.4	5.17	67.52	24.09	509.8	67.8
S0550.4.1	978	90	3.99	29.03	167.4	78700	3331.23	95.09	2.85	6.33	66.03	32.8	780.22	96.15
S0602.1.1	30	120	4.35	28.35	65.1	45780	2347.18	150.85	2.5	5.07	129.89	33.52	686.85	94.85
S0602.2.1	28.59	118.59	4.2	23.22	77.2	39880	2181.46	121.79	7.75	5.27	67.89	22.26	786.92	97.57
S0602.3.1	27.17	117.17	4.19	29.06	81.4	47240	2209.73	112.95	2.7	5.21	130.26	39.32	837.49	118.19
S0602.4.1	21.51	111.51	4.46	26.95	58.2	42340	1451.86	125.31	2.65	5.68	62.9	19.04	785.22	102.16
S0611.1.1	210	120	3.99	23.07	64.1	27080	804.73	24.84	15.05	5.42	70.66	22.57	486.71	108.18
S0611.2.1	211.41	118.59	4.13	23.85	60.1	24970	1071.76	26.5	11.3	5.4	59.93	21.55	429.78	96.88
S0611.3.1	212.83	117.17	4.18	21.64	66	22720	1131.44	28.63	16.4	7.67	89.23	28.19	458.01	125.53
S0611.4.1	218.49	111.51	4.33	20.33	69.8	34660	1795.07	38.92	14.95	9.58	97.3	35.75	361.47	110.82
S0612.1.1	240	120	4.11	22.23	100.1	31350	1924.28	47.49	19.05	7.83	151.2	39.79	382.38	133.19
S0612.2.1	238.59	118.59	3.89	20.94	147.3	23770	1505.33	61.41	20.78	7.84	75.35	24.02	362.99	93.79
S0612.3.1	237.17	117.17	4.37	16.71	77.4	29870	1487.74	28.16	23.95	9.17	135.76	26.42	495.08	90.92
S0612.4.1	231.51	111.51	3.8	18.88	116.4	29920	1247.69	35.3	25.25	10.53	132.98	28.16	338.23	109.34
S0620.1.1	390	120	4.4	24.78	76.8	24830	719.41	55.28	17.9	5.65	126.47	33.51	469.05	141.67
S0620.2.1	390	118	4.56	29.1	70.7	34090	1288.97	84.44	6.25	6.1	125.51	39.62	466.45	192.97
S0620.3.1	390	116	4.56	25.53	68.3	26740	1405.94	70.12	7.8	5.46	81.97	25.15	583.65	117.9
S0620.4.1	390	108	4.39	27.6	76.7	30680	1251.51	91.96	6.55	9.21	81.93	24.74	652.6	154.21
S0623.1.1	450	120	4.5	22.62	69.1	31050	986.22	82.87	6.8	5.3	79.1	29.41	544.45	115.25
S0623.2.1	448.59	118.59	4.42	24.38	72	35720	1637.59	71.46	6.3	4.28	62.37	15.83	590	76.23
S0623.3.1	447.17	117.17	4.62	22.82	56.5	36490	1493.1	75.49	6.95	5.4	62.85	15.19	567.82	75.28
S0623.4.1	441.51	111.51	4.5	19.49	58.1	22740	873.84	50.98	6.35	5.56	102.02	28.63	493.76	163
S0632.1.1	630	120	4.72	20.05	56.1	22860	655.95	68.82	8.3	6.54	75.64	27.97	646.03	113.01
S0632.2.1	628.59	118.59	4.79	18.59	52.3	22130	501.52	63.78	7.6	5.9	89.16	32.58	523.74	126.66
S0632.3.1	627.17	117.17	4.63	16.65	51.7	27690	753.81	71.83	12.65	7.85	106.53	32.25	336.05	95.06
S0632.4.1	621.51	111.51	4.56	15.82	59.9	28970	1094.78	49.42	14.55	6.01	82.1	24.54	646.2	125.93
S0635.1.1	690	120	4.78	21.88	50	36590	1283.62	142.53	4.5	11.16	72.14	24.66	493.35	158.78
S0635.2.1	690	118	4.61	21.05	49.7	28370	1067.26	74.37	7.55	7.75	71.56	19.84	479.17	101.89
S0635.3.1	690	116	4.61	17.98	53.6	28490	955.64	133.3	7.7	6.75	65.32	24.21	503.89	132.13
S0635.4.1	690	108	4.8	19.98	63.6	27860	713.29	74.07	5.4	6.1	64.04	19.79	462.97	93.68
S0636.1.1	720	120	4.7	19.65	53.2	22400	899.07	38.77	5.35	5.3	53.93	19.52	471.05	103.13
S0636.2.1	718.59	118.59	4.36	22.53	47.1	27490	993.87	46.34	5.7	5.62	50.18	19.17	453.87	102.47
S0636.3.1	717.17	117.17	4.41	23.86	49.3	26940	1066.5	48.64	8.4	6.51	61.53	23.94	345.99	133.79
S0636.4.1	711.51	111.51	4.53	20.98	48.2	28390	1118.49	45.87	6.1	5.22	43.11	19.55	544.86	128.99
S0644.1.1	870	120	4.49	34.76	41.6	52100	2037.44	99.41	2.65	5.3	62.39	22	553.01	84.28
S0644.2.1	868.59	118.59	4.43	22.08	53.5	36000	1204.11	75.81	2.85	4.76	65.74	16.34	551.63	62.33
S0644.3.1	867.17	117.17	4.49	24.86	59.2	61520	2319.54	92.99	2.1	5.21	71.51	39.87	685.02	124.52
S0644.4.1	861.51	111.51	4.67	21.65	48.8	51620	1598.6	88.47	4.35	5	61.88	23.27	780.44	72.5
S0646.1.1	900	120	4.47	27.49	117.1	56260	2532.07	119.01	1.55	7.06	115.73	52.77	812.43	171.97
S0646.2.1	901.41	118.59	4.55	20.14	116.8	39100	1790.49	109.94	2.4	6.18	119.7	43.23	629.36	140.93
S0646.3.1	902.83	117.17	4.45	19.75	80.7	44090	1614.65	82.6	2.85	5.77	96.61	41.33	652.05	138.28
S0646.4.1	908.49	111.51	4.44	25.5	72.7	37030	1684.22	75.1	3.9	5.98	73	26.33	596.28	112.45
S0703.1.1	60	120	4.42	27.86	65.3	46850	1927.34	111.85	2.25	5.48	97.76	29.29	449.3	133.32
S0703.2.1	58	120	4.42	29.12	82.2	46940	1743.1	100.27	1.9	4.71	118.87	26.23	585.52	107.05
S0703.3.1	56	120	4.35	32.46	85.6	48960	2014.49	146.72	1.85	5.27	241.1	38.51	755.48	155.93
S0703.4.1	48	120	4.19	25.69	72.4	38000	1316.5	65.1	5.35	5.01	98.51	30.98	669.81	156.21
S0706.1.1	120	120	4.37	30.58	72.8	49920	2028.26	101.44	2.15	5.76	139.17	37.49	699.75	187.53
S0706.2.1	118.59	121.41	4.56	23.06	53.4	44070	1731.63	72.37	4.05	5.31	114.31	32.19	719.51	165.76
S0706.3.1	117.17	122.83	4.41	20.99	53.8	27650	948.76	51.08	2.35	3.94	61.91	17.83	809.57	100.04
S0706.4.1	111.51	128.49	4.41	25.1	57.8	32640	924.3	61.71	4.8	3.88	49.64	16.92	747.51	128.86
S0708.1.1	150	120	4.37	22.55	72.1	33140	1057.33	43.02	12.05	6.82	94.59	22.65	453.1	104.76
S0708.2.1	151.41	121.41	4.49	27.6	76.5	53770	1695.69	93.67	4.25	6.64	70.24	27.21	451.69	112.45
S0708.3.1	152.83	122.83	4.73	25.48	62.7	32890	1213.29	69.36	11.7	7.39	125.89	32.53	415.38	155.72
S0708.4.1	158.49	128.49	4.52	26.55	59.6	36590	1295.86	75.95	3.3	5.95	87.35	22.23	488.87	102.43
S0714.1.1	270	120	4.54	27.46	127.1	40120	1806.55	180.73	17.85	4.9	43.19	19.93	509.37	73.51
S0714.2.1	268	120	4.51	33.23	105.7	45430	2133.76	120.21	4.5	4.9	49.21	23.8	829.19	109.2
S0714.3.1	266	120	4.28	30.17	81.5	34990	972.47	79.62	16.55	4.54	41.89	23.03	863.14	66.03
S0714.4.1	258	120	4.04	26.79	129.2	32050	1155.18	77.76	28.65	6.7	55.19	19.7	528.89	78.21
S0718.1.1	360	120	4.57	15.2	49.6	25180	833.94	56.48	3.17	4.94	59.83	18.59	446.02	81.47
S0718.2.1	358	120	4.55	17.15	47.8	24850	991.83	51.43	4.57	5.33	60.28	19.72	523.97	75.94
S0718.3.1	356	120	4.5	15.05	83.3	28470	1037.26	42.12	15.47	5.48	78.34	20.34	487.74	92.63
S0718.4.1	348	120	4.19	20.52	66.2	30040	973.08	64.98	14.12	5.83	93.83	26.96	490.36	127.47
S0721.1.1	420	120	4.22	35.91	66.9	42920	2378.29	150.41	9.64	4.57	95.64	34.7	612.77	203.57
S0721.2.1	418	120	4.47	32.87	69.5	40450	1267.97	96.07	6.57	3.94	46.83	21.36	670.58	136.82
S0721.3.1	416	120	4.19	36.51	94.3	47510	2379.73	121.25	13.22	4.41	105.88	26.1	610.89	92.01
S0721.4.1	408	120	4.69	31.79	74.2	49470	1743.1	177.21	10	4.94	68.25	33.8	683.65	96.69
S0726.1.1	510	120	4.17	22.7	61.1	28460	1208.13	42.9	12.37	4.09	41.44	15.86	432.92	68.6
S0726.2.1	508.59	121.41	3.96	21.07	73.1	28420	1123.78	48.88	10.72	3.34	41.36	14.55	590.24	51.24
S0726.3.1	507.17	122.83	4.13	20.95	54.1	26990	1402.08	41.4	6.82	3.78	35.34	13.23	518.91	61.95
S0726.4.1	501.51	128.49	4.16	19.76	57.5	30310	1040.86	50.81	7.37	4.7	53.4	16.47	536.02	81.12
S0727.1.1	540	120	4.23	30.31	68.9	36120	1411.1	88.76	13.07	4.06	36.81	15.17	666.67	66.31
S0727.2.1	538	120	4.26	32.76	60.3	32840	1433.2	80.5	6.77	3.6	32.58	14.67	581.37	71
S0727.3.1	536	120	4.28	34.54	93.9	47060	1826.3	109.6	6.02	4.48	53.56	29.15	589.59	101.02
S0727.4.1	528	120	4.58	28.25	67.8	32780	1874	111.72	7.22	5.38	74.62	33.38	528.47	79.84
S0729.1.1	570	120	4.04	30.11	94.3	41070	2457.8	102.92	17.02	6.07	134.1	34.96	604.59	161.12
S0729.2.1	571.41	121.41	4.03	27.54	88.5	42810	2113.6	121.09	7.82	6.84	88.35	30.71	525.97	135.13
S0729.3.1	572.83	122.83	4.13	31.72	79.5	38020	1642.6	120.83	5.57	5.69	97.5	32.32	702.91	163.27
S0729.4.1	578.49	128.49	4.22	27.24	76.5	49650	1257.6	143.01	2.82	6.38	93.58	29.57	585.22	106.13
S0731.1.1	600	120	3.66	16.41	281	28910	962.2	78.03	3.27	6.57	111.52	26.18	682.36	110.38
S0731.2.1	602	120	4.52	16.43	66	34970	1450.7	92.56	5.22	4.08	93.07	18.92	509.91	77.9
S0731.3.1	604	120	4.75	14.38	45.6	36420	1133.2	76.16	3.02	4.44	34.92	14.3	914.42	46.35
S0731.4.1	612	120	4.32	19.12	68.8	23210	956.4	31.94	15.72	5.2	79.01	17.38	757.85	69.7
S0739.1.1	780	120	4.5	20.63	67.8	38190	1829.8	69.47	8.92	5.57	118.06	21	551.68	75.33
S0739.2.1	778	120	4.59	17.72	55.4	27220	1029.6	53.77	7.67	4.74	52.87	12.58	717.79	60.88
S0739.3.1	776	120	4.55	22.76	56.7	30880	1246	102.66	4.47	4.29	81.26	12.28	665.4	55.32
S0739.4.1	768	120	4.71	20.91	90.6	45350	1309.9	172.07	7.57	5.47	92.29	24.2	619.07	112.12
S0741.1.1	810	120	4.67	21.61	46.6	39290	1433.2	60.65	2.42	4.5	26.53	14.73	579.27	52.67
S0741.2.1	808	120	4.58	17.54	60.5	26800	909.9	71.54	2.47	3.89	25.61	10.59	619.55	49.84
S0741.3.1	806	120	4.54	19.7	56.3	34570	1291.3	101.92	2.17	3.88	10.11	12.87	690.27	122.32
S0741.4.1	798	120	4.49	19.92	57.9	28080	1241.3	85.43	3.47	7.32	95.18	28.06	659.83	133.35
S0747.1.1	930	120	4.68	19.57	52.9	39080	1668.1	71.28	2.62	6.57	36.89	15.29	915.8	45.22
S0747.2.1	931.41	121.41	4.55	17.88	55.1	41110	1746.1	98.44	1.97	8.43	35.93	14.99	542.5	54.88
S0747.3.1	932.83	122.83	4.41	14.6	47.2	25080	900.6	65.81	3.32	5.51	35.44	11.16	677.53	48.65
S0747.4.1	938.49	128.49	4.62	16.38	42	29850	830.8	57.78	2.97	5.84	16.41	6.12	763.35	26.66
S0801.1.1	0	150	4.32	33	85.2	43010	1506.5	120.33	4.22	2.86	27.95	14.44	856.24	34.58
S0801.2.1	2	150	4.29	32.12	113.3	49170	1757.7	163.02	3.22	5.65	33.16	11.75	782.4	45.65
S0801.3.1	4	150	4.34	30.33	129.6	54830	1655.4	194.71	5.07	8.66	119.06	44.83	866.37	170.63
S0801.4.1	12	150	4.3	25.58	140.1	44800	1849.6	155.11	2.87	5.02	65.83	25.38	879.95	140.88
S0802.1.1	30	150	4.34	26.77	95	42190	1294.8	136.93	4.22	5.82	112.01	35.55	719.74	170.89
S0802.2.1	31.41	148.59	3.79	23.03	68.9	49620	1594.9	114.82	3.22	4.61	142.17	36.81	598.08	198.98
S0802.3.1	32.83	147.17	4.27	27.79	100.7	46540	1733.3	105.12	5.07	2.96	114.23	36.37	782.1	219.99
S0802.4.1	38.49	141.51	4.2	27.49	103	52380	1933.3	130.62	2.87	4.11	192.1	57.31	693.85	219.03
S0803.1.1	60	150	4.52	21.69	79.9	36600	898.2	76.08	2.57	6.1	150.34	39.85	727.26	171.92
S0803.2.1	58.59	151.41	4.55	23.57	58.1	30070	748.2	67.48	2.72	3.04	134.61	30.74	753.8	150.17
S0803.3.1	57.17	152.83	4.43	18.55	47.2	23620	628.4	60.51	3.62	6.02	78.53	19.84	705.2	88.81
S0803.4.1	51.51	158.49	4.61	26.41	51.8	28560	700.5	66.27	3.32	5.88	119.23	24.76	619.92	72.85
S0807.1.1	120	150	4.54	18.98	63.1	26940	522.6	53.17	2.12	8.97	121.44	25.86	488.4	71.75
S0807.2.1	122	150	4.74	17.42	48	28250	786.6	59.9	4.32	8.48	120.92	18.66	510.31	65.42
S0807.3.1	124	150	4.61	17.43	53.2	19970	567.9	47.71	2.22	6.84	100.8	18.19	690.28	64.95
S0807.4.1	132	150	4.73	17.15	41.1	24680	763.3	42.3	1.82	5.89	123.77	19.04	555.91	48.16
S0808.1.1	150	150	4.53	20.09	45.5	25500	1154.1	46.61	8.32	7.33	108.55	25.94	873.32	116.22
S0808.2.1	148.59	151.41	4.47	22.5	44.4	17560	1083.34	42.66	3.52	2.6	46.6	16.36	680.64	64.91
S0808.3.1	147.17	152.83	4.38	19.87	38.4	20200	1039	30	5.22	2.2	66.12	29.1	1025.9	69.45
S0808.4.1	141.51	158.49	4.48	20.63	38.3	17160	1764.7	47.38	4.62	3.12	76.86	24.38	775.7	79.47
S0810.1.1	180	150	4.31	23.81	66.8	32670	1586.7	56.99	12.67	13.62	190.93	32.91	572.16	117.55
S0810.2.1	181.41	151.41	4.69	21.54	41.6	17180	1362.3	49.82	4.02	2.87	35.95	9.2	711.07	77.02
S0810.3.1	182.83	152.83	4.47	22.38	42.1	29940	1246.3	65.95	1.77	6.98	50.83	15.75	565.91	70.11
S0810.4.1	188.49	158.49	4.57	25.01	44.6	22110	1193.6	63.03	3.52	5.72	137.86	29.42	463.06	82.79
S0813.1.1	240	150	4.39	22.39	75	21580	1398.3	78.45	15.77	7.42	87.24	28.81	595.86	141.24
S0813.2.1	241.41	151.41	4.39	19.34	72.9	31880	1598.4	124.84	11.17	9.04	86.08	42.06	455.53	157.81
S0813.3.1	242.83	152.83	4.54	21.06	62.8	28470	1639.1	69.44	12.12	7.55	76.11	25.19	393.7	97.94
S0813.4.1	248.49	158.49	4.24	18.67	59.1	25780	1801.9	70.26	28.62	8.71	51.9	19.72	429.26	87.72
S0814.1.1	270	150	4.14	27.16	93.9	26370	1633.3	84.41	26.57	5.75	65.71	17.33	598.28	98.91
S0814.2.1	268.59	151.41	4.19	67.99	75.8	25800	1584.4	112.96	25.62	6.2	76.68	27.65	472.73	136.22
S0814.3.1	267.17	152.83	4.31	25.99	65.7	27570	1657.7	75.46	8.22	6.69	80.76	27.28	382.64	123.14
S0814.4.1	261.51	158.49	4.37	22.51	55.9	22180	1093.6	75.69	9.32	5.03	57.54	17.23	533.75	90.73
S0816.1.1	300	150	4.47	29.24	52.7	30380	1513.5	100.63	3.77	6.3	46.65	19.25	581.87	98.32
S0816.2.1	301.41	148.59	4.29	29.63	74	38260	1796.1	106.2	6.67	13.85	88.5	34.02	627.38	98.5
S0816.3.1	302.83	147.17	4.5	29.39	67.1	41980	1354.1	104.17	3.12	5.95	154.43	32.12	393.79	84.19
S0816.4.1	308.49	141.51	4.7	22.6	42	26560	1251.8	76.76	4.37	4.3	37.24	12.4	359.27	60.06
S0819.1.1	360	150	4.75	20.89	59.6	32310	1506.5	70.23	3.07	6.64	151.27	26.55	470	95.43
S0819.2.1	362	150	4.75	19.48	56.7	30620	1562.3	62.98	4.17	6.22	98.55	16.17	461.98	70.31
S0819.3.1	364	150	4.63	22.09	63.1	33950	1363.4	78.74	1.92	10.47	117.48	21.39	490.51	62.78
S0819.4.1	372	150	4.5	20.01	54.3	30200	1398.3	60.72	3.42	7.24	116.77	27.24	482.39	94.96
S0820.1.1	390	150	4.43	18.67	69	42090	1423.9	67.33	9.72	15.81	135.34	44.97	546.25	170.9
S0820.2.1	391.41	148.59	4.63	18.69	64	34660	1444.8	81.11	6.82	8.66	145.94	37.95	589.16	239.24
S0820.3.1	392.83	147.17	4.44	15.09	49.2	24530	1429.4	23.97	8.87	5.98	66.56	16.7	748.21	95.88
S0820.4.1	398.49	141.51	4.69	16.81	48.7	29080	1348.3	55.35	7.62	7.34	84.54	23.22	671.7	123.55
S0822.1.1	420	150	4.39	25.2	59.8	30700	1472.8	85.17	4.47	4.1	90.26	26.26	560.47	145.77
S0822.2.1	421.41	148.59	4.27	26.62	63.6	34170	1961.2	99.62	11.62	5.31	113.11	28.11	631.31	137.21
S0822.3.1	422.83	147.17	4.33	28.01	57.1	36080	1344.8	107.32	5.27	4.84	117.28	50.88	596.35	213.01
S0822.4.1	428.49	141.51	4.45	23.52	57.4	26740	1179.7	86.28	6.22	1.97	77.74	19.46	599.37	99.44
S0823.1.1	450	150	4.35	29.9	58.7	45350	1857.7	90.01	2.27	3.54	52.86	29.91	526.57	156.76
S0823.2.1	451.41	148.59	4.48	18.91	47.7	25770	1547.2	64.82	5.17	2.21	58.01	16.6	794.15	99.96
S0823.3.1	452.83	147.17	4.48	25.42	46.7	29240	1261.1	67.29	1.92	1.35	31.34	12.96	734.27	88.49
S0823.4.1	458.49	141.51	4.43	20.2	41.4	24600	1287.8	58.78	6.17	5.74	35.25	18.32	510.16	166.46
S0826.1.1	510	150	4.44	19.87	42.2	21990	1045.9	65.7	10.97	1.21	51.75	16.59	694.36	79.29
S0826.2.1	508.59	148.59	4.23	21.07	60.7	28020	1137.8	55.6	9.02	3.93	38.25	16.13	509.29	61.8
S0826.3.1	507.17	147.17	4.38	21.33	46.5	26200	1132	63.05	7.22	3.23	57.5	23.53	594.76	105.26
S0826.4.1	501.51	141.51	4.34	19.64	45.9	20210	1016.9	28.47	3.92	7.13	98.87	34.38	484.12	159.39
S0827.1.1	540	150	4.33	21.1	50.7	23100	863.3	67.57	14.37	5.75	79.5	20.1	614.35	104.51
S0827.2.1	538	150	4.49	19.77	44.8	21670	630.7	45.19	8.47	6.2	88.35	23.93	625.92	129.02
S0827.3.1	536	150	4.6	18.85	31.2	22980	1249.5	42.91	7.37	5.53	71.35	25.82	763.75	138.25
S0827.4.1	528	150	4.37	23.2	52	27420	1416.9	71.66	8.52	4.6	80.71	31.16	638	153.08
S0830.1.1	600	150	4.57	23.37	54.1	21610	932	68.74	20.72	13.82	136.39	52.58	686.45	203.99
S0830.2.1	598.59	151.41	4.47	22.25	49.3	25910	1050.6	51.6	11.47	10.32	87.15	42.67	480.69	183.91
S0830.3.1	597.17	152.83	4.75	18.23	41.2	17840	706.3	54.53	6.22	5.38	78.46	34.89	566.14	220.07
S0830.4.1	591.51	158.49	4.43	21.07	48.4	21690	1361.1	50.2	7.92	8.39	93.88	39.13	509.67	176.07
S0832.1.1	630	150	4.54	13.76	41	26150	1171.5	54.55	1.92	12.07	55.21	23.31	625.31	163.88
S0832.2.1	631.41	151.41	4.65	16.94	38.8	23210	1426.2	46.43	2.47	12.06	118.62	28.97	636.73	200.68
S0832.3.1	632.83	152.83	4.54	17.72	44.3	29470	1805.4	58.83	4.67	11.7	80.41	25.21	668.85	109.95
S0832.4.1	638.49	158.49	4.46	15.78	44.1	36210	2057.8	49.38	5.52	17.33	129.56	31.37	672.84	210.28
S0837.1.1	720	150	4.88	20.91	34.4	25670	1372.7	38.44	1.82	16.34	87.85	35.45	491.43	292.4
S0837.2.1	720	152	4.56	16.63	42.8	23100	1122.7	35.22	9.22	12.85	117.09	33.14	624.77	255.66
S0837.3.1	720	154	4.57	14.57	33.8	19750	807.5	20.8	7.12	4.11	83.5	15.59	667.31	127.16
S0837.4.1	720	162	4.8	22.95	38.7	35580	907.5	22.1	6.37	8.7	82.34	16.81	751.71	78.04
S0838.1.1	750	150	4.8	23.7	39.8	33540	1496	45.95	7.87	6.47	47.74	17.35	656.17	83.1
S0838.2.1	751.41	151.41	4.7	24.62	38.3	45620	1692.6	76.24	19.52	8.1	55.51	16.78	948.42	67.75
S0838.3.1	752.83	152.83	4.61	23.38	37.5	38730	1306.4	64.37	13.02	6.97	48.68	16.28	580.4	63.36
S0838.4.1	758.49	158.49	4.66	26.19	48.7	45170	1587.9	37.78	15.62	7.79	85.17	19.1	1060.62	76.22
S0840.1.1	780	150	4.62	16.57	36	26340	1366.2	65.44	4.62	5.95	78.47	15.45	511.09	79.13
S0840.2.1	780	152	4.59	17.41	32.8	16750	582.6	82.72	5.02	4.63	48	9.62	689.98	55.68
S0840.3.1	780	154	4.48	21.73	44	38610	1024.3	72.62	6.07	8.13	135.72	28.86	607.49	94.89
S0840.4.1	780	162	4.79	19.15	33.3	38170	1585.1	62.46	1.87	4.36	52.12	20.48	525.56	80.03
S0843.1.1	840	150	4.44	17.9	39.7	27780	903.3	47.17	3.57	5.54	40.76	12.15	818.49	64.49
S0843.2.1	841.41	151.41	4.42	17.37	34.4	26010	838.8	30.33	3.12	5.53	32.56	11.59	821.1	55.83
S0843.3.1	842.83	152.83	4.44	19.94	31.4	23080	954.7	57.52	3.37	1.62	63.58	24.44	839.89	75.86
S0843.4.1	848.49	158.49	4.44	21.51	34	30240	1642.6	83.67	2.37	5.55	39.9	14.32	806.46	51.99
S0844.1.1	870	150	4.92	23.04	40.6	36210	1119.1	38.25	5.07	3.27	62.18	28.86	551.29	84.33
S0844.2.1	870	148	4.6	23.66	31.1	28360	1238.1	35.12	3.37	2.22	54.8	17.38	653.61	63.38
S0844.3.1	870	146	4.49	21.21	32.8	24550	1364.3	31.69	2.67	1.15	33.93	11.24	558.09	40.11
S0844.4.1	870	138	4.49	20.98	39.7	36970	1415.6	37.53	1.52	4.12	61.04	25.01	634	93.46
S0847.1.1	930	150	4.55	23.92	54	29970	931.6	128.77	2.42	5.6	43.21	11.17	818.47	43.12
S0847.2.1	931.41	151.41	4.73	20.82	41.1	43520	1978.4	50.05	2.17	2.84	43.82	13.94	896.62	61.44
S0847.3.1	932.83	152.83	4.45	22.91	46.5	50640	1428.8	38.99	1.97	2.49	67.99	15	638.77	51.36
S0847.4.1	938.49	158.49	4.53	19.84	31.4	37790	1788.8	65.55	4.87	5.67	40.23	11.16	869.83	30.54
S0848.1.1	960	150	4.43	23	36.4	24170	1098.5	32.11	2.62	5.52	57.43	11.68	899.49	32.31
S0848.2.1	958.59	151.41	4.35	23.34	38.6	27720	1144.4	34.4	2.62	5.59	65.25	11.21	640.63	30.36
S0848.3.1	957.17	152.83	4.33	24.97	51.8	28880	1015.3	35.38	1.87	5.43	49.66	12.53	1021.16	36.96
S0848.4.1	951.51	158.49	4.31	24.1	48.6	32980	904.3	43.28	3.57	5.72	63.64	12.95	939.77	35.98
S0850.1.1	990	150	4.58	25.58	36.1	44570	1528.6	62.78	4.37	5.83	64.91	15.31	595.23	58.35
S0850.2.1	988.59	148.59	4.94	17.35	35.4	49590	1384.4	86.8	2.57	6.71	68.43	16.42	746.6	86.77
S0850.3.1	987.17	147.17	4.52	18.31	32.9	28960	857.9	27.42	2.57	3.29	48.82	10.55	727.77	40.19
S0850.4.1	981.51	141.51	4.58	27.22	44.8	56690	1999.6	69.94	2.22	4.43	69.52	15.48	1043.85	61.39
S0901.1.1	0	180	4.46	24.41	108.4	24160	1265.4	46.88	7.72	2.92	85.94	13.56	769.29	53.65
S0901.2.1	1.41	178.59	4.54	28.43	80.3	29930	1032.4	59.88	4.92	3.72	88.45	20.24	602.83	86.83
S0901.3.1	2.83	177.17	4.5	19.24	153.9	28610	818.6	135.54	15.67	12.53	58.82	21.53	563.2	144.34
S0901.4.1	8.49	171.51	4.28	30.25	117.2	38030	1287.6	77.14	7.02	4.06	61.27	21.2	489.08	104.36
S0908.1.1	150	180	4.92	16.18	47	30980	839.8	25.78	4.44	5.2	145.76	30.3	378.03	79.54
S0908.2.1	150	178	5	15.78	54.8	34150	1238.1	41.46	2.02	7.58	291.14	71.64	373.89	118.34
S0908.3.1	150	176	4.72	13.67	64.2	34540	1154.4	43.75	3.42	6.3	91.4	29.29	407.74	103.85
S0908.4.1	150	168	4.52	15.58	51.9	28710	1004.2	24.19	3.42	6.23	82.45	16.4	574.28	70
S0909.1.1	180	180	5.76	15.51	70.3	49220	1243.7	33.85	11.37	18.07	1120.41	178.44	148.8	98.57
S0909.2.1	178.59	178.59	5.96	15.76	48.2	21370	673.4	36.6	2.32	7.3	520.26	172.45	163.6	70.97
S0909.3.1	177.17	177.17	6	14.72	51.5	19580	671.4	32.58	6.34	8.02	412.96	162.39	188.94	58.07
S0909.4.1	171.51	171.51	4.56	16.27	80.4	41190	1736.4	48.47	9.57	9.78	210.33	41.49	358.5	85.02
S0912.1.1	240	180	4.68	20.51	41.7	12580	703.6	31.07	7.87	2.75	78.55	13.98	829.56	76.63
S0912.2.1	238.59	178.59	4.84	21.43	68.3	27350	1222	91.68	14.17	7.24	175.79	31.01	365.65	80.04
S0912.3.1	237.17	177.17	4.58	18.7	61.8	24290	921.5	46.43	6.97	5.83	66.1	13.56	539.57	54.95
S0912.4.1	231.51	171.51	4.7	19.83	70.9	25210	919.4	51.06	11.62	6.58	80.8	18.97	478.53	72.08
S0914.1.1	270	180	4.13	27.09	109.6	31870	1476.2	67.17	10.12	8.35	60.9	29.79	529.38	127.61
S0914.2.1	271.41	178.59	4.33	22.52	68.5	24840	1041.5	53.63	8.07	5	52.85	15.54	619.86	60.12
S0914.3.1	272.83	177.17	4.08	17.26	84.5	26610	894.2	43.84	14.87	6.05	39.66	13.59	487.06	49.36
S0914.4.1	278.49	171.51	4.51	25.99	81.4	38080	1449.9	81.21	11.57	6.62	55.34	18.98	579.46	103.61
S0917.1.1	330	180	4.62	33.31	62.4	42010	1697	97.75	1.57	5.09	48.27	16.36	794.25	90.45
S0917.2.1	330	178	4.52	26.18	55.8	34260	1708.1	73.95	1.77	3.27	47.48	12.93	755.83	60.97
S0917.3.1	330	176	4.47	24.7	65.9	31630	1038.5	75.9	2.92	3.7	49.8	13.59	633.06	103.69
S0917.4.1	330	168	6.59	30.96	75.1	45960	2263.8	117.18	1.12	5.31	68.37	25.71	513.07	143.75
S0925.1.1	480	180	4.32	20.11	59.9	19520	715.7	49.83	11.82	2.7	56.47	14.88	624.44	129.85
S0925.2.1	481.41	178.59	4.36	19.7	62.2	21960	872	59.27	15.97	3.8	45.3	16.02	459.85	77.6
S0925.3.1	482.83	177.17	4.28	20.2	92	26340	1329.9	92.09	29.34	6.31	81.27	21.01	428.36	94.93
S0925.4.1	488.49	171.51	4.22	17.47	98.1	29840	1317.8	52.45	27.92	7.8	116.56	25.16	372.28	94.78
S0941.1.1	810	180	4.54	18.52	51.3	33650	1666.8	70.71	1.17	4.32	37.42	14.47	415.1	64.61
S0941.2.1	811.41	178.59	4.45	18.57	51.4	33830	992.1	64.4	2.87	3.98	36.29	12.7	466.77	69.4
S0941.3.1	812.83	177.17	4.64	20.34	37.5	43850	1605.2	76.77	3.28	6.93	48.48	15.35	440.36	52.15
S0941.4.1	818.49	171.51	4.41	20.49	55.6	38180	1417.7	75.39	1.32	4.51	39.37	10.45	531.95	62.18
S0944.1.1	870	180	4.48	20.03	54.3	41410	1783.8	70.14	1.77	4.25	47.43	11.99	630.94	66.44
S0944.2.1	870	178	4.52	20.98	54.1	45130	1425.7	95.89	2.43	6.66	54.24	18.63	587.4	70
S0944.3.1	870	176	4.43	22.9	57.1	48350	1412.6	74.64	2.02	6.52	46.8	13.44	506.03	49.02
S0944.4.1	870	168	4.39	20.17	42.6	35800	1634.5	45.92	2.62	4.38	47.65	11.81	411.52	54.7
S1002.1.1	30	180	4.54	22.84	38.3	36220	1228.1	64.41	2.07	6.35	56.85	14.42	540.35	68.59
S1002.2.1	31.41	181.41	4.56	22.42	43.9	31220	1038.5	75.23	2.72	8.05	61.97	15.82	419.61	68.4
S1002.3.1	32.83	182.83	4.44	27.5	41.1	45230	1901.8	86.82	4.47	7.78	83.59	19.72	438.63	86.85
S1002.4.1	38.49	188.49	4.46	19.69	41	20970	926.5	33.2	5.42	3.33	61.45	13.02	382.61	80.71
S1003.1.1	60	180	4.42	22.01	40.7	27220	1067.7	40.43	5.12	6.3	58.45	15.43	512.5	72.76
S1003.2.1	58	180	4.49	22.68	48.7	28040	790.4	47.21	3.82	5.97	87.22	27.76	555.1	92.35
S1003.3.1	56	180	4.31	24.44	53.2	45080	999.1	56.32	10.07	8.47	106.69	26.25	402.62	98.75
S1003.4.1	48	180	4.52	19.57	42.9	21790	644.1	37.66	4.37	5.02	93.66	25.63	350.72	89.27
S1007.1.1	120	180	4.65	20.14	30.4	17620	534.2	36.84	7.57	3.59	56.05	21.26	608.1	115.88
S1007.2.1	121.41	181.41	4.43	21.6	54.5	34070	1320.8	32.59	15.07	10.03	135.05	34.03	392.1	104.76
S1007.3.1	122.83	182.83	4.48	17.26	42.3	19320	955.8	30.5	8.37	6.8	102.68	22.93	600.69	93
S1007.4.1	128.49	188.49	4.52	16.92	32.3	27580	1072.7	22.87	5.97	11.14	91.9	24.84	339.92	59.32
S1018.1.1	360	180	4.47	25.6	54	40450	1821.1	56.85	6.52	5.92	61.96	26.55	661.6	129.84
S1018.2.1	358.59	181.41	4.52	26.18	62.1	44610	1909.8	91.86	5.32	6.35	79.29	30.77	590.35	141.84
S1018.3.1	357.17	182.83	4.37	28.35	70	44670	1564.9	78.15	2.97	6.57	74.19	32.66	498.44	150.35
S1018.4.1	351.51	188.49	4.58	28.26	52.3	44600	1147.4	98.37	4.57	6.3	61.56	20.5	549.72	103.2
S1020.1.1	390	180	4.42	14.84	47.5	24960	1359.2	37.95	13.12	7.29	53.97	15.65	350.35	72.77
S1020.2.1	392	180	4.11	16.64	74.5	34500	1011.2	37.08	20.62	11.67	93.25	22.16	339.84	72.67
S1020.3.1	394	180	4.81	18.35	62.8	34220	1485.2	62.43	4.87	12.57	59.34	17.01	335.25	70.7
S1020.4.1	402	180	4.3	17.03	61.6	30670	1097	56.43	20.37	8.98	82.83	20.25	346.27	83.52
S1023.1.1	450	180	4.43	23.01	42.2	28820	1436.8	56.59	5.57	4.19	46.43	13.82	768.45	56.51
S1023.2.1	450	182	4.5	21.61	49.9	27920	1113.1	57.15	6.37	4.06	38.89	13.07	1032.07	68.9
S1023.3.1	450	184	4.45	21.81	48.4	33390	1158.5	69.1	3.57	5.87	41.99	13.82	764.33	74.9
S1023.4.1	450	192	4.23	22.59	52	27490	701.6	54.22	8.32	3.9	37.46	12.52	678.08	53.15
S1028.1.1	540	180	4.39	19.31	52	17780	806.5	37.61	16.47	4.29	86.61	18.63	674.92	85.66
S1028.2.1	540	182	4.26	21.27	50.3	19360	777.2	35.91	21.07	4.64	48.73	16.2	517.78	82.11
S1028.3.1	540	184	4.16	21.47	58.1	27460	1165.5	36.04	30.27	9.73	91.22	20.74	521.31	83.84
S1028.4.1	540	192	4.51	16.25	38.8	26490	983	30.23	11.37	7.95	54.11	11.62	681.83	56.58
S1029.1.1	570	180	4.41	19.61	46.7	32210	1556.8	56.97	8.77	8.47	67.81	21.77	607.19	80.92
S1029.2.1	572	180	4.32	19.53	41.2	40460	1861.4	65.84	9.17	11.62	101.46	23.35	578.14	81.04
S1029.3.1	574	180	4.36	21.03	45	32890	1219	56.97	12.22	10.87	91.01	21.56	606.23	91.03
S1029.4.1	582	180	4.37	16.94	52.2	22460	1626.4	42.1	14.67	7.2	68.04	15.09	607.44	61.93
S1032.1.1	630	180	4.71	19.2	35.1	25910	828.7	57.9	6.32	10.1	60.79	16.31	826.81	119.01
S1032.2.1	628	180	4.6	17.65	37.8	31210	1470.1	69.71	5.12	10.66	58.6	21.68	981.96	119.97
S1032.3.1	626	180	4.54	16.49	40.9	22400	740.9	52.16	7.42	8.22	49.25	12.91	1014.66	65.19
S1032.4.1	618	180	4.67	18.11	38.1	21370	1017.3	66.7	6.27	7.94	78.74	17.36	772.07	123.11
S1035.1.1	690	180	4.78	18.37	57.8	26620	1290.6	48.57	20.22	14.9	202.19	48.9	370.18	90.92
S1035.2.1	690	182	4.71	18.41	58.1	29650	1869.5	54.09	13.67	12.65	119.42	32.01	439.91	73.92
S1035.3.1	690	184	4.79	15.5	52.8	27670	1392.5	53.26	15.62	10.55	136.57	33.28	451	77.82
S1035.4.1	690	192	4.11	18.61	64.7	21810	1177.6	28.19	22.02	8.87	50.49	14.16	509.02	56.3
S1037.1.1	720	180	4.13	16.07	65.6	23060	1261.2	24.92	18.87	9.41	46.63	15.14	514.99	97.26
S1037.2.1	722	180	3.96	17.65	74.3	32590	1374.3	40.42	24.57	11.52	43.79	14	529.6	83.06
S1037.3.1	724	180	3.96	20.03	78	26740	1205.2	30.05	23.97	11.6	55.25	17.32	572.92	67.07
S1037.4.1	732	180	4.09	12.88	63.1	25450	1489.4	49.1	22.02	11.07	43.08	14.94	672.23	87.85
S1038.1.1	750	180	4.33	15.78	40.5	27550	998.8	29.17	7.07	5.79	45.95	11.43	805.57	50.91
S1038.2.1	748.59	181.41	4.14	15.66	62.2	30640	1332.8	32.37	7.32	7.64	38.13	11.75	539.73	61.75
S1038.3.1	747.17	182.83	4.26	18.7	51.2	39070	1427.2	58.66	4.47	11.2	74.05	18.92	557.8	81.82
S1038.4.1	741.51	188.49	4.56	12.69	33.2	31050	1444.54	21.79	8.92	8.73	67.09	11.94	690.3	54.23
S1043.1.1	840	180	4.5	23.34	37.4	38070	2886.7	59.53	4.87	4.94	48.21	15.18	929.15	73.48
S1043.2.1	840	182	4.46	24.24	37.2	49370	1667.9	66.59	2.97	5.44	48.12	14.76	1046.22	63.81
S1043.3.1	840	184	4.26	24.4	34.8	55090	2732.1	65.15	3.42	10.71	56.76	23.39	842.53	122.22
S1043.4.1	840	192	4.42	26.8	36.5	38540	2105.6	54.09	10.92	6.1	67.07	19.94	840.32	111.56
S1048.1.1	960	180	4.34	24.27	50.2	45740	2119.1	43.69	8.67	3.93	44.85	13.88	1103.99	48.12
S1048.2.1	958.59	181.41	4.32	23.7	47.2	46580	2060	38.48	4.17	3.86	48.43	15.94	1132.53	66.83
S1048.3.1	957.17	182.83	4.3	38.29	40	42280	2121.2	26.91	1.82	3.3	64.12	16.04	1117.56	76.4
S1048.4.1	951.51	188.49	4.24	21.64	44.8	32870	1100.4	70.02	2.47	2.64	55.99	13.08	1119.18	59.89
S1050.1.1	990	180	4.73	22.28	54.2	53460	2239.4	140.27	19.07	16.36	119.9	32.61	823.49	112.58
S1050.2.1	988	180	4.49	24.47	43.1	61730	2734.2	55.18	8.37	11.63	91.37	22.18	956.18	96.58
S1050.3.1	986	180	4.43	22.87	47.8	53930	3322.4	54.32	12.82	15.04	96.58	25.91	999.05	128.25
S1050.4.1	978	180	4.52	23.13	42.3	45620	2391.9	46.76	2.82	8.34	65.46	18.26	962.25	90.89
S1102.1.1	30	210	4.64	28.57	48.1	55370	3034	155.66	3.87	5.08	82.27	26.48	1054.3	138.49
S1102.2.1	32	210	4.28	28.45	46.3	50800	2182.4	80.54	2.37	7.44	110.77	30.91	1053.36	125.99
S1102.3.1	34	210	4.61	22.98	53.1	35980	2163.7	118.39	6.22	8.47	117.14	32.39	1032.51	128.94
S1102.4.1	42	210	4.51	21.2	53.4	36780	1347.3	108.94	7.72	7.62	62.51	16.03	1330.41	88.96
S1104.1.1	60	210	4.19	19.5	48.1	27360	1234.3	28.16	2.77	3.9	50.1	11.18	1002.92	70.75
S1104.2.1	60	212	4.3	24.03	53.3	39160	1724.9	43.61	5.32	5.2	80.69	17.89	993.99	100.93
S1104.3.1	60	214	4.33	26.96	48.1	46550	1775.7	49.78	2.62	6.26	37.48	15.17	1275.87	101.99
S1104.4.1	60	222	4.34	31.9	76.3	69970	3075.5	86.51	2.27	11.11	168.96	50.58	1136.37	197.82
S1105.1.1	90	210	4.46	16.53	54.7	41080	1400.2	55.84	4.82	10.69	116.29	20.29	952.34	103.92
S1105.2.1	91.41	208.59	4.8	19.58	58.8	39290	1839	140.15	3.87	17.78	139	23.59	649.8	142.99
S1105.3.1	92.83	207.17	4.49	19.3	46	29670	1628.4	58.78	3.92	10.63	155.04	31.08	579.72	85.95
S1105.4.1	98.49	201.51	4.56	20.29	44.3	31710	1306.9	55.77	4.37	7.43	55.62	17.38	628.3	67.24
S1108.1.1	150	210	4.73	26.32	60.4	28660	1358.7	63.93	1.87	3.91	101.21	27.9	702.35	98.72
S1108.2.1	151.41	208.59	4.58	25.75	61.9	31840	2048.6	60.29	2.62	3.73	74.5	22.53	830.89	81.85
S1108.3.1	152.83	207.17	4.5	23.59	59.7	36340	1430.3	52.08	3.62	4.41	64.01	17.48	705.33	86.2
S1108.4.1	158.49	201.51	4.32	24.81	62.6	35190	1713.5	39.61	7.22	3.99	54.1	15.87	745.22	99.42
S1110.1.1	180	210	4.44	21.57	85.2	30720	1581.8	57.35	14.47	10.59	101.02	32.26	667.13	125.44
S1110.2.1	180	212	4.4	18.05	64.6	22850	1236.3	45.21	13.22	9.05	80.08	24.15	647.07	107.52
S1110.3.1	180	214	4.29	19.72	77.4	25520	701.1	42.75	13.07	7.76	89.48	20.43	1215.08	103.05
S1110.4.1	180	222	4.27	25.73	69.5	24600	790.3	55.44	12.72	3.28	67.47	23.42	723.22	96.96
S1111.1.1	210	210	4.74	15.27	61.3	30310	1124.3	52.11	3.02	9.73	132.13	40.11	648.82	137.75
S1111.2.1	208	210	4.72	18.36	50.4	24440	1459.4	39.18	1.07	8.65	111.41	27.58	749.05	87.76
S1111.3.1	206	210	4.57	13	39.2	17940	1372.2	27.07	3.57	4.71	58.19	16.77	746.98	108.17
S1111.4.1	198	210	4.4	12.86	64.7	23690	1371.2	34.9	8.72	6.47	69.77	20.71	1086.63	61.31
S1115.1.1	300	210	4.06	28.98	89.4	34030	2028.8	56.06	17.12	4.18	47.22	15.67	784.97	91.88
S1115.2.1	298.59	208.59	3.88	28.52	120.8	33190	1525.7	65.21	33.02	7.91	59.45	21.7	657.47	104.75
S1115.3.1	297.17	207.17	4.05	29.89	98.7	30290	1217.7	72.35	32.02	5.78	43.39	14.91	709.05	67.99
S1115.4.1	291.51	201.51	4.15	29.35	95.8	33800	1430.3	70.18	19.87	5.87	70.05	26.81	779.9	127.76
S1117.1.1	330	210	4.33	32.24	74	43170	2166.8	97.68	6.37	3.22	43.76	15.73	844.38	81.86
S1117.2.1	328.59	208.59	4.32	31.23	64	37200	1756	86.26	3.07	3.42	47.01	16.53	838.44	79.87
S1117.3.1	327.17	207.17	4.17	29.49	67.7	35360	2074.5	64.16	8.47	3.98	29.59	16.97	884.83	57.51
S1117.4.1	321.51	201.51	4.09	33.9	90	45570	2485.3	85.52	9.42	4.19	59.37	24.61	791.2	95.23
S1118.1.1	360	210	4.31	24.55	64.6	29060	1435.5	65.57	2.97	4.63	49.6	27.14	777.93	131.36
S1118.2.1	358.59	208.59	4.35	29.36	71.1	41750	1905.4	80.99	4.87	5.86	44.72	25.69	632.97	141.39
S1118.3.1	357.17	207.17	4.27	31.92	81.1	45860	1677.2	106.18	3.27	6.87	65.44	28.1	688.3	155.2
S1118.4.1	351.51	201.51	4.41	30.37	64.9	35040	1580.7	88.87	3.97	3.72	43.81	20.4	693.3	109.19
S1122.1.1	420	210	4.57	23.57	66.6	21500	1618.1	53.07	11.57	5.05	176.29	68.53	670.19	196.7
S1122.2.1	420	208	4.47	22.47	74.2	24820	1201.1	80.85	17.82	9.8	111.81	39.05	783.76	159.54
S1122.3.1	420	206	4.25	17.9	73	18640	1079.7	47.31	10.52	5.74	64.71	19.75	482.84	112.76
S1122.4.1	420	198	4.35	47.85	70.7	27370	1722.8	58.06	20.07	6.85	98.71	22.65	451.13	92.84
S1123.1.1	450	210	4.61	17.98	58	23320	1024.7	53.94	9.32	7.23	44.62	21.23	601.87	156.59
S1123.2.1	451.41	208.59	4.71	18.66	47.1	21220	987.4	79.31	5.77	4.46	50.05	24.93	606.8	108.09
S1123.3.1	452.83	207.17	4.85	20.83	50.1	25150	1161.6	89.78	3.82	4.52	49.22	24.35	496.15	122.11
S1123.4.1	458.49	201.51	4.53	24.94	60	33420	1068.3	85.55	7.27	5.2	42.78	16.29	503.84	48.13
S1125.1.1	480	210	4.52	23.4	65.5	24510	946.9	67.59	11.22	7.2	72.05	24.43	523.71	111.11
S1125.2.1	480	212	4.32	20.9	95.6	23060	692.8	57.93	37.22	4.97	92.1	27.93	534.38	145.93
S1125.3.1	480	214	4.46	16.87	125.5	22350	631.6	91.81	23.44	13.6	133.83	40.81	423.15	213.99
S1125.4.1	480	222	4.7	21.41	53.7	22020	704.2	60.61	6.97	6.65	61.44	20.68	692.69	78.33
S1128.1.1	540	210	6.2	23.28	69.9	29140	1128.5	21.39	2.47	6.84	76.43	23.32	459.37	115.62
S1128.2.1	540	212	4.64	13.77	50.3	34060	1091.1	29.6	11.37	10.22	95.62	20.39	463.83	64.13
S1128.3.1	540	214	4.22	30.29	53.4	153000	1246.31	34.96	4.42	4.41	69.13	22.96	919.33	64.11
S1128.4.1	540	222	4.06	19.58	81.6	56230	1332	31.34	16.07	16.19	96.88	27.49	378.77	117.89
S1129.1.1	570	210	4.72	23.83	64.4	31540	1544.4	68.97	8.02	5.88	34.58	12.88	614.03	68.92
S1129.2.1	571.41	211.41	4.53	20.25	83.3	29590	1321.4	72.86	10.32	6.35	86.09	19.51	492.09	118.61
S1129.3.1	572.83	212.83	4.47	20.28	66.8	32350	1431.3	72.98	5.87	8.11	49.67	18.54	453.06	122.01
S1129.4.1	578.49	218.49	4.42	21.91	62.5	29510	1682.4	53.57	17.92	10.13	72.73	26.31	488.84	106.55
S1130.1.1	600	210	4.6	17.94	55.8	27230	1507.1	76.28	6.52	6.77	48.65	17.31	513.74	95.24
S1130.2.1	598.59	211.41	4.22	21.56	71.4	30110	1580.7	53.18	22.12	9.28	39.93	14.53	459.62	100.96
S1130.3.1	597.17	212.83	4.34	19.57	72.8	29320	1326.3	58.25	10.97	7.43	51.6	14.36	497.36	106.36
S1130.4.1	591.51	218.49	4.48	17.47	53.3	24840	1555.8	63.86	7.87	6.71	52.02	15.01	538.91	110.53
S1133.1.1	660	210	6.14	22.18	49	19500	1436.8	54.33	9.22	10	578.4	72.51	660.34	57.68
S1133.2.1	658.59	208.59	4.83	19.94	84.3	38380	1869.1	72.36	23.32	14.3	255.42	47.78	824.33	64.64
S1133.3.1	657.17	207.17	4.48	18.86	55.8	31050	1575.5	30.85	29.22	8.27	127.76	28.36	964.19	95.17
S1133.4.1	651.51	201.51	4.34	22.7	72.4	37290	1990.5	46.26	20.82	10.34	83.05	29.53	862.11	108.72
S1135.1.1	690	210	4.77	14.86	38	20430	939.7	46.14	9.87	7.8	47.99	11.47	939.99	59.27
S1135.2.1	691.41	211.41	4.66	15.48	48.7	25370	1369.1	56.71	17.12	8.12	68.44	13.67	848.14	71.03
S1135.3.1	692.83	212.83	4.72	15.82	48.6	17540	857.7	33.97	9.12	6.97	55.76	13.02	1111.02	73.47
S1135.4.1	698.49	218.49	4.21	17.89	70.1	23350	797.5	41.22	24.57	7.6	58.24	17.67	785.14	94.84
S1136.1.1	720	210	4.23	18.71	52.1	24190	881.6	33.82	15.02	5.4	39.8	10.27	953.83	54.66
S1136.2.1	718.59	211.41	4.19	19.9	69.5	27450	1213.5	47.99	19.37	9.37	95.1	21.04	857.76	104.26
S1136.3.1	717.17	212.83	4.35	18.54	47.9	26620	1857.7	56.09	9.77	8.32	52.89	14.01	804.79	78.41
S1136.4.1	711.51	218.49	4.42	18.43	65.8	31190	1370.1	54.86	16.17	7.69	68.11	15.08	808.82	86.13
S1140.1.1	780	210	4.42	25.33	59.7	48180	2556.8	54.17	4.52	6.23	56.7	19.81	1181.36	134.62
S1140.2.1	780	208	4.62	27.09	41.5	51330	3182.3	72.78	2.37	5	78.02	20.48	1273.28	113.41
S1140.3.1	780	206	4.62	30.34	41.8	51120	2319.3	96.74	2.07	6.09	104.7	29.69	1125.15	139.34
S1140.4.1	780	198	4.66	24.17	55.9	40220	1623.3	65.87	2.27	3.87	41.41	14.51	986.71	108.27
S1141.1.1	810	210	4.79	20.9	43.8	45650	1640.9	72.29	1.52	5.74	53.31	17.15	1085.26	119.49
S1141.2.1	812	210	4.62	22.36	52.4	57940	2191.7	75.56	1.27	8.43	54.22	19.17	1141.65	97.56
S1141.3.1	814	210	4.65	20.1	51.6	37530	1263.3	58.34	1.97	3.86	47.97	14.74	1055.5	86.35
S1141.4.1	822	210	4.71	20.99	39.2	36660	1571.4	57.74	2.37	3.08	49.63	15.14	1148.3	72.62
S1143.1.1	840	210	4.62	27.77	40.3	54270	1771.1	70.79	2.12	5.31	39.09	14.1	1453.66	94.53
S1143.2.1	840	212	4.44	18.19	52.6	55550	2902.6	61.93	1.87	5.98	42.71	19.02	1432.45	113.04
S1143.3.1	840	214	4.47	25.68	45.9	63610	2846.3	77.97	3.43	5.85	56.01	22.84	1315.96	97.96
S1143.4.1	840	222	4.45	26.28	61.8	31410	1625.5	54.32	7.22	3.48	47.27	18.99	1233.8	111.69
S1145.1.1	900	210	4.37	28.41	49.6	64840	2588.5	96.57	1.22	3.81	62.36	20.98	1633.11	94.68
S1145.2.1	898	210	4.5	25.42	47	50040	1951.1	72.68	1.67	2.7	48.23	13.33	1568.17	65.64
S1145.3.1	896	210	4.31	32.24	49.3	83180	3287.8	127.94	1.66	5.27	87.4	29.4	1440.54	153.84
S1145.4.1	888	210	4.33	23.87	68.3	35910	1663.3	58.83	1.72	2.43	52.03	15.8	1258.11	84.67
S1147.1.1	930	210	4.57	26.95	61.7	51650	1338.9	76.19	2.12	3.47	48.79	13.26	1382.65	114.32
S1147.2.1	928.59	208.59	4.39	23.31	57.4	49890	1720.6	39.71	2.07	2.23	49.11	12.91	1374.86	73.07
S1147.3.1	927.17	207.17	4.51	26.67	56.6	64870	2621.8	33.64	1.27	3.37	65.47	21.83	1412.17	146.19
S1147.4.1	921.51	201.51	4.42	27.23	52.8	57160	2287	79.84	1.87	2.89	49.29	16.91	1407.08	80.42
S1149.1.1	960	210	4.34	27.46	48.7	53660	2934.5	48.8	2.55	2.51	62.5	18.21	1414.49	77.86
S1149.2.1	961.41	208.59	4.6	23.29	35	37390	2011.8	43.01	1.87	1.43	51.47	15.4	1386.44	57.35
S1149.3.1	962.83	207.17	4.45	25.99	35.9	39330	2551.8	35.38	2.27	1.74	53.97	15.28	1430.06	63.59
S1149.4.1	968.49	201.51	4.55	23.05	34.7	33870	1646.1	23.12	3.47	1.35	50.15	12.57	1325.34	64.48
S1201.1.1	0	240	4.62	31.2	84.3	46180	3493.1	136.14	2.27	6.07	74.55	21.76	1137.48	94.04
S1201.2.1	1.41	238.59	4.42	28.87	78.3	48470	3008.1	72	1.97	4.25	74.43	17.96	1122.63	103.94
S1201.3.1	2.83	237.17	4.65	30.22	81.1	51070	1638.1	129.06	3.77	5.35	63.58	21.33	1136.59	122.94
S1201.4.1	8.49	231.51	4.34	28.66	85.9	51550	1708	72.53	1.17	4.62	63.25	20.57	1217.75	96.13
S1208.1.1	150	240	4.33	22.12	63.8	28570	1649.6	46.53	2.27	2.59	37.26	21.13	990.46	104.44
S1208.2.1	148.59	238.59	4.62	24.11	59.3	33020	1743.6	76.54	3.17	5.17	85.74	29.41	1062.63	107.52
S1208.3.1	147.17	237.17	4.56	21.87	53.7	28540	1814.6	53.21	1.92	4.09	45.16	16.56	1027.08	67.69
S1208.4.1	141.51	231.51	4.58	20.61	49.8	20860	1728.7	53.06	1.37	3.09	42.69	18.15	979.69	77.82
S1213.1.1	240	240	5.11	16.15	66.9	32660	2496.8	77.92	8.67	9.75	297.77	77.17	854.97	141.34
S1213.2.1	240	238	4.85	13.53	81.4	34230	2387.9	46.73	15.12	12.25	374.36	89.61	787.23	155.18
S1213.3.1	240	236	4.73	13.38	63.5	27890	1232.2	52.48	12.36	9.49	197.4	62.27	829.18	122.98
S1213.4.1	240	228	4.59	17.19	65.4	21870	947.9	45.16	13.32	6.83	102.48	26.86	898.28	95.71
S1219.1.1	360	240	4.34	23.74	70.6	39130	1904.1	76.17	2.82	5.22	45.75	23.33	1173.17	50.11
S1219.2.1	361.41	238.59	4.57	32.79	67.2	48170	2511.7	96.41	1.92	4.31	63.98	33.37	1197.33	131.31
S1219.3.1	362.83	237.17	4.56	28.7	57.9	47880	2708.9	98.37	2.72	5.35	84.09	34.81	1175.65	113.22
S1219.4.1	368.49	231.51	4.58	26.94	61.9	43910	1993.5	94.82	9.42	4.63	51.93	15.29	1132.05	87.26
S1220.1.1	390	240	4.46	25.81	54.1	32870	1776.8	80.9	3.07	4.3	46.41	18.01	1054.64	75.68
S1220.2.1	388.59	238.59	4.4	24.41	94.4	35960	2681.4	57.63	2.72	5.18	49.76	16.99	1110.23	153.54
S1220.3.1	387.17	237.17	4.73	23.68	71.7	41230	2338.6	100.42	9.72	4.35	45.45	18.07	988.92	113.05
S1220.4.1	381.51	231.51	4.58	30.38	47.2	48410	2658.4	73.33	2.77	5.73	46.35	16.78	885.79	78.66
S1222.1.1	420	240	4.7	17.03	69.4	19480	936.5	55.72	13.57	3.98	47.72	14.53	626.15	92.68
S1222.2.1	421.41	238.59	4.65	19.92	66.1	28010	1552.1	81.95	9.67	10.44	124.84	34.24	521.63	114.59
S1222.3.1	422.83	237.17	4.46	15.47	65.4	24520	1139.4	47.06	15.92	11.89	97.99	22.07	551.64	163.71
S1222.4.1	428.49	231.51	4.82	17.28	54.8	19620	1149.7	45.9	13.37	7.62	108.73	20.86	567.34	96.43
S1229.1.1	570	240	4.52	23.95	64.2	34040	2022.2	75.79	4.05	3.09	39.18	14.3	755.87	85.19
S1229.2.1	568.59	238.59	4.41	28.32	60.5	33280	2117.3	83.4	5.9	2.9	43.51	16.58	855.19	108.46
S1229.3.1	567.17	237.17	4.45	28.08	66.8	40630	2148.3	87.31	8.15	3.79	55.39	21.01	791.23	100.11
S1229.4.1	561.51	231.51	4.37	21.3	67.5	35640	1677.1	77.81	9.25	8.04	47.16	18.66	607.3	95.78
S1233.1.1	660	240	4.64	17.13	45.4	32480	1243.7	54	2.55	5.68	31.27	10.98	793.87	42.53
S1233.2.1	658.59	238.59	4.93	26.03	38	50230	2481.9	84.86	4.65	5.59	28.93	10.51	770.11	41.27
S1233.3.1	657.17	237.17	4.65	15.54	28.5	30200	1241.4	41.19	3.1	4.11	33.3	9.13	791.35	38.52
S1233.4.1	651.51	231.51	4.62	16.57	40	28760	1568.2	58.38	2.3	1.13	20.62	12	746.7	88.49
S1241.1.1	810	240	4.21	23.82	73.3	35860	1522.3	44.53	22.35	4.45	33.82	13.56	617.32	85.53
S1241.2.1	811.41	238.59	4.54	16.73	49.3	22200	1061.4	45.92	13.6	2.87	38.41	13.55	572.35	108.22
S1241.3.1	812.83	237.17	4.33	28.04	58.4	41390	1933.9	77.39	21.15	4.86	42.05	14.56	625.68	86.09
S1241.4.1	818.49	231.51	4.37	24.05	54.8	32610	1344.6	52.88	15.9	3.39	33.89	14.11	501.45	97.09
S1242.1.1	840	240	4.59	22.03	40	26480	1289.6	50.62	4.65	3.08	26.75	14.18	540.56	55.01
S1242.2.1	838.59	238.59	4.38	25.29	52.2	38900	2109.3	68.77	10.6	4.63	42.34	21.39	515.46	78.13
S1242.3.1	837.17	237.17	4.57	25.11	48.3	45680	2534.6	80.07	3.5	4.47	31.52	20.18	474.04	70.06
S1242.4.1	831.51	231.51	4.25	23.96	61.3	35340	2601.1	51.3	19.1	6	51.1	20.67	426.66	85.23
S1244.1.1	870	240	4.45	23.71	56.2	43180	2264.1	70.45	1.45	3.29	35.15	13.2	597.2	52.29
S1244.2.1	871.41	238.59	4.39	24.83	50.7	47560	2846.3	73.24	1.3	3.65	28.32	12.86	622.04	52.49
S1244.3.1	872.83	237.17	4.38	24.23	59.2	42620	2331.7	64.17	1.25	2.73	33.69	12.78	610.8	57.09
S1244.4.1	878.49	231.51	4.4	25.7	57	54740	2273.2	77.26	1.95	5.36	38.02	15.85	600.63	90.71
S1249.1.1	960	240	4.47	33.43	59.7	69480	3843.5	92.86	2.05	2.94	38.67	18.68	802.5	95.84
S1249.2.1	960	238	4.53	31.5	59.2	68760	3555	87.09	7.65	2.25	43.24	15.67	800.16	60.9
S1249.3.1	960	236	4.46	27.25	48.4	48560	2925.6	49.6	1.75	1.9	29.93	12.87	975.66	40.48
S1249.4.1	960	228	4.56	27.51	47.8	58060	2878.6	58.43	2.25	1.92	23.13	9.7	971.2	41.21
S1250.1.1	990	240	4.33	20.07	55.5	42540	2006.1	43.71	1.85	2.82	24.6	9.61	881.06	56.55
S1250.2.1	988.59	238.59	4.37	25.47	43.5	49480	2622.9	58.62	6.6	2.52	43.63	14.63	794.86	75.22
S1250.3.1	987.17	237.17	4.27	23.5	55.4	52130	2063.4	59.01	1.25	2.74	41.51	15.59	735.9	83.39
S1250.4.1	981.51	231.51	4.25	23.97	56.2	57980	2626.3	60.33	3.45	7.7	32.27	20.22	592.98	131.43
S1302.1.1	30	240	4.3	24.51	66.8	50200	2182.7	48.56	4.05	3.27	55.42	24.81	640.84	124.99
S1302.2.1	28	240	4.43	27.2	60	40610	1595.7	86.13	2.5	4.31	102.3	25.76	572.61	95.33
S1302.3.1	26	240	4.48	30.87	68.6	54460	2791.4	124.18	7.3	4.74	81.17	23.66	531.45	94.31
S1302.4.1	18	240	4.51	32.31	67	58230	3060.8	110.97	3.5	4.69	105.94	30.17	515.66	138.79
S1304.1.1	60	240	4.27	32.33	65.8	54150	1569.3	70.92	3.5	4.8	71.57	15.13	767.76	79.34
S1304.2.1	62	240	4.31	36.61	56.5	61320	2736.4	122.55	1.2	6.12	147.65	29.37	808.32	111.63
S1304.3.1	64	240	4.5	25.6	42.5	34620	2253.7	57.54	3.5	3.43	57.59	17.14	669.79	75.14
S1304.4.1	72	240	4.56	21.2	49.5	22830	1161.2	44.73	2.25	2.97	63.07	17.37	916.64	103.53
S1307.1.1	120	240	4.53	19.73	47.4	25200	1279.3	46.54	4.5	5.98	42.35	10.71	390.55	53.98
S1307.2.1	122	240	4.56	20.34	49.1	30310	1713.8	43.3	9.25	9.22	73.47	17.87	450.19	92.38
S1307.3.1	124	240	4.41	26.38	59.1	35310	2061.1	58.43	8.1	9.6	85.38	20.67	474.02	92.06
S1307.4.1	132	240	4.42	34.88	56.8	70570	3076.9	120.21	1.55	10.11	94.72	28.78	448.78	119.24
S1310.1.1	180	240	4.6	22.39	59.8	22180	1297.6	51.7	1.9	3.91	48.25	13.02	532.64	56.59
S1310.2.1	180	242	4.57	18.94	47.9	23600	934.2	47.75	3.45	3.7	43.19	9.97	348.15	46.7
S1310.3.1	180	244	4.26	18.32	54.2	28340	1270.1	35.86	1.9	2.4	41.08	12.85	388.14	54.3
S1310.4.1	180	252	4.46	20.57	42.1	34010	1346.9	44.12	4.9	6.22	53.79	13.38	461.08	48.12
S1314.1.1	270	240	4.32	21.44	59.4	25150	1027	54.15	24.05	4.72	51.92	14.09	688.86	55.13
S1314.2.1	272	240	4.72	26.13	61.2	26760	2215.9	95.48	17.2	6.12	137.44	35.71	714.45	112.91
S1314.3.1	274	240	4.48	25.83	54.6	27190	1362.9	51.83	11.85	4.9	53.18	17.07	572.92	66.31
S1314.4.1	282	240	4.43	28.45	58.9	32990	1221.9	75.19	11.95	7.69	57.19	31.6	549.32	108.97
S1316.1.1	300	240	4.14	31.53	69.5	39030	2598.8	58.77	20.2	6.58	82.84	26.66	757.66	117.12
S1316.2.1	302	240	4.41	44.1	69.7	64500	3192.7	137.13	5.25	6.08	106.43	49.26	722.28	156.3
S1316.3.1	304	240	4.18	30.26	67.6	32110	2843.1	49.87	18.25	4.06	61.95	15.62	804.06	87.23
S1316.4.1	312	240	4.26	29.4	73.8	48180	2518.6	94.98	8.2	7.6	56.19	17.64	691.64	91.89
S1323.1.1	450	240	4.46	18.15	66.4	23470	1145.1	36.94	21.1	6.8	52.97	14.54	647.13	100.57
S1323.2.1	452	240	4.61	19.18	65.4	22670	833.3	37.88	26.25	6.85	75.39	20.6	665.61	197.7
S1323.3.1	454	240	4.61	17.72	55.2	22020	914.7	50.39	9.8	4.54	43.63	12.59	676.58	49.56
S1323.4.1	462	240	4.76	16.18	42.6	13480	810.4	34.87	5.75	2.91	47.95	10.45	767.66	89.83
S1325.1.1	480	240	4.58	18.07	56	19790	1158.9	70.83	13.15	6.04	43.38	12.86	566.8	37.14
S1325.2.1	480	242	4.66	20.96	60.8	24800	1004.1	86.23	3.25	8.94	109.64	22.94	562.5	93.3
S1325.3.1	480	244	4.67	15.83	56.6	17910	530.6	77.49	4.8	5.7	47.54	12.73	735.4	85.15
S1325.4.1	480	252	4.31	17.81	61	19740	1005.3	46.22	16.6	6.34	46.86	14.56	697.93	58.86
S1328.1.1	540	240	4.27	21.55	44.7	19530	865.4	19.1	9.8	3.21	40.08	13.07	755.06	68.51
S1328.2.1	540	242	4.11	21.52	70.4	22780	1617.5	33.44	30.7	4.39	67.36	21.66	778.35	93.96
S1328.3.1	540	244	4.39	20.8	44.9	20910	1482.5	24.02	7.3	3.18	30.94	12.05	657.08	66.59
S1328.4.1	540	252	4.23	18.91	56.5	21190	1177.3	30.13	18.55	3.97	46.07	16.4	700.49	79.83
S1331.1.1	600	240	4.45	24.75	62	44580	1964.8	91.13	5.2	4.86	72.08	20.23	629.19	88.63
S1331.2.1	602	240	4.73	20.13	60.5	31910	1352.2	120.28	10.5	4.45	100.85	22.18	677.91	79.51
S1331.3.1	604	240	4.65	26.35	48.9	40760	1446.8	99.48	1.5	4.75	68.73	18.83	626.83	115.3
S1331.4.1	612	240	4.68	16.76	46.6	32770	1200.7	84.79	5.65	7.56	127.79	35.3	560.11	123.82
S1335.1.1	690	240	4.6	16.51	55.7	25640	930	48.39	11.3	13.88	66.59	17.87	567.56	64.94
S1335.2.1	692	240	4.66	14.5	49.4	19460	855.4	43.69	9.95	9.99	115.86	26.93	525.07	92.76
S1335.3.1	694	240	4.56	14.77	49.8	19180	663.8	48.25	12.1	9.4	87.75	22.39	433.04	127.74
S1335.4.1	702	240	4.65	13.72	50	21800	893.3	52.74	7.65	7.61	77.62	23.64	409.54	95.5
S1337.1.1	720	240	4.59	19.53	47.8	37630	1564.9	79.16	2.2	5.63	78.01	19.72	1129.85	68.84
S1337.2.1	720	242	4.61	16.5	41.9	40190	1766.5	76.38	2.65	6.64	70.45	18.7	1087.58	91.15
S1337.3.1	720	244	4.53	20.46	57.5	32310	1185.1	56.17	1.7	4.77	59.82	16.25	1160.96	59.57
S1337.4.1	720	252	4.64	21.27	44.8	34570	1084.8	83.86	3.27	8.08	72.24	24.16	955.86	106.88
S1338.1.1	750	240	4.42	20.9	45.2	34530	1292	60.71	4.6	6.15	78.57	18.78	807.93	101.48
S1338.2.1	748	240	4.41	22.72	45.5	33920	1911.3	63.44	3.05	8.41	49.04	23.12	752.5	131.68
S1338.3.1	746	240	4.53	22.33	46	52300	2148.5	77.8	1.6	7.25	68.94	22.41	733.86	131.16
S1338.4.1	738	240	4.53	21.26	41.2	34770	888.8	62.31	2.7	4.67	69.4	15.93	793.26	66.41
S1340.1.1	780	240	4.11	21.26	55.3	29800	844.2	39.34	10.85	4.12	75.78	21.48	654.26	79.73
S1340.2.1	781.41	241.41	4.17	24.28	55.3	39390	1285.3	57.75	8.9	5.44	39.97	15.26	470.41	78.13
S1340.3.1	782.83	242.83	4.36	24.17	66.8	30210	1280.9	89.8	5.85	4.1	50.25	16.42	560.79	85.66
S1340.4.1	788.49	248.49	4.18	21.45	54.4	20410	734	37.23	23.15	3.94	32.25	10.85	469.18	63.03
S1346.1.1	900	240	4.16	27.6	75.1	59390	2851.4	71.32	20.5	7.71	116.78	22.65	509.87	88.94
S1346.2.1	901.41	241.41	4.3	31.72	78.1	65270	3242.3	135.21	20.3	6.21	120.61	35.45	517.22	188.65
S1346.3.1	902.83	242.83	4.3	34.33	72.1	62460	2403.6	122.91	12.3	5.38	101.59	29.93	548.86	135.24
S1346.4.1	908.49	248.49	4.19	29.81	82	42950	1743.1	63.4	29.1	5.31	140.7	31.17	625.94	173.27
S1401.1.1	0	270	3.98	29.43	86.7	45410	1460.2	57.68	16.48	5.34	94.74	27.56	626.42	111.56
S1401.2.1	1.41	271.41	4.07	38.23	84.9	42720	2484.9	71.66	11.03	4.09	92.31	33.23	513.18	131.71
S1401.3.1	2.83	272.83	4.02	26.35	82.3	39370	1736.4	61.49	10.33	5.34	75.48	22.16	599.54	98.29
S1401.4.1	8.49	278.49	4.08	27.35	92	32690	1435.7	60.79	19.73	4.24	79.55	25.73	456.58	127.74
S1404.1.1	60	270	4.13	26.26	68.3	35350	891	34.13	9.53	4.64	50.88	19.58	476.91	126.46
S1404.2.1	60	268	4.19	25.34	42.2	29640	1265.3	30.82	3.28	2.88	41.75	14.57	509.96	120.2
S1404.3.1	60	266	4.11	23.6	58.8	26540	992.4	22.03	10.18	2.27	63.98	14.81	567	123.32
S1404.4.1	60	258	4.08	24.76	57.2	26080	982.4	34	4.73	1.97	82.95	14.58	440.87	79.09
S1405.1.1	90	270	4.32	24.97	46.8	25860	930	59.67	2.63	3.96	47.15	18.5	686.12	104.28
S1405.2.1	92	270	4.4	24.96	44.4	25200	923.3	68.3	2.39	3.62	68.59	16.85	594.89	117.35
S1405.3.1	94	270	4.42	26.41	42.9	31430	605.9	64.49	1.23	4.84	72.05	18.18	521.32	113.93
S1405.4.1	102	270	4.32	24.85	50.6	31020	1215.2	68.4	3.23	4.92	79.93	24.87	621.43	109.45
S1406.1.1	120	270	4.48	18.67	71.9	34220	1195.1	49.62	5.28	6.67	101.28	20.04	488.87	92.3
S1406.2.1	118.59	271.41	4.53	23.33	54.5	40460	1316.5	49.3	5.23	7.31	212.55	31.99	533.09	103.97
S1406.3.1	117.17	272.83	4.38	21.86	46.7	37390	1540.4	59.44	1.93	6.35	93.61	25.39	520.97	97.79
S1406.4.1	111.51	278.49	4.48	24.91	53.3	41070	1685.2	69.72	1.83	6.68	95.16	20.36	599.35	87.45
S1410.1.1	180	270	4.72	14.84	51.5	28770	1135	54.76	1.78	6.73	337.5	31.9	383.35	109.68
S1410.2.1	182	270	4.64	17.44	53.5	41560	1899	59.91	4.78	7.58	182.21	33.66	425.1	102.92
S1410.3.1	184	270	4.65	14.23	46.5	36600	1280.9	53.13	3.08	8.19	166.26	33.92	423	115.35
S1410.4.1	192	270	4.44	20.6	57	32840	1287.5	62.82	4.33	5.21	163.69	28.3	417.61	132.3
S1411.1.1	210	270	4.62	15.64	39.8	27950	1030.3	39.73	1.83	6.63	69.78	19.74	371.19	79.8
S1411.2.1	210	272	4.61	18.7	47.4	21630	1088.2	37.11	1.48	5.63	77.59	21.69	592.65	117.93
S1411.3.1	210	274	4.7	18.71	50.2	27670	1122.7	95.97	3.73	9.59	105.65	22	479.84	110.14
S1411.4.1	210	282	4.41	18.78	46.7	29210	989.8	34.26	10.88	7.58	144.7	21.13	607.08	98.23
S1412.1.1	240	270	4.22	14.79	72.1	33620	747.3	23.3	12.08	18.12	88.81	20.22	437.78	69.16
S1412.2.1	238.59	271.41	4.6	11.79	67	28710	885.5	21.33	11.03	8.32	73.81	18.09	402.79	80.01
S1412.3.1	237.17	272.83	4.26	10.08	101	31160	883.2	48.36	25.38	15.19	105.5	22.85	353.92	86.07
S1412.4.1	231.51	278.49	4.17	14.21	66.4	25650	1043.6	30.54	27.33	5.51	61.67	9.87	627.59	54.93
S1414.1.1	270	270	4.51	16.58	72.1	17660	705	39.78	12.48	11.95	52.17	13.39	644.16	116.35
S1414.2.1	270	268	4.18	22.22	75.9	31630	881	58.51	14.98	9.7	97.45	22.68	397.95	83.94
S1414.3.1	270	266	4.31	17.63	44	17660	789.7	36.28	11.98	3.84	31.44	10.63	510.26	83.4
S1414.4.1	270	258	4.23	16.76	56.9	19770	787.4	37.53	10.08	4.51	45.38	10.67	507.84	48.79
S1416.1.1	300	270	4.1	25.57	90.5	27720	1153.9	97.99	30.73	5.14	80.65	16.7	507.35	60.76
S1416.2.1	301.41	271.41	4.89	24.46	54.6	32170	1255.3	74.92	27.31	6.91	97.56	26.99	507.34	520.05
S1416.3.1	302.83	272.83	4.23	25	115.6	30990	1411.2	98.62	34.03	5.57	123.81	39.68	652.31	245.95
S1416.4.1	308.49	278.49	4.37	21	55.4	34060	884.3	62.76	11.58	6.55	70.63	15.34	718.03	66.25
S1417.1.1	330	270	4.4	26.88	60	32850	1424.6	72.32	4.18	4.06	64.02	17.57	677.54	88.98
S1417.2.1	331.41	271.41	4.38	27.15	56.2	33300	614.8	76.04	4.48	3.94	79.23	18.4	775.85	91.65
S1417.3.1	332.83	272.83	4.14	27.71	61.7	27850	1373.3	77.49	5.68	4.67	38.91	16.12	565.98	96.81
S1417.4.1	338.49	278.49	4.09	26.99	60.4	30670	990.2	70.17	8.98	4.39	41	17.97	538.57	80.96
S1419.1.1	360	270	4.29	34.22	55.4	65440	2575.1	92.34	6.54	10.07	99.62	27.94	782.48	199.49
S1419.2.1	360	272	4.08	34.54	75.2	59780	2930.4	84.81	5.66	8.67	75.04	25.36	853.06	108.39
S1419.3.1	360	274	4.2	28.36	74.6	47460	2852.5	95.01	6.31	7.67	56.09	22.23	732.49	120.8
S1419.4.1	360	282	4.08	24.99	56.7	41590	1156.1	49.97	3.18	6.69	69.86	18.4	784.57	97.15
S1421.1.1	420	270	4.14	23.63	50.6	36380	1124.9	64.22	11.73	10.28	91.98	19.44	628.31	66.79
S1421.2.1	418	270	4.22	24.16	46.3	30860	766.3	54.06	6.83	9.19	77.67	18.66	593.3	85.83
S1421.3.1	416	270	4.26	22.69	41	27940	701.7	51.68	5.68	9.22	57.08	14.51	663.44	83.69
S1421.4.1	408	270	4.42	21.21	40.8	23700	575.8	55.44	3.63	5.75	68.09	20.46	647.32	106.93
S1423.1.1	450	270	4.32	20.17	48.7	30510	827.5	60.19	8.33	11.79	131.14	26.89	666.69	102.85
S1423.2.1	450	268	4.29	13.45	54.6	18500	515.7	28.37	3.08	5.36	60.15	31.92	560.35	189.87
S1423.3.1	450	266	4.43	16.93	43.2	20380	819.7	37.83	10.03	5.36	113.54	23.08	753.07	119.4
S1423.4.1	450	258	4.35	19.43	49.6	26710	948.9	81.14	7.38	7.95	72.02	23.17	627.05	90.57
S1425.1.1	480	270	3.95	26.66	96	40900	1437.9	85.18	19.68	16.52	93.9	31.41	650.83	132.11
S1425.2.1	481.41	268.59	4.23	15.68	47.1	23910	1652.9	55.5	12.73	7.79	65.61	25.73	687.78	110.69
S1425.3.1	482.83	267.17	4.11	17.82	67.6	24590	2445.9	41.51	26.13	8.86	117.43	32.96	750.78	127.85
S1425.4.1	488.49	261.51	4.79	22.02	64	29770	1901.3	68.82	20.23	9.53	316.99	64.89	679.47	238.13
S1426.1.1	510	270	4.01	22.28	72.6	32950	2154.1	43.95	19.48	12.29	158.21	38.14	896.71	161.94
S1426.2.1	508.59	268.59	3.91	20.78	98.5	29670	1419	59.63	6.18	8.81	61.52	21.73	642.81	83.22
S1426.3.1	507.17	267.17	4.18	24.99	43.6	47050	1170.6	64.2	5.58	7.51	89.37	23.57	732.16	92.7
S1426.4.1	501.51	261.51	4.11	22.08	67.8	29840	1504.7	44.61	18.08	12.29	141.39	25.04	625.31	126.11
S1428.1.1	540	270	4.23	19.04	49	15520	582.5	14.71	11.38	2.37	58.66	16.54	797.15	93.96
S1428.2.1	540	272	4.29	20.62	35.4	19130	715.6	19.18	5.73	2.44	37.59	14.34	1210.58	71.67
S1428.3.1	540	274	4.13	18.65	68	27260	1287.5	43.32	21.33	5.41	48.46	17.41	1016.47	71.54
S1428.4.1	540	282	3.96	17.5	73.4	35810	1939.1	32.08	7.38	9.33	35.09	24.85	769.34	80.1
S1429.1.1	570	270	4.25	29.08	67.5	39250	2281.1	87.19	10.03	4.62	58.83	27.8	1021.03	150.69
S1429.2.1	568.59	268.59	4.11	30.01	82.2	42510	1655.1	84.99	16.58	5.31	52.2	19.26	950.78	108.77
S1429.3.1	567.17	267.17	4.16	26.69	61.1	36100	1610.6	70.29	12.23	5.03	76.01	18.66	1054.9	84.9
S1429.4.1	561.51	261.51	4.3	24.06	55.4	25660	771.8	57.61	11.48	3.34	61.33	12.83	1154.51	65.8
S1431.1.1	600	270	4.29	25.54	63.6	32430	1255.2	98.24	2.58	3.8	47.36	14.91	925.47	71.43
S1431.2.1	601.41	268.59	4.33	26.67	60.6	46120	1887.9	109.46	6.43	5.51	51.89	19.27	955.94	96.27
S1431.3.1	602.83	267.17	4.29	27.21	64.2	40510	769.6	95.03	3.78	3.65	50.64	16.39	912.86	72.66
S1431.4.1	608.49	261.51	4.33	30.74	67.7	45210	2187.5	84.51	16.53	3.53	54.76	15.07	921.1	79.27
S1434.1.1	660	270	4.18	25.01	66	29000	839.8	68.46	6.28	4.47	67.59	12.72	890.65	101.99
S1434.2.1	661.41	268.59	4.18	25.64	70.5	36890	1464.6	89.72	8.73	4.63	49.99	15.4	791.24	77.71
S1434.3.1	662.83	267.17	4.21	25.1	59.4	36080	1133.1	64.34	4.93	4.52	38.98	11.75	764.64	55.85
S1434.4.1	668.49	261.51	4.33	45.16	51.5	35810	1407.4	81.54	1.63	5.21	71.81	18.23	599.58	80.34
S1435.1.1	690	270	4.52	25.34	45.9	43970	1223.5	71.46	3.5	9.08	62.53	16.72	771.94	75.28
S1435.2.1	692	270	4.49	22.36	47.8	42100	681.3	101.12	5.7	12.08	60.01	17.65	703.49	83.97
S1435.3.1	694	270	4.41	21.77	43.3	35460	1294.7	74.94	2.25	9.94	61.04	14.52	715.57	66.53
S1435.4.1	702	270	4.33	21.89	42.9	30040	727	55.03	6.85	6.12	62.8	14.95	651.21	70.59
S1437.1.1	720	270	4.37	15.82	40.2	33860	1023.6	67.88	3.83	9.63	54.1	15.05	545.94	85.59
S1437.2.1	720	272	4.21	19.45	51.4	37710	1676.4	65.35	12.13	12.32	63.48	14.59	579.36	68.29
S1437.3.1	720	274	4.32	20.65	36.7	35770	1574.3	58.84	4.43	10.77	53.93	15.1	726.45	101.67
S1437.4.1	720	282	4.38	10.5	41.9	40320	1049.1	42.31	3.18	13.34	72.6	15.28	538.21	121.42
S1438.1.1	750	270	3.84	21.08	100.8	29960	1181	39.51	14.8	8.58	46.73	13.99	574.04	82.03
S1438.2.1	751.41	268.59	3.88	19.14	93.4	22760	832.3	17.6	12.15	6.31	37.95	13.23	598.21	77.37
S1438.3.1	752.83	267.17	4	26.38	102.9	31420	1194.8	56.6	15	7.85	48.85	20.15	513.08	103.3
S1438.4.1	758.49	261.51	3.89	22.02	94.2	29150	1038.5	24.38	8.85	5.75	42.08	16.25	602.67	106.35
S1440.1.1	780	270	4.05	19.6	78.8	37390	1440.4	49.7	11.75	8.69	52.09	19	574.66	66.59
S1440.2.1	782	270	4.07	21.87	74.3	43040	1164	71.78	17.55	14.53	77.21	25.91	862.6	91.47
S1440.3.1	784	270	4.09	16.62	76.2	30840	727	36.29	9.6	7.48	43.97	15.34	924.89	72.81
S1440.4.1	792	270	4.02	22.35	94	37470	1389.3	43.9	16.55	7.82	35.3	12.23	957.22	63.6
S1443.1.1	840	270	4.53	21.18	50.6	29740	555.9	60.26	3.85	6.1	45.15	14.98	930.44	85.28
S1443.2.1	840	272	4.43	20.26	64.3	35700	1353.2	66.14	5	7.62	65.39	16.41	869.12	91.66
S1443.3.1	840	274	4.41	21.96	54.7	33800	1215	67.51	6.95	8.07	58.09	17.87	886.23	84.83
S1443.4.1	840	282	4.35	18.25	58.2	24140	848.2	35.5	5.8	4.6	41.11	12.09	921.81	88.15
S1444.1.1	870	270	4.29	25.28	76.8	30380	677.1	43.77	18.2	5.48	63.5	16.4	913.52	87.97
S1444.2.1	871.41	268.59	4.24	30	78.9	49150	1723.2	94.7	16.5	8.41	86.56	25.84	869.65	129.22
S1444.3.1	872.83	267.17	4.24	35.42	78.5	67630	2014.5	111.68	3.7	7.4	131.78	38.32	906.49	176.17
S1444.4.1	878.49	261.51	4.26	39.8	73.7	67580	1401	158.47	5.05	8.44	233.34	54.23	913.86	135.53
S1446.1.1	900	270	4.23	29.19	77.1	35880	1248	44.97	17.75	3.82	77.62	24.18	1158.18	125.61
S1446.2.1	900	268	4.19	30.68	95.9	53230	1262.8	69.12	17.7	5.87	63.93	35.84	1196.87	162.03
S1446.3.1	900	266	4.18	69.4	165.5	58150	2413.1	88.64	25.48	9.23	95.8	30.78	1092.46	151.22
S1446.4.1	900	258	3.99	31.26	100.9	55140	2129.3	61.31	23.75	6.4	84.95	26.2	1120.16	206.36
S1447.1.1	930	270	4.26	25.58	82.4	46860	1725.3	86.9	7.95	2.87	60.35	21.16	1026.36	106.21
S1447.2.1	930	272	4.23	25.63	72	56700	1678.5	71.02	6.2	2.78	40.37	15.54	1310.11	79.11
S1447.3.1	930	274	4.18	26.72	89.6	56720	1974.1	93.01	6.25	2.46	43.04	16.06	1174.29	85.41
S1447.4.1	930	282	4.11	30.44	87.9	75200	2047.4	89.42	6.45	3.33	47.34	20.15	1116.99	85.66
S1450.1.1	990	270	4.3	22.05	78.4	39840	1465.9	50.15	3.25	2.9	34.44	10.58	1309.21	94.93
S1450.2.1	991.41	268.59	4.23	22.81	68.9	49010	1523.3	56.91	7.45	3.71	41.8	12.11	1043.9	71.89
S1450.3.1	992.83	267.17	4.29	27.45	62.6	41870	910.9	61.27	4.6	2.34	42.91	13.65	1155.15	70.13
S1450.4.1	998.49	261.51	4.21	24.84	68.6	50520	1393.6	58.37	3.6	2.9	40.56	14.54	1317.27	72.79
S1501.1.1	0	300	4.48	25.55	156.5	39640	1510.5	157.23	35.6	6.38	144.33	30.94	923.6	150.73
S1501.2.1	1.41	298.59	4.27	23.83	95.1	41170	1672.1	76.97	13.2	4.08	98.04	22.36	1121.24	82.27
S1501.3.1	2.83	297.17	4.48	28.07	107.7	46290	1417	140.24	28.6	5.76	129.37	28	1166.52	114.53
S1501.4.1	8.49	291.51	4.11	34.38	106.4	59450	1643.3	95.43	27.9	5.44	105.68	19.21	1354.84	98.65
S1505.1.1	90	300	4.36	21.97	79.2	36350	931.1	86.25	6.3	5.02	48.92	16.68	928.09	96.55
S1505.2.1	88.59	298.59	4.74	26.77	92.8	49850	1676.4	207.6	4.15	8.5	222.05	39.46	890.1	176.49
S1505.3.1	87.17	297.17	4.37	29.46	72.3	37000	1147	88.94	8.55	3.49	86.13	16.1	946.63	102.39
S1505.4.1	81.51	291.51	4.49	29.71	74.5	42360	1623.2	111.51	5.05	4.49	98.33	28.8	1061.84	101.9
S1510.1.1	180	300	4.55	25.5	69.1	36380	1112.9	79.74	3.5	4.21	88.3	23.07	1093.02	97.82
S1510.2.1	181.41	298.59	4.54	24.62	62.5	34180	1299	71.03	2.7	4.44	49.77	15.9	869.68	92.31
S1510.3.1	182.83	297.17	4.43	24.39	75.4	32420	1140.6	90.75	2.75	5.15	126.19	25.03	962.49	119.49
S1510.4.1	188.49	291.51	4.48	23.78	72.3	36930	1473.3	83.58	3.25	5.37	70.95	19.32	982.28	74.59
S1512.1.1	240	300	4.18	15.95	84.8	24950	581.4	40.36	21.4	5.32	54.67	12.16	784.04	55.14
S1512.2.1	238.59	298.59	4.63	13.41	96.8	28280	1022.6	64.36	10.3	5.79	86.13	19.35	578.17	82.88
S1512.3.1	237.17	297.17	4.74	12.27	83.5	28610	1494.6	47.37	3.85	5.5	194.1	31.28	679.41	80.06
S1512.4.1	231.51	291.51	4.69	16.67	63.1	25280	864.2	39.54	16.05	6.39	63.76	14.72	895.79	64.33
S1527.1.1	540	300	3.97	17.15	95.9	31600	1274.5	43.05	25	6.59	58.11	16.54	1198.89	80.72
S1527.2.1	538.59	298.59	4.09	21.81	93.8	28640	1089.5	48.15	21.55	4.81	54.01	27.51	1161.6	124.61
S1527.3.1	537.17	297.17	3.87	22.2	91.4	37860	1336.2	39.83	16.35	10.46	55.94	20.78	1141.29	97.26
S1527.4.1	531.51	291.51	3.75	23.48	131.8	32340	965.2	37.58	28.55	6.22	82.49	18.34	1096.6	111.39
S1529.1.1	570	300	4.44	32.13	76.4	46570	2108	163.96	7.25	4.26	51.4	26.04	1324.3	96.5
S1529.2.1	570	298	4.35	27.92	73.8	39590	1693.4	134.31	5.6	3.46	49.43	17.08	1390.42	69.84
S1529.3.1	570	296	4.27	38.44	79.8	41180	2137.8	108.79	6.85	4.87	53.44	16.06	1391.95	60.7
S1529.4.1	570	288	4.35	29.18	78.3	44420	1512.7	116.99	7.7	3.2	43.79	13.01	1279.76	51.72
S1535.1.1	690	300	4.37	13.55	88.2	37140	1328.7	67.86	14.05	6.4	105.27	22.56	1000.44	89.17
S1535.2.1	688.59	298.59	4.22	15.57	74.6	37490	1489.3	77.99	13.1	9.13	90.44	20.11	1093.7	77.02
S1535.3.1	687.17	297.17	4.28	18.36	63.5	28440	825.9	54.07	6.6	7.61	80.74	15.68	1171.46	80.8
S1535.4.1	681.51	291.51	4.47	11.88	53.1	22000	705.8	54.25	3.85	4.82	38.7	8.16	840.87	60.96
S1536.1.1	720	300	4.25	10.97	60.6	22880	821.6	32.75	4.95	6.67	59.42	11.51	826.89	52.53
S1536.2.1	718.59	298.59	4.05	13.44	76.1	29020	684.5	33.73	16.9	9.71	68.76	14.73	794.03	56.45
S1536.3.1	717.17	297.17	4.01	15.59	73.8	38600	921.6	34.36	12.65	8.78	85.56	21.09	967.63	71.12
S1536.4.1	711.51	291.51	3.94	12.73	82.8	27300	1009.8	36	9.3	7.25	65.16	15.73	859.23	45.81
S1538.1.1	750	300	4.58	16.91	76.1	23550	1196.9	48.6	8.5	4.78	51.17	12.9	989.13	80.04
S1538.2.1	748.59	298.59	4.28	16.04	83.1	29670	1788	46.96	16.35	5.32	59.17	13.14	927.76	70.42
S1538.3.1	747.17	297.17	4.63	18.54	67.5	20610	520	60.83	9.4	4.53	51.54	12.83	1056.78	77.9
S1538.4.1	741.51	291.51	4.38	12.57	67.1	25150	1631.4	45.62	11.45	5.99	64.24	15.58	846.38	83.14
S1541.1.1	810	300	4.51	23.27	67.2	33150	1378.8	90.97	11.9	3.66	49.79	15.07	1341.38	115.43
S1541.2.1	810	298	4.19	21.39	76.7	34530	2254.5	83.14	15.55	5.03	49.64	19.58	1068.8	68.07
S1541.3.1	810	296	4.27	20.17	72.3	32790	1712.3	74.42	5.1	4.63	64.2	16.34	1131.38	95.47
S1541.4.1	810	288	4.37	21.91	83.5	37880	1228.9	89.89	11.6	4.83	58.94	20.4	1138.67	123.34
S1549.1.1	960	300	4.5	19.92	63.7	26990	1228.9	48.36	2.95	3.44	66.42	11.39	1300.57	139.98
S1549.2.1	960	298	4.15	19.86	75.8	25990	1124.5	18.45	11.4	3.15	64.25	11.29	1209.09	66.11
S1549.3.1	960	296	4.04	21.66	82.6	38400	1592.7	42.27	19.3	5.36	70.6	14.51	1198.75	73.56
S1549.4.1	960	288	4.23	23.03	53.7	27850	1232.3	30.76	5.45	3.01	48.1	10.28	1215.8	48.59
S1550.1.1	990	300	4.32	20.52	66.4	32100	1262.6	44.93	14.15	6.47	46.76	15.22	1268.34	76.04
S1550.2.1	988.59	298.59	4.45	24.27	90.4	48030	3406.3	87.7	13.35	10.87	116	43.9	1140.38	127.25
S1550.3.1	987.17	297.17	4.44	22.76	91.2	40330	2401	95.29	18.35	9.42	85.43	29.7	1182.64	116.8
S1550.4.1	981.51	291.51	4.29	20.94	73.8	30650	2444.6	45.7	30.75	6.07	51.9	17.18	1260.04	107.13
S1602.1.1	30	300	4.27	32.53	152.1	57530	3072.9	105.28	6.25	7.96	219.71	40.27	1234.86	119.97
S1602.2.1	31.41	301.41	3.99	27.93	149	53730	3480.4	65.16	8.7	8.62	80.9	25.1	1003.53	91.34
S1602.3.1	32.83	302.83	4.03	27.39	90.9	39190	1623	55.24	13.25	9.65	106.23	26.7	905.62	124.64
S1602.4.1	38.49	308.49	4.16	27.66	93.9	41660	2485.2	82.28	7.1	8.84	132.14	34.21	767.58	155.29
S1603.1.1	60	300	4.18	27.59	86	40850	2529	81.21	9.65	6.09	76.98	21.48	784.35	122.35
S1603.2.1	58	300	4.2	23.46	55.3	27580	1707.2	59.85	10.5	2.57	42.79	15.33	880.05	90.85
S1603.3.1	56	300	4.28	32.64	88	48100	3182.4	99.28	9.75	5.46	75.91	25.56	884.65	99.86
S1603.4.1	48	300	4.15	31.27	78	46220	2874.2	111.39	10.6	4.93	73.86	24.03	728.66	90.67
S1608.1.1	150	300	4.28	25.78	73.7	42830	2840.5	87.97	5.1	8.25	51.14	18.07	834.11	103.08
S1608.2.1	148.59	301.41	4.47	16.96	54.7	27400	1703.8	56.31	5.8	10.93	69.62	18.6	873.7	78.25
S1608.3.1	147.17	302.83	4.29	29.38	75.4	49800	2111.4	84.08	4.45	9.55	71.95	16.99	846.47	87.02
S1608.4.1	141.51	308.49	4.47	26.38	87.6	41540	1764.5	114.37	3.25	8.41	112.12	24.7	965.46	87.26
S1611.1.1	210	300	4.28	25.1	63.5	27870	1729.1	49.45	6.3	7.38	59	21.42	688.48	106.79
S1611.2.1	210	302	4.2	6.29	46.4	21560	1218.8	33.13	5.7	3.83	42.06	13.1	814.03	48.87
S1611.3.1	210	304	4.32	18.61	37.1	24250	1111.1	28.84	6.8	5.21	62.07	14.4	790.34	50.97
S1611.4.1	210	312	4.23	21.2	67.3	42570	2847.3	63.55	4.1	10	66.06	24.98	806.23	110.69
S1614.1.1	270	300	4.55	12.98	71.4	48780	3446.8	58.56	14.65	10.87	115.15	18.65	710.3	79.18
S1614.2.1	270	302	4.4	20.01	114.7	52410	3941.9	92.51	20.25	18.37	368.74	57.55	687.25	119.31
S1614.3.1	270	304	4.52	16.54	53.9	42250	2532.4	57.35	12.4	8.74	204.99	23.61	717.05	109.27
S1614.4.1	270	312	4.23	14.26	44.6	44800	2434.7	50.95	16.05	5.95	74.76	11.94	727.4	79.27
S1616.1.1	300	300	4.21	19.33	43.4	29440	1946.3	66.1	12.3	9.21	54.17	13.1	769.51	49.47
S1616.2.1	300	302	4.11	15.53	84	22500	1372.1	74.3	27.95	9.03	55.05	13.94	780.55	91.13
S1616.3.1	300	304	4.34	20.17	75.4	26720	1905.9	45.16	12.45	10.3	78.72	17.49	803.54	128.31
S1616.4.1	300	312	4.49	23.58	87.6	26350	1218.8	81.96	6.35	8.51	83.01	17.17	723.03	121.02
S1617.1.1	330	300	3.94	27.59	83.4	35390	2018.7	51.93	23.15	5.86	57.67	11.41	718.52	51.58
S1617.2.1	331.41	301.41	4.35	27.18	82.1	33680	2675.5	70.69	16.7	5.01	50.26	11.45	970.17	54.1
S1617.3.1	332.83	302.83	4.09	25.35	79.4	29980	1937.9	63.98	17.8	5.35	56.94	13.3	733.25	58.16
S1617.4.1	338.49	308.49	3.96	21.52	59	30310	1813.3	65.43	27.85	7.05	43.73	13.11	892.57	59.07
S1619.1.1	360	300	4.32	31.58	79.2	52020	3680.8	126.4	6.55	6.63	109.35	27.34	890.16	167.44
S1619.2.1	361.41	301.41	4.11	33.97	83.8	55150	3433.3	114.18	4.65	6.74	86.11	22.27	970.41	120.25
S1619.3.1	362.83	302.83	4.11	25.54	73.5	44550	2094.5	99.49	8.6	7.33	61.78	17.69	895.76	83.83
S1619.4.1	368.49	308.49	4.25	28.85	150.9	45210	2377.4	184.19	10.45	10.16	76.5	25.64	872.77	136.43
S1620.1.1	390	300	4.36	26.56	56	50770	2732.8	89.51	3.6	4.7	47.11	13.85	1067.45	85.41
S1620.2.1	388.59	301.41	4.21	29.52	54.8	58090	3571.4	116.25	2.8	7.88	55.78	17.34	953.83	93.42
S1620.3.1	387.17	302.83	4.24	27.4	55.6	58250	3332.3	101.57	3.9	7.75	52.53	14.12	1110.78	93.05
S1620.4.1	381.51	308.49	4.39	24.15	55.1	45290	3008.9	82.43	3.7	7.05	48.61	13.12	936.94	94.53
S1622.1.1	420	300	4.18	24.77	68.3	54220	3325.8	99.43	1.8	8.29	62.88	22.28	812.15	93.92
S1622.2.1	422	300	4.42	23.18	52.5	36610	2897.8	90.42	3.05	5.71	61.31	18.07	898.54	70.33
S1622.3.1	424	300	4.35	23.75	58.4	41110	2027.2	105.3	2.85	6.93	75.8	17.85	808.98	78.03
S1622.4.1	432	300	4.12	21.13	63.2	28110	1902.5	69.8	3.05	5.19	55.94	13.43	749.95	69.53
S1625.1.1	480	300	4.01	17.11	102.2	28890	2833.8	56.39	30.35	15.39	117.3	24.4	558.45	73.05
S1625.2.1	481.41	301.41	4.08	13.64	37.2	25080	1705.5	52.75	36.45	13.57	116.02	29.43	553.25	64.51
S1625.3.1	482.83	302.83	4.01	13.93	77.2	28050	1914.3	44.08	28.7	11.69	60.98	15.51	538.66	38.89
S1625.4.1	488.49	308.49	3.97	19.93	135.2	28570	1471.4	54.29	30	20.1	185.82	29.25	689.49	91.17
S1626.1.1	510	300	4.04	28.7	151.4	40330	3980.6	106.43	22.85	10.65	98.85	67.42	794.81	162.48
S1626.2.1	511.41	301.41	3.8	27.86	174	34960	3131.9	61.75	28.35	12.2	100.52	35	837.32	100.77
S1626.3.1	512.83	302.83	4.15	22.41	146	35480	2737.8	56.42	22.9	8.69	108.19	27.9	771.15	109.69
S1626.4.1	518.49	308.49	3.81	29.87	242	50920	3245.3	90.5	32.25	21.9	228.55	47.35	880.91	143.79
S1631.1.1	600	300	4	26.91	61.9	34900	2773.2	54.99	9.4	7.6	48.76	16.25	986.13	50.39
S1631.2.1	602	300	4.1	30.17	67.6	39380	2714.2	94.06	6.8	3.81	50.31	16.29	915.14	92.15
S1631.3.1	604	300	3.93	26.1	75.6	41540	1996.8	90.59	4.55	3.77	61.15	14.33	933.93	86.17
S1631.4.1	612	300	4.01	27.18	68.4	36710	2232.6	79.76	7.7	3.74	50.91	15.04	906.64	67.57
S1634.1.1	660	300	4.22	15.3	53.7	22830	1097.6	55.92	8.6	8.52	76.02	18.45	796.9	108.53
S1634.2.1	662	300	4.15	13.83	53.8	19420	1220.5	55.65	8.95	6.57	54.28	13.14	665.35	93
S1634.3.1	664	300	3.98	16.71	56.7	24880	2008.6	45.68	7.9	6.41	50.06	12.68	644.43	68.58
S1634.4.1	672	300	4.1	17.53	62.3	22770	2546.8	74.09	10	11	67.07	15.94	679.73	69.01
S1643.1.1	840	300	3.82	24.17	86.7	33350	2003.6	62.44	18.3	8.76	78.65	23.91	681.67	97.53
S1643.2.1	842	300	3.76	22.03	78.7	36080	2316.8	53.87	17.3	12.01	57.55	17.04	625.23	68.75
S1643.3.1	844	300	3.75	51.76	44.2	41530	3072.9	63.87	19	16.27	120.76	28.08	715.44	105.28
S1643.4.1	852	300	3.84	22.72	78	28340	1953.1	40.02	17.65	8.69	61.38	15.09	742.73	81.28
S1644.1.1	870	300	3.88	23.9	87.5	34150	2886	63.45	15.6	9.46	64.69	28.28	620.13	131.74
S1644.2.1	870	302	3.84	23.25	77	29780	1964.9	51.36	15.55	7.72	53.48	18.34	578.6	110.31
S1644.3.1	870	304	3.73	20.89	82.1	31880	2367.3	46.1	13.05	10.37	62.53	17.52	640.76	88.56
S1644.4.1	870	312	3.9	25.72	97.5	41500	3460.2	100.45	18.1	9.95	85.67	21.92	706.39	145.27
S1647.1.1	930	300	4.01	32.59	97.4	63900	3857.7	136.64	13.05	5.47	79.67	20.63	959.2	108.03
S1647.2.1	928	300	3.97	28.02	99.4	50550	2870.8	102.44	15.1	3.53	65.77	15.26	1019.8	69.49
S1647.3.1	926	300	4.04	29.13	99.5	49480	2800.1	101.65	16.4	1.39	75.61	16.43	966.62	82.97
S1647.4.1	918	300	4.2	27.62	79	49840	2385.8	99.76	8.8	2.25	50.49	17.02	991.41	96.04
S1701.1.1	0	330	4.5	20.5	112	37670	2364.35	61.63	21.85	10	160.97	31.03	642.5	116.21
S1701.2.1	2	330	4.56	19.47	87.5	29830	2109.7	93.64	20.3	7.02	123.87	31.87	594.31	134.26
S1701.3.1	4	330	4.28	18.84	95.1	47370	2680.5	58.84	15.05	6.5	116.52	31.85	533.91	106.85
S1701.4.1	12	330	4.14	23.24	127.8	37560	2481.8	90.26	28.55	9.76	196.9	56.06	550.22	174.77
S1702.1.1	30	330	4.26	21.99	104	44700	2425.6	63.61	9.9	13.89	158.79	37.68	534.65	125.07
S1702.2.1	30	332	4.28	17.59	100	30730	2355.4	50.59	11.45	6.07	147.71	31.84	458.78	92.28
S1702.3.1	30	334	4.38	20.58	74.6	32010	2217.4	65.94	12.2	9.67	143.7	37.22	473.93	157.29
S1702.4.1	30	342	4.06	20.15	137.2	31090	2500.4	43.3	31.7	11.57	101.83	22.17	680.95	99.14
S1703.1.1	60	330	4.18	18.82	76.5	27810	1916	45.46	7.8	5.14	99.18	23.57	559.58	72.53
S1703.2.1	58	330	4.15	28.36	97.3	38510	2887.7	79.3	6.15	6.36	88.93	23.62	601.36	108.33
S1703.3.1	56	330	4.23	24.68	101.3	40310	1949.7	72.08	11.65	10.27	175.02	51.11	564.71	166.09
S1703.4.1	48	330	4.04	28.7	94.6	44770	3231.2	60.65	10.9	8.69	143.19	31.5	392.8	119.23
S1705.1.1	90	330	4.04	19.76	59.7	23640	2204	39.81	7.15	4.94	89.7	17.77	668.64	95.84
S1705.2.1	91.41	328.59	3.95	23.81	70.4	38400	2785	47.79	7.5	11.54	71.11	19.52	581.67	86.73
S1705.3.1	92.83	327.17	3.92	17.19	58	24030	1405.8	39.16	8.1	6.42	77.77	17.95	520.45	80.16
S1705.4.1	98.49	321.51	3.86	24.11	89.2	36910	991.5	76.65	10.25	10.31	82.74	31.71	457.36	120.6
S1706.1.1	120	330	3.94	24.26	120	36810	842.6	55.56	9.25	6.59	58.01	13.61	512.21	60.45
S1706.2.1	118.59	328.59	4.41	30.27	123.8	49330	1141.4	108.48	1.5	7.66	216.5	47.87	472.89	175.47
S1706.3.1	117.17	327.17	4.32	27.59	98.1	30310	629.9	74.15	3.55	7.46	149.96	28.41	538.7	171.55
S1706.4.1	111.51	321.51	4.15	26.83	110.3	39600	989	77.83	4.15	6	106.46	22.99	588.16	127.97
S1708.1.1	150	330	4.1	27.55	68.3	40140	1370.6	53.86	4.52	4.11	82.81	20.28	800.75	99.98
S1708.2.1	148.59	331.41	3.94	24.28	75.1	34390	933.5	48.08	6.97	4.34	81.35	18.52	612.21	84.95
S1708.3.1	147.17	332.83	4.05	29.53	76.6	49490	1475.7	75.8	4.47	5.5	119.98	24.08	679.29	105.57
S1708.4.1	141.51	338.49	4.18	25.9	64.1	43380	1283.2	55.78	3.92	6.44	86.14	22.02	666.7	122.84
S1709.1.1	180	330	4.14	28.9	99.2	37120	1111.9	77.2	5.57	3.95	57.14	18.35	608.97	114.85
S1709.2.1	178.59	331.41	4.18	30.34	92.7	39190	1018.6	76.51	5.17	6.45	56.94	21.38	655.92	125.84
S1709.3.1	177.17	332.83	4.17	26.83	117.1	43100	1250.1	61.96	3.07	5.22	52.26	17.28	738.77	84.69
S1709.4.1	171.51	338.49	4.17	24.85	94.1	49490	1610.4	53.63	5.42	5.59	71.59	17.72	653.71	104.65
S1711.1.1	210	330	4.04	23.71	62.5	32960	889.8	28.87	3.47	4.32	70.27	18.46	736.88	71.51
S1711.2.1	208	330	4.16	24.29	54.8	31930	963.1	26.16	2.82	4.59	65.72	17.65	792.29	93.52
S1711.3.1	206	330	4.01	25.46	67.4	36850	1250.1	34.18	3.86	7.82	75.06	22.19	589.96	76.33
S1711.4.1	198	330	4.05	24.69	47.6	29050	1261.9	19.88	3.82	3.75	50.48	16.71	587.23	90.54
S1713.1.1	240	330	4.04	20.97	63.5	30590	1836	37.49	3.62	5.72	58.96	22	589.61	93.03
S1713.2.1	241.41	328.59	4.1	22.29	48.3	28100	685.5	32.34	3.27	3.84	49.21	17.77	622.17	80.03
S1713.3.1	242.83	327.17	3.89	19.38	60.8	22580	637	18.93	8.47	3.04	41.79	12.14	823.11	59.97
S1713.4.1	248.49	321.51	4.18	18.9	53.1	23420	728	45.6	8.77	5.47	66.59	21.35	676.61	93.21
S1714.1.1	270	330	4.23	13.7	83.3	27720	986.7	53.55	11.12	10.55	83.35	23.32	508.17	87.94
S1714.2.1	268.59	331.41	4.29	8.6	50	18840	843.33	34.48	11.32	9.28	56.14	15.69	501.24	48.76
S1714.3.1	267.17	332.83	4.05	13.79	64.5	25320	505.9	21.92	12.37	9.1	51.06	14.15	720.93	63
S1714.4.1	261.51	338.49	4.27	14.51	84.2	31440	620.5	67.88	14.92	12.83	128.68	34.28	601.17	113.97
S1715.1.1	300	330	3.75	19.65	125.9	29960	1147.3	28.72	33.87	14.61	161.94	32.68	728.19	158.09
S1715.2.1	298.59	331.41	4.02	19.88	105	29810	915.8	48.96	31.67	12.02	187.38	38.04	653.34	182.27
S1715.3.1	297.17	332.83	3.82	12.09	132.3	27160	768.1	63.07	35.87	17.42	233.48	34.59	591.03	109.23
S1715.4.1	291.51	338.49	4.32	17.76	54.6	30140	1414.3	88.54	22.43	7.23	215.65	25.42	442.64	94.49
S1719.1.1	360	330	3.93	31.71	109.3	56610	2205.8	126.97	20.07	6.86	73.01	33	976.87	156.1
S1719.2.1	361.41	331.41	4.01	32.59	89.2	64230	2204.6	106.57	4.02	7.43	153.36	44.85	968.38	189.26
S1719.3.1	362.83	332.83	4.15	28.32	93	53630	1337.5	126.2	14.87	6.57	87.42	27.63	1027.27	135.23
S1719.4.1	368.49	338.49	4.24	18.93	92.1	37840	2026.2	92.57	16.67	10.95	128.47	27.18	681.53	133.73
S1721.1.1	420	330	4.41	21.44	77.4	71880	1951.8	52.19	2.07	8.53	62.63	19.34	1089.33	139.7
S1721.2.1	418	330	4.12	21.37	67.4	39750	1473.4	62.81	4.72	6.07	55.11	15.31	832.18	122.09
S1721.3.1	416	330	4.23	21.74	71.1	46080	1696.6	98.63	4.57	6.97	53.82	18.15	885.81	151.09
S1721.4.1	408	330	4.15	24.4	51.1	51140	1246.6	64.53	3.97	5.07	52.29	16.57	1039.35	79.85
S1726.1.1	510	330	4.17	16.7	89.1	25230	1042.2	50.84	14.82	8.69	93.2	21.41	851.44	92.74
S1726.2.1	508	330	4.21	16.29	64.9	15760	556.7	34.17	6.92	3.61	67.81	16.02	884.04	81.33
S1726.3.1	506	330	3.98	15.42	87.6	31720	1925.8	38.37	16.22	10.24	71.17	17.65	829.51	65.19
S1726.4.1	498	330	4.03	20.69	77.1	23390	837.8	49.45	21.57	8.16	77.58	22.57	882.87	133.78
S1728.1.1	540	330	3.98	16.52	81.7	32350	1218.2	80.84	6.77	16.04	67.62	18.08	799.04	63.19
S1728.2.1	542	330	4.12	22.96	62.9	34030	1171	88.7	3.72	4.74	88.47	15.23	934.11	95.2
S1728.3.1	544	330	4.17	24.29	72	37010	946.5	82.91	4.52	3.62	79.55	16.45	946.95	88.58
S1728.4.1	552	330	4.18	22.42	87.7	30960	899.3	98.3	13.77	1.74	87.65	19.01	884.84	85.84
S1729.1.1	570	330	3.9	25.58	81.5	32000	1325.7	68.5	12.02	2.33	49.09	14.61	995.97	59.17
S1729.2.1	572	330	3.91	30.37	130	61030	2372.3	84.97	13.97	4.84	54.51	20.34	1072.51	99.76
S1729.3.1	574	330	3.76	26.03	101.4	32790	718.5	67.33	11.42	2.53	54.15	15.09	996.98	78.81
S1729.4.1	582	330	4.04	25.69	242	27600	992.6	50.54	13.17	1.53	39.42	10.61	1080.27	47.27
S1731.1.1	600	330	3.94	23.43	93.7	39080	1352.9	100.3	3.77	4.33	67.51	21.92	1039.44	102.33
S1731.2.1	601.41	331.41	3.91	17.81	85.5	42450	1751	81.95	3.17	4.6	51.69	18.21	967.6	76.32
S1731.3.1	602.83	332.83	4.06	21.28	69.4	35900	1865.6	91.47	2.57	5.16	59.35	19.72	775.62	86.11
S1731.4.1	608.49	338.49	3.97	19.46	81.5	35160	2114.8	80.37	5.07	6.1	78.03	20.54	875.08	82.87
S1732.1.1	630	330	3.91	20.48	69.6	23620	1423.8	46.27	17.62	5.69	71.33	19.4	987.88	103.92
S1732.2.1	628.59	331.41	3.79	16.82	60.4	15930	768.1	26.93	20.87	3.69	44.03	11.39	1023.16	63.08
S1732.3.1	627.17	332.83	3.82	18.67	65.1	19670	923.1	29.33	18.77	4.79	47.33	13.33	903.62	56.83
S1732.4.1	621.51	338.49	4.08	17.27	34.6	13250	625.3	21.5	11.27	5.54	45.33	7.76	1114.98	39.84
S1734.1.1	660	330	4.27	15.81	68.3	27310	789.4	37.46	15.82	5.48	62.04	14.23	979.04	64.14
S1734.2.1	661.41	331.41	6.02	21.58	25.8	15490	846.2	24.31	4.12	4.1	380.84	50.8	980.31	50.4
S1734.3.1	662.83	332.83	4.57	17.49	46	14950	835.5	34.64	8.17	2.16	109.21	21.79	831.21	87.02
S1734.4.1	668.49	338.49	4.29	21.67	63.1	24190	1257.2	48.7	8.27	4.15	52.86	13.47	827.81	65.01
S1737.1.1	720	330	4.04	14.81	58.2	27040	1097.7	25.73	3.72	4.43	46.05	13.94	686.07	79.02
S1737.2.1	720	328	3.81	18.25	60.2	22470	711.4	17.13	8.67	5.82	44.86	11.99	853.84	64.07
S1737.3.1	720	326	3.71	9.81	72.3	27570	739.8	25.5	10.42	6.06	44.04	13.74	727.67	60.81
S1737.4.1	720	318	3.91	17.16	49.6	27470	661.8	24.8	5.12	4.71	59.21	15.14	629	60.34
S1738.1.1	750	330	3.79	19.28	90.1	28750	733.9	42.03	13.77	8.91	55.3	17.41	825.37	122.26
S1738.2.1	748.59	331.41	3.81	18.19	74.4	29800	846.1	40.1	12.22	7.07	59.22	15.57	817.35	114.88
S1738.3.1	747.17	332.83	3.96	16.52	81.4	25000	800	61.74	6.87	5.61	64.09	20.24	920.79	161
S1738.4.1	741.51	338.49	3.86	14.12	76.3	19840	843.8	20.29	14.77	6.98	57.36	14.94	901.76	100.81
S1740.1.1	780	330	3.97	19.24	67.1	32030	2179.8	49.91	14.32	6.19	95.53	17.58	855.57	81.44
S1740.2.1	780	332	3.83	19.15	66.3	35280	1867.9	35.23	20.07	5.69	59.99	13.35	925.17	57.36
S1740.3.1	780	334	3.59	17.98	80.8	54060	2515.3	31.77	17.12	9.9	60.82	14.85	889.02	45.63
S1740.4.1	780	342	3.69	27.45	93.5	37790	1090.6	45.73	18.27	8.16	98.15	18.4	979.02	83.78
S1741.1.1	810	330	4.2	19.98	77.7	28170	1022.1	55.11	9.37	3.36	51.1	13.35	983.97	92.62
S1741.2.1	810	332	4.09	19.44	64.5	34690	1602.1	57.07	9.47	4.31	79.43	15.51	919.38	96.57
S1741.3.1	810	334	4.09	15.86	64.4	40890	1772.2	62.33	5.32	5.17	58.54	16.74	945.6	95.4
S1741.4.1	810	342	3.88	13.64	79	47770	2027.4	60.02	12.92	11.29	75.28	22.01	741.51	89.53
S1743.1.1	840	330	3.98	18.46	78.4	24970	1657.7	61.65	9.57	4.26	72.2	19.83	898.36	113.45
S1743.2.1	841.41	328.59	3.91	20.59	54.5	20520	1429.7	40.14	13.67	2.33	44.43	15.97	911.33	78.86
S1743.3.1	842.83	327.17	4.09	18.98	65.9	23590	1004.4	32.74	7.57	3.69	52.1	15.26	841.62	80.69
S1743.4.1	848.49	321.51	3.76	20.26	90.3	31510	1725	36.2	12.67	5.01	118.05	20.59	810.55	76.63
S1744.1.1	870	330	4.15	22.36	69.7	33560	1251.3	60.52	8.92	3.91	42.3	14.97	979.59	73.79
S1744.2.1	870	332	4.07	22.73	67.5	31850	1575	72.97	9.47	5.31	42.18	17.1	870.84	79.04
S1744.3.1	870	334	4	19.98	131.9	19520	989	33.76	4.97	1.87	39.3	9.49	892.88	58.47
S1744.4.1	870	342	3.91	21.96	64.7	32780	2073.5	47.54	10.77	5.64	40.09	13.66	802.55	87.81
S1746.1.1	900	330	3.72	43.15	125.5	47350	2453.9	47.98	16.32	6.5	185.26	43.62	1106.87	208.88
S1746.2.1	900	332	3.75	32.72	105.2	65300	3265.4	73.68	6.62	4.76	227.34	40.53	1129.76	111.1
S1746.3.1	900	334	3.82	27.13	85.8	32860	2272.1	23.4	15.37	1.92	59.6	14.25	1113.49	90.37
S1746.4.1	900	342	3.75	15.44	91.2	38060	1911.6	47.4	15.62	2.25	107.41	19.8	1108.57	140.21
S1747.1.1	930	330	3.88	27.7	76.8	50940	2067.6	73.93	9.97	3.45	51.43	23.52	1198.31	92.86
S1747.2.1	930	332	3.98	25.85	77.3	42710	1902.2	65.5	5.37	1.92	45.46	20.18	1055.72	101.94
S1747.3.1	930	334	4	28.79	81.8	50520	2025	64.2	8.17	1.91	39.51	17.25	1318.22	97.47
S1747.4.1	930	342	3.94	29.78	94.7	75220	1930.2	116.77	5.62	5.15	89.33	32.66	1293.99	154.86
S1749.1.1	960	330	4.01	24.37	72.4	29310	1351.7	46.48	7.67	2.3	53.69	17.9	1135.35	101.13
S1749.2.1	960	328	3.71	25.02	85.3	38540	1369.4	26.71	10.47	3.24	41.43	12.73	991.75	97.51
S1749.3.1	960	326	4.05	24.05	89.8	29320	1550.2	46	11.52	1.63	56.93	12.99	1271.99	108.24
S1749.4.1	960	318	4.03	26.24	72.4	38680	2127.8	60.62	7.17	2.86	65.55	17.98	1082.24	99.64
S1750.1.1	990	330	3.61	28.5	103.7	45340	1621	44.93	18.22	4.77	128.07	30.91	1093.65	103.67
S1750.2.1	990	332	3.72	28.23	70.8	44110	2146.7	61.31	13.47	4.87	65.29	23.6	1043.36	118.87
S1750.3.1	990	334	3.95	29.06	76.9	46850	2100.6	69.11	7.02	5.23	67.01	21.95	1011.32	61.9
S1750.4.1	990	342	3.74	27.43	83.6	39560	2314.5	50.76	13.82	3.57	77.13	24.46	1282.36	114.98
S1801.1.1	0	360	4.73	23.81	81.4	44240	1988.8	135.23	5.02	3.54	65.81	20.39	1259.16	121.57
S1801.2.1	1.41	358.59	4.65	28.93	71.7	48100	2139.3	115.89	4.47	4.62	81.93	23.57	1415.69	155.77
S1801.3.1	2.83	357.17	4.53	24.06	65.5	27680	1150	75.22	6.82	4.33	86.6	23.76	1334.69	110.14
S1801.4.1	8.49	351.51	4.7	25.43	72.9	32490	1118.6	85.36	5.57	4.54	67.45	25.22	1316.52	125.09
S1803.1.1	60	360	4.49	19.54	64.1	25080	981.6	49.31	10.22	6.43	63.9	16.31	1177.45	126.58
S1803.2.1	58.59	358.59	4.42	16.16	74.9	31120	1386.9	46.24	12.57	11.02	168.28	32.2	948.45	123.05
S1803.3.1	57.17	357.17	4.3	20.36	78.3	33350	1786.7	54.79	10.22	8.77	94.03	23.51	1004.38	106.1
S1803.4.1	51.51	351.51	4.58	15.18	63.8	37490	1216.3	49.24	8.07	9.33	116.14	22.85	983.48	92.84
S1814.1.1	270	360	4.7	18.29	59.9	25750	1370.1	81.91	6.07	5.7	48.95	14.14	983.42	71.27
S1814.2.1	270	358	4.58	16.08	60.3	26720	1052.3	76.97	7.22	5.73	54.26	16.39	1072.51	82.83
S1814.3.1	270	356	4.58	19.21	58.5	25260	917.6	55.26	6.47	4.59	46.09	14.18	1115.2	65.73
S1814.4.1	270	348	4.66	18.07	63.8	35140	1446.4	69.05	5.12	6.94	162.53	35.33	1089.07	114.95
S1826.1.1	510	360	4.15	15.88	81.4	27440	1199.4	25.99	20.32	8.88	81.7	27.77	1050.33	98.76
S1826.2.1	510	358	4.07	16.07	97.8	25530	1031	31.9	27.12	7.78	83.96	20.28	1105.46	109.82
S1826.3.1	510	356	4.19	16.88	71.4	30550	1598	23.78	20.82	9.17	86.79	20.19	1372.97	89.92
S1826.4.1	510	348	4.31	17.9	79	30940	1971.9	31.96	14.72	10.89	109.93	22.87	1200.18	191.34
S1829.1.1	570	360	4.54	25.05	69.2	30820	1772.1	91.57	9.17	4.99	75.59	21.96	1190.49	103.13
S1829.2.1	568.59	358.59	4.51	24.03	67.7	30480	2070.8	94.8	8.12	6.03	87.57	22.59	1294.63	90.48
S1829.3.1	567.17	357.17	4.34	25.52	65.3	34380	1458.8	84.73	8.97	5.88	63.66	19.17	1207.06	84.75
S1829.4.1	561.51	351.51	4.23	31.31	85.4	42380	1975.3	96.63	12.57	7.29	56.95	24.01	1228.26	99.72
S1831.1.1	600	360	4.42	8.53	80.7	38370	1590.2	99.18	11.57	13.49	84.81	28.95	904.68	170.17
S1831.2.1	600	358	4.67	23.05	74.9	36950	1883.2	127.51	7.82	12.33	115.87	39.91	854.86	167.98
S1831.3.1	600	356	4.16	25.14	94.7	31400	1500.3	59.96	20.42	14.41	95.92	34.76	947.94	119.97
S1831.4.1	600	348	4.39	18.23	67.9	29330	1436.3	62.38	13.12	8.19	94.32	25.45	1096.11	168.45
S1833.1.1	660	360	4.24	12.77	97.4	36160	1938.3	75	16.07	17.37	79.07	25.86	912.37	184.18
S1833.2.1	658.59	358.59	4.12	11.78	88.4	48000	1601.4	38.23	21.67	15.56	75.58	21.76	776.82	131.82
S1833.3.1	657.17	357.17	4.33	11.79	74.3	35420	1107.3	42.21	15.47	13.3	73.04	25.8	1209	159.18
S1833.4.1	651.51	351.51	3.94	15.56	93.7	35310	1148.9	24.58	21.37	9.6	61.15	23.82	1081.54	151.62
S1837.1.1	720	360	4.22	16.04	57.1	26140	1360	28.03	7.87	8.85	55.75	16.05	1176.43	67.6
S1837.2.1	720	358	4.23	12.47	54.8	19210	754.8	34.4	9.12	3.31	50.31	12.91	1136.8	90.4
S1837.3.1	720	356	4.35	17.49	50.1	20630	788.4	29.15	9.97	2.85	107.54	18.18	1089.91	106.72
S1837.4.1	720	348	4.43	14.81	55.1	26170	1322.9	43.44	13.17	2.66	91.45	18.08	1153.75	81.07
S1848.1.1	960	360	4.73	22.35	59.4	25660	1237.6	23.91	7.87	5.17	63	14.5	918.63	67.58
S1848.2.1	958.59	358.59	4.18	28.72	75.7	38930	1445.3	52.71	10.27	3.28	80.65	60.85	821.75	280.36
S1848.3.1	957.17	357.17	4.26	23.03	58.5	30350	1168	41.72	8.62	5.39	95.78	23.96	956.18	131.7
S1848.4.1	951.51	351.51	4.42	28.63	75.4	44140	1765.3	85.94	13.47	2.64	66.2	15.44	1095.33	117.64
S1902.1.1	30	360	4.1	21.23	154.5	49490	2037.1	129.33	27.37	4.41	97.9	24.22	1095.58	201.07
S1902.2.1	28.59	361.41	4.3	28.89	84.3	57760	2408.7	100.55	7.07	10.64	160.98	33.23	879.77	125.74
S1902.3.1	27.17	362.83	4.3	25.09	73.3	44490	2019.1	83.97	7.07	7.58	116.61	31.62	852.34	126.55
S1902.4.1	21.51	368.49	4.17	30.19	89.6	62440	2315.5	87	6.22	5.12	66.42	31.14	843.37	160.93
S1905.1.1	90	360	4.44	4.59	72.9	34360	1577.8	69.96	5.37	7.12	61.32	30.76	858.97	156.63
S1905.2.1	90	362	4.42	23.49	89.4	51470	2261.6	66.51	11.57	6.18	65.35	25.25	866.84	106.03
S1905.3.1	90	364	4.29	18.22	79.3	32310	1147.8	59.41	6.32	5.87	157.12	32.73	909.34	145.35
S1905.4.1	90	372	4.42	19.96	70.7	39290	1521.7	57.97	9.12	5.36	95.95	28.35	731.88	136.89
S1906.1.1	120	360	4.71	21.49	97.6	47220	2361.6	99.95	6.27	6.04	181.4	32.56	816.41	117.91
S1906.2.1	118.59	361.41	4.55	23.88	77.6	37040	1710.3	56.62	9.27	10	163.8	88.17	926.51	172.99
S1906.3.1	117.17	362.83	4.23	22.9	76.7	40570	1742.9	41.56	7.67	7.13	83.07	23.03	873.27	123.95
S1906.4.1	111.51	368.49	4.31	16.96	61.8	24280	750.2	29	11.22	10.44	95.27	20.24	1050.6	87.53
S1909.1.1	180	360	4.32	25.95	84	47240	1304.5	82.37	4.77	7.59	119.44	23.73	1089.89	126.23
S1909.2.1	178.59	361.41	4.18	30.29	98.2	64900	3310.7	96.61	9.62	4.84	62.62	22.68	1098.48	129.83
S1909.3.1	177.17	362.83	4.27	29.91	82.2	65150	1528	110.49	3.97	6.48	75.22	26.3	1022.23	135.56
S1909.4.1	171.51	368.49	4.3	21.58	87.6	55660	1685.8	86.2	5.17	7.29	112.14	33.34	965.42	142.07
S1911.1.1	210	360	4.37	17.22	58	39310	2673.1	47.67	11.22	6.63	58.29	23.39	936.23	124.94
S1911.2.1	208.59	361.41	4.54	19.34	61.5	52070	2575.6	57.63	5.17	7.18	44.88	13.43	1028.57	67.67
S1911.3.1	207.17	362.83	4.27	16.5	87.7	43380	2253.7	49.37	4.67	9.22	67	25.96	907.33	109.16
S1911.4.1	201.51	368.49	4.35	26.14	86.5	68900	2194.9	89.75	3.97	9.01	185.96	16.2	974.39	60.25
S1912.1.1	240	360	4.51	24.16	82.7	44140	2677.8	82.9	2.32	10.08	57.38	36.77	890.62	122.46
S1912.2.1	238	360	4.39	22.69	94.2	43340	1651.8	67.56	3.82	6.11	49.48	22.94	909.87	74.41
S1912.3.1	236	360	4.48	20.22	60.1	37630	2905.2	65.67	3.37	5.63	72.51	28.96	793.92	100.79
S1912.4.1	228	360	4.79	24.74	68.5	40090	2097.4	99.09	6.02	5.27	79.26	22.38	885.91	60.53
S1916.1.1	300	360	4.31	16.27	77.3	28720	1801.9	76.91	5.07	7.33	125.89	40.03	854.82	110.36
S1916.2.1	301.41	361.41	4.32	17.01	71	29140	1475.4	50.47	4.62	7.68	110.84	41.19	854.45	131.51
S1916.3.1	302.83	362.83	4.3	18	71.4	25960	1289.7	55.53	4.52	5.78	140.03	49.34	927.99	120.03
S1916.4.1	308.49	368.49	4.31	15.9	61.8	33740	1045.1	46.4	10.72	3.74	74.13	27.71	823.96	129.73
S1919.1.1	360	360	4.08	22.27	88.4	56030	1269.5	64.47	14.02	9.95	103.37	23	730.3	100.46
S1919.2.1	360	362	4.15	20.8	118.4	59530	1461.4	102.99	6.22	12.02	61	19.76	793.2	91.76
S1919.3.1	360	364	4.39	15.23	63.4	44880	2111.4	52.42	8.57	16.25	117.48	24.62	732.84	114.5
S1919.4.1	360	372	4.39	17.45	61.2	35090	1552.7	51.66	11.42	8.53	93.02	20.24	915.03	126.33
S1921.1.1	420	360	4.47	23.74	82.7	51870	2804.7	110.63	3.82	11.45	81.25	19.29	947.26	74.97
S1921.2.1	418.59	361.41	4.6	24.1	94.2	57840	2810.8	126.69	5.47	8.08	57.46	19.39	1099.03	87.63
S1921.3.1	417.17	362.83	4.49	20.33	60.1	38650	1786.4	78.09	6.32	9.68	52.85	22.02	961.15	89.99
S1921.4.1	411.51	368.49	4.6	20.99	68.5	30980	2156.3	65.75	7.77	5.97	40.64	14.52	1069.4	72.66
S1923.1.1	450	360	4.23	21.52	72.7	36390	1495.5	67.68	19.02	3.68	46.07	13.11	769.74	58.29
S1923.2.1	452	360	4.07	21.6	70.1	39710	1757	62.08	17.27	8.55	79.04	21.17	750.83	97.53
S1923.3.1	454	360	4.28	20.34	58.1	28490	1577.5	47.87	13.97	10.09	53.77	18.64	872.29	64.99
S1923.4.1	462	360	4.15	18.87	67.7	29250	1308.2	40.46	22.22	5.41	61.16	13.29	757.2	76.22
S1924.1.1	480	360	4.1	21.57	142.9	52860	2204.2	63.21	26.87	9.77	61.98	18.12	488.32	91.78
S1924.2.1	478.59	361.41	4.4	19.93	92.1	33790	2208.9	51.51	17.67	15.77	199.73	53.49	382.59	137.8
S1924.3.1	477.17	362.83	4.41	18.31	73	25310	1552.7	62.17	27.82	12.96	117.6	27.62	449.3	72.21
S1924.4.1	471.51	368.49	4.16	17.7	100.7	27240	1551.2	59.94	25.02	8.64	73.09	22.3	602	62.16
S1928.1.1	540	360	4.33	24.06	86.2	45810	1814.3	82.79	5.82	7.5	68.28	28.13	1032.03	78.69
S1928.2.1	541.41	361.41	4.16	33.89	94.3	59910	3251.9	120.06	7.37	4.43	50.03	19.03	1069.47	65.91
S1928.3.1	542.83	362.83	4.3	29.81	70.7	53390	2489	97.18	9.52	5.94	51.63	19.16	1007.4	78.82
S1928.4.1	548.49	368.49	4.2	21.38	87.6	38760	1865.3	78.39	9.27	5.63	49.16	19.84	807.4	91.83
S1932.1.1	630	360	3.89	21.42	88.9	35920	2032.5	38.12	22.92	5.47	59.68	16.31	849.55	98.8
S1932.2.1	628	360	3.95	22.55	80.9	33360	833.1	31.46	21.12	7.65	70.04	19.34	912.17	98.75
S1932.3.1	626	360	3.98	21.48	110.9	28700	1870	43.41	17.12	5.68	51.44	12.8	897.82	93.58
S1932.4.1	618	360	4.07	24.55	95.1	41290	2123.8	64.13	15.62	4.25	53.62	16.39	875.25	86.16
S1935.1.1	690	360	4.28	19.58	52.5	34480	3145.1	74.65	5.82	10.83	70.11	21.75	721.16	89.79
S1935.2.1	690	362	4.37	17.01	54.3	28870	1281.9	75.86	8.77	4.65	52.98	14.83	685.47	111.7
S1935.3.1	690	364	4.35	20.51	57.3	47100	1695.1	76.76	7.67	4.62	57.72	20.19	822.25	129.06
S1935.4.1	690	372	4.38	17.92	48.8	36400	1724.5	46.64	5.27	7.25	51.73	19.03	711.1	196.94
S1938.1.1	750	360	4.16	14.58	56	35970	2286.2	44.3	10.17	7.25	49.84	17.28	650.68	63.99
S1938.2.1	748	360	4.4	15.78	47.8	43060	1826.6	61.68	2.22	8.75	109.42	30.83	658.93	98.16
S1938.3.1	746	360	4.7	15.39	70.3	37350	1569.7	110.44	5.67	12.83	128.71	24.9	698.04	103.83
S1938.4.1	738	360	4.47	16.67	52.9	29660	1562	45.86	5.77	6.02	69.02	16.05	750.41	93.26
S1941.1.1	810	360	4.1	21.11	79.5	33750	2575.6	54.83	21.97	7.02	62.16	16.13	671.91	86.58
S1941.2.1	810	362	4.12	21.02	80.3	35630	1996.9	54.82	16.22	6.62	54.37	13.73	660.83	101.75
S1941.3.1	810	364	4.29	18.72	71	27710	1835.9	44	15.47	4.03	43.04	11.7	723.43	100.65
S1941.4.1	810	372	4.42	13.79	101.1	49810	2583.4	45.29	23.12	13.33	92.03	26.58	655.74	295.45
S1943.1.1	840	360	4.26	23.77	65.2	47410	1319.1	51.39	16.67	6.06	60.38	15.11	748.24	76.67
S1943.2.1	840	362	4.19	21.83	62.4	35180	1147.3	33.77	14.27	3.42	48.59	11.45	779.26	45.15
S1943.3.1	840	364	4.02	23.92	86.1	37200	1083.6	41.18	21.62	5.52	56.5	11.48	777.48	56.03
S1943.4.1	840	372	4.26	25.45	70.1	44650	1887.9	61.23	12.17	5.27	69.61	14.03	666.64	59.78
S1944.1.1	870	360	4.13	22.87	65.3	43330	1151.9	54.84	11.42	1.25	19.57	12.16	749.59	85.87
S1944.2.1	868	360	4.14	22.98	70.9	50040	1858.4	62.42	13.57	4.93	48.33	13.68	766.11	74.99
S1944.3.1	866	360	4.14	24.08	86.1	44650	769.6	63.41	16.37	4.89	49.15	16.47	803.95	79.49
S1944.4.1	858	360	4.23	18.56	70.5	45400	1398.7	58.99	8.07	1.22	20.36	12.26	867.58	108.15
S1947.1.1	930	360	3.9	29.05	103.4	63320	1561.4	88.87	29.27	1.26	23.37	12.57	842.18	103.7
S1947.2.1	932	360	4.06	23.53	72	34230	883.4	47.4	19.97	1.34	24.29	12.55	835.51	92.25
S1947.3.1	934	360	3.89	27.4	86.5	50330	1161	49.6	20.82	6.12	66.9	19.67	785.21	100.73
S1947.4.1	942	360	3.8	25.83	101.5	46300	1389.6	44.26	25.72	1.35	25.98	23.08	829.86	96.13
S2001.1.1	0	390	4.51	31.98	61.7	60150	1851.5	84.66	9.42	4.26	98.22	21.6	1324.09	100.48
S2001.2.1	2	390	4.46	29.02	67.7	46870	2677.5	110.16	18.32	3.54	72.59	19	1094.74	98.67
S2001.3.1	4	390	4.39	36.42	56.2	68710	2869.7	109.11	6.72	3.54	71.1	21.16	1243.35	105.15
S2001.4.1	12	390	4.44	37.01	67.4	64910	1834.5	107.98	9.52	4.33	63.82	15.83	1123.2	79.8
S2003.1.1	60	390	4.36	31.95	80.4	81110	1542.1	98.54	10.32	10.57	200.51	34.8	1086.34	120.97
S2003.2.1	58.59	391.41	4.55	27.87	73.3	71810	2544.4	126.9	5.67	11.8	142.73	31.39	1042.67	132.6
S2003.3.1	57.17	392.83	4.44	22.87	79.8	64480	3018.8	106.67	9.22	8.02	139.73	27.31	1071.56	116.62
S2003.4.1	51.51	398.49	4.31	32.78	82.6	55100	1763.9	88.25	5.72	6.29	139.45	35.56	1057.09	139.8
S2005.1.1	90	390	4.26	19.57	55.8	35360	2281.6	47.26	9.42	9.34	57.66	16.02	1029.92	83.89
S2005.2.1	92	390	4.2	18.04	76	71720	958.5	73.05	12.02	14.09	152.16	32.48	844.46	91.75
S2005.3.1	94	390	4.32	17.16	47.9	39670	864	54.29	8.57	6.08	63.09	20.89	945.77	76.64
S2005.4.1	102	390	4.56	15.47	58.1	41120	705.9	73.86	5.87	8.82	110.63	30.82	912.88	149.85
S2007.1.1	120	390	4.37	20	69.2	52860	2184.9	82.92	5.92	6.52	88.41	32.4	1025	103.4
S2007.2.1	120	392	4.25	19.25	63.7	56780	993.7	67.06	6.92	9.6	156.14	59.56	1019.64	129.86
S2007.3.1	120	394	4.05	24.76	83.8	70420	1753.7	83.5	10.17	12.94	165.03	46.89	1153.61	115.69
S2007.4.1	120	402	4.03	17.25	64.8	43290	1231.5	33.53	11.32	10.12	49.8	16.27	903.17	81.87
S2014.1.1	270	390	4.6	12.28	55.8	37490	898.2	56.28	7.72	4.7	58.02	16.56	774.7	86.4
S2014.2.1	268.59	391.41	4.62	19.07	77.6	56270	1281.6	90.12	4.67	9.85	129.81	28.38	901.73	110.81
S2014.3.1	267.17	392.83	4.64	19.59	51.3	34650	585.3	53.08	5.92	4.39	43.52	16.65	884.24	83.9
S2014.4.1	261.51	398.49	4.43	21.95	81.1	65430	1695.7	94.35	9.52	9.42	128.01	51.54	947.71	178.03
S2016.1.1	300	390	4.47	17.62	47	41910	964.1	63.66	10.35	6.28	49.28	16.36	971.06	57.28
S2016.2.1	300	392	4.56	27.81	58.3	69210	1367.3	113.67	4	11.99	66.32	49.64	840.36	92.08
S2016.3.1	300	394	4.69	18.65	42.9	40580	1469.3	75.45	9.05	7.32	66.8	22.01	867.86	79.24
S2016.4.1	300	402	4.66	20.71	42.9	40810	1302	71.74	6.34	5.68	56.37	20.53	1244.24	93.12
S2019.1.1	360	390	4.62	22.83	55.8	55530	2401	72.11	6.35	10.97	135.29	42.48	1087.04	120.37
S2019.2.1	361.41	391.41	4.48	20.94	54.7	36380	1914.1	67.01	8.4	8.94	70.34	20.03	917.35	133.39
S2019.3.1	362.83	392.83	4.22	23.55	88.8	80410	1946	92.83	20.25	11.58	85.2	23.39	931.22	114.58
S2019.4.1	368.49	398.49	4.86	16.13	64	49510	1591	106	11	13.4	124.76	32.76	728.5	251.86
S2020.1.1	390	390	4.6	25.39	61.2	53140	903.9	120.31	9.85	3.92	46.92	14.87	979.47	58.24
S2020.2.1	388	390	4.42	24.77	56.2	62240	766.2	73.95	4.65	5.34	47.13	17.21	853.4	66.56
S2020.3.1	386	390	4.66	25.4	48.2	71090	1430.6	118.57	6.6	7.28	50.85	19.04	854.16	94.87
S2020.4.1	378	390	4.35	27.9	25.6	77340	2291.8	76.75	15.35	10.73	60.12	20.27	864.83	113.74
S2022.1.1	420	390	4.7	17.87	58.3	32740	505.7	87.69	11.55	7.12	54.5	13.51	929.83	61.64
S2022.2.1	420	388	4.89	20.17	62.5	37720	711.6	116.21	8.55	7.41	88.76	20.94	909.38	77.64
S2022.3.1	420	386	4.73	20.34	55.2	42000	1002.8	98.98	14.45	7.19	62.77	15.69	936.34	66.39
S2022.4.1	420	378	4.81	16.42	55.2	39120	1090.4	83.38	7.6	7.1	62.67	16.94	916.83	74.78
S2023.1.1	450	390	4.59	21.8	52.4	55260	1283.8	62.68	11.85	9.1	55.56	21.76	1000.59	86.42
S2023.2.1	448.59	391.41	4.56	20.5	62.2	38400	1616	85.11	15.6	7.65	48.74	17.4	872.3	85.59
S2023.3.1	447.17	392.83	4.71	18.65	47.1	36190	933.4	75.21	3.85	5.87	36.82	12.98	1052.88	69.08
S2023.4.1	441.51	398.49	4.51	19.2	44	24490	756	47.59	8.2	3.42	37.02	9.41	851.21	52.55
S2026.1.1	510	390	4.19	17.71	50.9	36590	1146.2	25.02	18.3	5.01	53.19	14.53	789	107.55
S2026.2.1	511.41	388.59	4.02	15.72	72.6	54630	1330.5	54.66	21.2	8.4	109.87	26.88	773.48	113.22
S2026.3.1	512.83	387.17	4.14	14.15	64.2	36870	668.4	36.96	26	4.94	69.55	17.99	896.27	111.2
S2026.4.1	518.49	381.51	4.16	22.02	60.4	44140	925.5	38.54	24.05	4.12	61.83	15.25	936.61	80.89
S2027.1.1	540	390	4.16	17.58	57	51380	1748	54.08	18	1.06	49.39	11.42	856.86	86.26
S2027.2.1	538.59	388.59	4.13	19.36	44.3	41840	2055.2	36.04	11.25	1.08	44.67	16.91	941.63	104.21
S2027.3.1	537.17	387.17	4.15	18.04	50.9	98550	1651.3	42.47	17.75	5.71	47.89	17.68	839.07	54.13
S2027.4.1	531.51	381.51	4.41	22.77	67.3	71660	1734.4	103.44	14.75	9.3	60.61	19.28	907.49	109.66
S2029.1.1	570	390	4.38	18.26	55.7	34010	1153	51.49	15.3	5.47	45.59	12.59	846.87	49.43
S2029.2.1	568.59	391.41	4.57	4.76	49.3	38920	1654.7	83.31	11.15	7.17	92.74	21.8	777.79	84.08
S2029.3.1	567.17	392.83	4.28	16.98	51	34350	1567.1	47.6	16.2	9.87	59.29	18.01	751.72	60.56
S2029.4.1	561.51	398.49	4.39	22.81	50.2	38810	961.9	65.33	17.45	9.1	50.4	17.06	814.46	110.33
S2030.1.1	600	390	4.24	22.79	68.6	37460	1066.5	46.87	20.55	8.72	72.69	18.22	961.55	86.56
S2030.2.1	598	390	4.49	17.58	58.1	35340	1412.4	39.07	14.2	9.28	136.28	32.34	1020.38	142.86
S2030.3.1	596	390	4.59	16.27	43.3	30020	1304.3	38.93	15.4	7.12	151.6	29.45	994.02	147.41
S2030.4.1	588	390	4.51	43.1	49	38910	1999.4	36.17	30.65	8.98	185.19	17.88	926.48	87.42
S2032.1.1	630	390	4.49	27.04	48.7	50780	1897	82.9	12.05	6.64	83.01	23.71	800.39	75.39
S2032.2.1	631.41	391.41	4.54	17.16	40.8	41470	884.5	57.25	16.2	4.33	46.7	11.83	953.08	51.28
S2032.3.1	632.83	392.83	4.48	21.49	43.8	36680	1282.7	55.9	17.4	1.13	49.69	11.49	1012.68	86.13
S2032.4.1	638.49	398.49	4.56	25.18	42.8	41690	783.3	74.32	12.05	4.5	51.64	17.37	907.8	89.3
S2034.1.1	660	390	4.74	19.3	42.8	42310	1459	65.96	8.15	6.23	62.48	17.3	843.63	74.04
S2034.2.1	662	390	4.65	15.87	33.5	33450	1242.9	47.06	3.65	4.79	36.4	11.58	880.33	56.27
S2034.3.1	664	390	4.69	44.79	37.5	36340	905	59.93	12.05	5.11	55.49	18.52	836.4	75.76
S2034.4.1	672	390	4.79	15.14	33.4	30740	1205.3	50.09	9.05	4.14	52.27	18.12	846.82	101.31
S2035.1.1	690	390	4.46	17.16	47	35420	1179.2	59.31	11.45	8.38	57.6	12.63	713.34	72.39
S2035.2.1	691.41	388.59	4.64	15.84	45.6	33380	1043.8	60.47	7.35	1.13	58.4	11.35	792.52	91.79
S2035.3.1	692.83	387.17	4.33	19.62	48.5	46730	1886.8	66.85	10.1	8.48	50.6	13.9	784.66	69.25
S2035.4.1	698.49	381.51	4.55	18.92	33.6	34630	1141.6	58.48	11.5	1.14	54.89	16.29	838.27	87.83
S2038.1.1	750	390	4.58	13.58	40.8	42390	1659.3	57.92	9.05	9.74	97.94	26.32	626.14	87.15
S2038.2.1	752	390	5.22	12.26	42.4	36070	1305.5	90.83	7.85	7.36	71.66	18.56	792.73	112.56
S2038.3.1	754	390	4.55	15.56	32.2	37360	1632	50.93	6.35	4.91	63.05	16.75	507.91	115.54
S2038.4.1	762	390	4.5	14.39	31.5	28610	909.5	31.37	7.2	4.36	53.37	14.31	592.92	98.87
S2040.1.1	780	390	4.45	15.17	38.9	45050	1166.7	46.21	11.45	6.32	34.41	11.02	642.41	56.45
S2040.2.1	781.41	391.41	4.71	11.56	34.5	79640	686.6	36.28	8.9	3	41.04	9.68	700.59	68.99
S2040.3.1	782.83	392.83	4.69	11.77	36.9	32710	680.9	64.52	13.7	6.23	42.68	12.3	514.11	70.44
S2040.4.1	788.49	398.49	4.87	7.66	24.5	27620	585.3	45.71	5.4	7.05	51.14	13.84	517.31	87.56
S2041.1.1	810	390	4.6	12.42	34.1	32860	753.7	35.54	9.25	7.32	85.17	12.67	739.77	100.88
S2041.2.1	811.41	388.59	4.75	13.54	34.4	32640	1031.3	55.59	12.05	7.46	75.22	15.48	841.75	108.05
S2041.3.1	812.83	387.17	4.33	16.91	56.7	74400	2098.4	85.3	21.6	13.83	105.81	21.43	1143.92	123.93
S2041.4.1	818.49	381.51	4.44	17.8	31.7	25480	798	42.72	15.85	6.83	72.54	19.02	909.78	90.78
S2042.1.1	840	390	4.39	25.96	42.7	45530	1300.9	65.1	9.3	2.86	49.98	14.1	1082.74	65.54
S2042.2.1	838.59	391.41	4.48	24.19	54.9	54690	1068.8	73.02	9.75	2.4	65.65	14.74	1101.46	71.59
S2042.3.1	837.17	392.83	4.49	23	49.4	40930	823.1	62.17	7.8	2.61	45.92	14.63	1038.85	122.02
S2042.4.1	831.51	398.49	4.7	16.17	41.6	46560	1217.9	58.55	8.35	3.42	54.37	17.2	868.99	96.73
S2044.1.1	870	390	4.48	23.79	46.7	43050	1083.6	71.06	10.9	4.96	39.69	14.52	900.81	81.55
S2044.2.1	872	390	4.16	24.32	50.7	56080	1227	54.5	17.5	4.56	43.58	13.01	949.53	57.55
S2044.3.1	874	390	4.3	25.7	41.4	41150	864	43.92	16.45	6.13	45.15	18.71	977.9	94.59
S2044.4.1	882	390	4.35	25.27	43.6	41780	1435.1	39.47	24.15	5.76	55.84	18.04	1107.36	94.79
S2045.1.1	900	390	4.25	22.36	57.2	48200	1027.2	45.9	16.6	4.59	50.9	16.17	926.15	85.27
S2045.2.1	898.59	391.41	4.3	14.87	42.5	40010	1593.4	51.01	4.65	4.58	51.46	12.68	944.06	74.82
S2045.3.1	897.17	392.83	4.12	21.19	60.2	48660	1352.4	57.5	6.15	4.27	40.1	12.32	1057.99	55.28
S2045.4.1	891.51	398.49	4.17	21.8	66	46030	1254.4	58.57	8.25	3.35	38.7	12.07	1093.04	68.96
S2048.1.1	960	390	4.11	28.44	49.9	71500	1413.5	52.91	5.15	2.96	31.88	8.14	1078.44	62.29
S2048.2.1	958.59	391.41	4.34	16.43	47.3	44030	1088.3	27.34	9.5	5.03	49.34	16.83	977.04	66.91
S2048.3.1	957.17	392.83	4.09	39.51	60.9	78430	1348.3	79.97	17.1	6.95	81.26	46.18	1058.74	138.54
S2048.4.1	951.51	398.49	4.38	17.04	32.7	26150	1024.6	17.58	10.1	5.1	43.1	24.5	984.37	94.48
S2050.1.1	990	390	4.22	27.08	45.1	38920	993.8	33.78	13.25	5.8	46.26	21.09	1273.5	93.1
S2050.2.1	988	390	4.29	28.17	39.9	45110	866.9	37.23	10.1	5.87	44.24	21.88	1197.55	89.75
S2050.3.1	986	390	4.13	32.11	48.9	75940	1907.1	60.82	14.95	5.12	43.78	21.26	1114.92	109.66
S2050.4.1	978	390	4.1	30.31	53.8	64310	1583.1	56.63	16.7	4.52	90.84	31.13	1119.6	96.21
S2101.1.1	0	420	4.35	24.32	107.9	33340	1550.8	54.88	4.98	4.15	58.86	17.27	1016.22	63.34
S2101.2.1	1.41	418.59	4.55	23.6	75.3	45210	2152.7	83.39	3.83	4.72	57.74	14.83	1000.25	81.32
S2101.3.1	2.83	417.17	4.49	23.77	75.5	45330	1885.2	68.33	4.88	5.08	47.9	14.98	994.49	65.89
S2101.4.1	8.49	411.51	4.51	25.27	60.2	35740	1538.1	68.81	5.58	5.25	55.44	17.45	1015.13	70.49
S2106.1.1	120	420	4.47	18.22	150.9	39060	2019	32.72	15.73	8.46	148.21	34.32	864.05	141.82
S2106.2.1	118.59	418.59	4.45	21.7	81.8	35200	1212.9	51.48	15.43	6.74	80.15	20.44	1012.22	119.52
S2106.3.1	117.17	417.17	4.52	19.57	74.6	35700	1530	59.92	9.78	6.17	69.88	20.74	1037.84	96.87
S2106.4.1	111.51	411.51	4.55	16.32	62.5	28650	887.7	55.86	6.28	7.76	47.85	13.83	941.36	71.24
S2111.1.1	210	420	4.53	20.19	87.8	35220	1235.9	36.62	20.73	10.63	102.51	20.19	679.54	66.03
S2111.2.1	211.41	418.59	4.76	17.07	60.2	26570	1154.1	39.61	7.28	7.25	97.97	20.13	1004.46	96.02
S2111.3.1	212.83	417.17	4.72	18.77	52.4	29890	1135.6	23.14	6.93	5.97	61.95	12.85	841.66	68.25
S2111.4.1	218.49	411.51	4.61	15.68	51.4	29750	1173.7	45.76	6.93	5.31	91.55	19.27	857.05	80.5
S2117.1.1	330	420	4.78	17.74	83.6	35160	1834.5	68.01	13.28	9.21	292.42	57.67	916.88	155.83
S2117.2.1	330	418	4.66	20.32	77.5	35610	1864.4	98.35	8.33	9.32	137.41	27.02	929	93.79
S2117.3.1	330	416	4.28	34.12	91.8	35230	1464.3	56.02	15.78	12.77	134.79	28.67	822.28	88.57
S2117.4.1	330	408	4.31	27.37	83.7	27430	1403.2	69.6	16.38	9.89	102.27	20.85	924.59	58.98
S2123.1.1	450	420	4.41	18.69	95.9	35040	1280.9	66.14	21.93	9.12	101.04	43.59	898.54	121.82
S2123.2.1	450	418	4.54	16.24	57.5	26460	1455.1	43.2	13.23	6.13	56.63	19.74	963.09	77.94
S2123.3.1	450	416	4.5	17.87	46.2	24350	1167.9	34.65	9.68	5.87	71.65	14.31	1006.01	65.02
S2123.4.1	450	408	4.56	20.84	50.2	28470	1353.6	53.98	4.23	6.64	49.47	20.08	1045.5	114.42
S2127.1.1	540	420	4.11	21.39	95.5	34340	1745.7	45.91	25.98	10.07	75.57	19.3	1051.36	75.7
S2127.2.1	538.59	418.59	4.29	18.12	65.4	33020	1616.5	31.08	9.18	5.8	35.25	13.45	1083.68	75.1
S2127.3.1	537.17	417.17	4.27	17.71	52.8	29810	1377.8	33.94	13.58	6.4	36.85	13.65	1080.8	79.21
S2127.4.1	531.51	411.51	4.22	19.52	67.1	21800	843.8	27.3	15.23	3.54	40.57	9.9	1159.85	45.22
S2129.1.1	570	420	4.38	19.24	87.5	25040	1024.9	46.94	16.78	4.56	63.19	13.46	1035.35	68.44
S2129.2.1	570	418	4.51	18.25	67.8	27570	1442.4	72.62	10.58	5.86	66.45	17.6	1068.91	89.98
S2129.3.1	570	416	4.31	26.32	86.5	33840	1382.4	67.79	25.53	7.71	90.61	23.58	1009	105.5
S2129.4.1	570	408	4.31	23.73	122.7	33150	1535.8	78.42	27.08	6.4	95.68	22.67	979.16	105
S2142.1.1	840	420	4.28	16.97	55.9	20930	806.9	42.61	10.43	3.01	41.28	12.61	1076.5	69.47
S2142.2.1	838.59	418.59	4.26	19.5	54.2	25170	1158.7	64.42	5.53	3.44	59.87	22.64	1111.55	104
S2142.3.1	837.17	417.17	4.18	20.52	72.7	33100	1834.5	74.17	9.83	4.67	41.11	16.28	1064.05	112.21
S2142.4.1	831.51	411.51	4.17	22	66.3	32380	956.9	63.86	13.98	4.74	38.27	14.55	1019.35	87.73
S2204.1.1	60	420	4.36	25.09	68.6	69670	1836.8	70.41	7.58	5.2	60.95	20.69	1242.45	84.06
S2204.2.1	60	422	4.58	27.08	78	65560	1861	110.6	8.03	5.64	75.3	21.52	1140.91	89.1
S2204.3.1	60	424	4.28	24.18	71	60400	1588.8	76.84	3.78	5.32	68.91	20.65	1071.15	83.32
S2204.4.1	60	432	4.09	25.64	65.7	58370	1553.1	57.72	6.28	7.64	64.06	17.45	1069.84	73.37
S2205.1.1	90	420	4.16	27.11	72.1	71390	1831	69.23	9.93	7.49	183.7	33.33	1254.74	133.5
S2205.2.1	88	420	4.2	29.3	67.5	70390	2377.6	82.26	5.23	5.97	71.4	22.19	1294.81	122.7
S2205.3.1	86	420	4.12	27.33	54.6	63850	1289	68.13	8.03	5.68	105.34	19.34	1333.41	106.13
S2205.4.1	78	420	4.24	23.08	46.2	53600	1373.2	39.31	5.23	4.22	63.19	14.97	1074.15	63.71
S2209.1.1	180	420	4.29	19.4	47.5	39330	1000.7	50.17	5.33	3.91	53.59	15.41	943.91	55.91
S2209.2.1	178.59	421.41	4.41	17.17	40.7	48400	1027.2	35.38	6.43	4.13	59.95	13.66	864.77	61.48
S2209.3.1	177.17	422.83	4.35	15.85	52.2	45640	1352.4	48.64	8.33	5.11	91.97	23	997.58	70.53
S2209.4.1	171.51	428.49	4.35	13.54	43.1	48690	1107.9	42.88	3.78	3.9	62.52	17.58	930.95	86.25
S2214.1.1	270	420	4.62	18.62	65.5	38290	1381.2	126.61	16.43	6.47	65.77	13.67	970.94	62.75
S2214.2.1	270	422	4.5	22.68	44.7	51250	1230.2	55.3	9.93	4.95	58.94	13.01	999.33	72.04
S2214.3.1	270	424	4.46	16.3	61.8	54490	1623.4	45.85	11.93	5.68	102.83	17.31	851.73	61.19
S2214.4.1	270	432	4.44	13.14	49.2	56370	1442.4	36.81	10.28	6.36	54.51	14.92	658.4	48.33
S2220.1.1	390	420	4.49	25.89	44.7	56340	2178.1	76.63	4.78	5.24	50.77	21.43	1175.5	98.94
S2220.2.1	388.59	421.41	4.41	21.44	37.1	55460	1300.5	66.59	4.63	4.92	54.84	17.01	959.54	90.8
S2220.3.1	387.17	422.83	4.29	26.04	51.1	88800	2063.9	78.04	7.68	6.38	56.27	15.86	919.86	62.72
S2220.4.1	381.51	428.49	4.56	27.45	38.6	70680	1520.8	83.42	4.58	4.39	42.05	15.31	851.97	74.1
S2221.1.1	420	420	4.54	12.38	84.6	78900	2472.2	166.76	8.8	14.54	102.09	23.27	782.65	105.05
S2221.2.1	418.59	421.41	4.56	21.5	45.9	68580	1308.6	75.82	9.53	7.54	54.51	13.7	863.97	51.21
S2221.3.1	417.17	422.83	4.61	20.74	37.7	79240	1494.3	82.67	5.53	7.27	49.17	12.84	941.95	56.52
S2221.4.1	411.51	428.49	4.57	21.92	53.4	89560	1733	128.15	18.18	10.17	76.17	24.46	908.2	85.02
S2231.1.1	600	420	4.27	21	62.4	68600	1640.7	93.41	16.53	7.76	47.68	17.53	796.4	84.45
S2231.2.1	601.41	421.41	4.43	16.2	43.5	40990	839.2	50.41	5.28	5.64	43.95	16.91	841.51	103.74
S2231.3.1	602.83	422.83	4.37	19.3	55.9	44660	1014.5	60.34	10.48	4.93	49.63	16.39	897.67	95.81
S2231.4.1	608.49	428.49	4.35	19.63	54.6	43510	1143.7	57.97	11.33	5.51	49.87	16.37	828.89	91.4
S2233.1.1	660	420	4.16	14.27	51.3	43250	959.2	43.26	13.78	1.13	53.15	16.35	806.27	92.17
S2233.2.1	658.59	421.41	4.17	20.36	59.2	59970	1299.3	46.85	12.08	1.04	54.62	18.82	790.48	95.84
S2233.3.1	657.17	422.83	4.11	22.45	49.2	80140	1076.3	69.48	11.28	2.43	67.1	19.24	754.73	72.17
S2233.4.1	651.51	428.49	4.27	18.91	41.7	50080	793.4	63.45	7.68	1.02	63.02	17.17	980.08	88.76
S2235.1.1	690	420	4.42	16.17	35.9	41480	880.5	48.89	5.78	5.27	79.04	26.06	786.26	103.47
S2235.2.1	691.41	421.41	4.36	19.24	40.9	50370	1304.9	70.17	9.88	7.71	79.84	21.4	752.52	101.44
S2235.3.1	692.83	422.83	4.3	20.27	45	57880	1514.3	57.6	8.48	6.84	69.99	17.5	692	91.2
S2235.4.1	698.49	428.49	4.57	16.57	39.8	37320	1058.2	47.14	8.93	5.99	84.05	18.34	878.82	121.77
S2238.1.1	750	420	4.35	14.52	44.2	24360	696.1	40.4	7.33	5.32	84.34	16.3	639.07	88.87
S2238.2.1	750	422	4.3	15.56	43.3	71780	1203.1	49.42	7.78	7.42	81.55	21.75	730.17	95.04
S2238.3.1	750	424	4.66	19.17	41.7	73390	1179.3	80.58	10.73	4.66	92.07	34.29	789.09	115.19
S2238.4.1	750	432	4.63	18.12	39.4	84350	1237	59.42	5.78	7.24	115.46	38.74	732.26	224.38
S2240.1.1	780	420	4.33	22.25	74.4	52510	1547.1	56.23	9.58	4.19	69.59	16.47	695.26	88.51
S2240.2.1	781.41	421.41	4.38	17.56	61.2	43540	852.2	50.44	8.23	2.92	62.08	14.11	802.35	68.11
S2240.3.1	782.83	422.83	4.4	21.33	63.1	37980	1317.4	44.63	8.53	3.03	73.13	13.82	731.11	79.01
S2240.4.1	788.49	428.49	4.15	21.61	73.5	43430	1139.7	50.73	10.38	7.44	64.67	14.39	747.02	84.93
S2244.1.1	870	420	4.25	22.72	55.5	54870	1352.5	46.97	5.33	2.38	43.93	15.54	860.79	97.75
S2244.2.1	868.59	421.41	4.26	25.46	74.5	69560	1190.6	72.77	19.73	8.95	51.52	18.36	856.56	111.58
S2244.3.1	867.17	422.83	4.33	23.73	56	55070	1567.5	66.8	9.38	7.07	52.9	17.62	727.13	82.99
S2244.4.1	861.51	428.49	4.55	19.25	54.9	48400	1220	65.87	5.28	5.89	47.56	19.43	1122.99	105.6
S2246.1.1	900	420	4.16	21.52	86.9	37900	1979.4	91.55	11.88	12.03	105.35	40.62	724.1	278.74
S2246.2.1	901.41	421.41	4.1	22.44	67.9	51320	856.8	43.28	14.88	5.33	54.08	14.51	820.38	99.37
S2246.3.1	902.83	422.83	4.11	22.36	60.9	45630	962	37.56	18.63	7.32	62.09	18.34	770.94	105.7
S2246.4.1	908.49	428.49	3.81	20.36	72.1	72010	973.3	31.56	17.18	7.49	56.08	17.53	704.56	131.76
S2249.1.1	960	420	4.25	16.96	44	24010	616.9	17.22	9.98	4.26	40.25	10.15	829.49	89.27
S2249.2.1	962	420	4.02	18.69	50.3	31820	1197.4	22.22	8.38	7.02	65.95	16.43	762.45	95.14
S2249.3.1	964	420	4.21	17.17	48.6	34840	733.4	17.68	11.28	4.12	48.08	12.76	753.7	94.34
S2249.4.1	972	420	4.04	19.23	53.7	34100	1196.3	15.34	16.83	7.55	58.68	14.06	751.4	77.3
S2250.1.1	990	420	4.03	26.65	59.8	49670	1652.1	28.48	3.55	1.32	44.44	13.68	691.06	78.2
S2250.2.1	990	422	4.07	27.09	57.3	65310	1971.3	35.25	9.05	1.22	43.91	15.56	849.83	81.45
S2250.3.1	990	424	4.11	25.55	48.3	30930	1681.1	19.9	1.5	7.19	44.5	13.24	1077.32	81.36
S2250.4.1	990	432	4.09	27.62	55.2	56790	2108	43.95	8.75	2.98	71.72	17.69	874.11	73.03
S2301.1.1	0	450	4.73	20.99	41.4	56850	1675.1	92.81	1.3	10.31	76.84	24.34	566.6	102.11
S2301.2.1	2	450	4.59	17.87	33.2	56930	1509.4	48.29	1.8	7.73	67.7	23.59	592.3	83.73
S2301.3.1	4	450	4.46	23.69	48.9	67660	2359.5	60.02	3.05	8	77.05	25.63	591.54	115.04
S2301.4.1	12	450	4.27	22.92	38.1	54970	1647.3	58.37	2.7	6.26	61.09	17.54	707.91	69.23
S2303.1.1	60	450	4.24	29.48	36.8	68230	2711.3	85.56	7.7	5.72	61.7	23.53	917.61	75.33
S2303.2.1	58.59	451.41	4.26	19.06	50.3	81240	2005.2	68.02	10.65	5.1	44.24	19.28	708.53	71.73
S2303.3.1	57.17	452.83	4.15	30.99	50.2	86070	2249.4	94.15	5.75	9.28	67.65	25.15	776.43	81.24
S2303.4.1	51.51	458.49	4.25	28.23	50.4	78440	2551.7	87.39	5.75	6.67	80.53	25.29	830.8	117.33
S2305.1.1	90	450	4.33	22.11	45.4	60980	1931.4	69.06	7.95	11.7	73.04	19.76	533.79	80.43
S2305.2.1	90	452	4.36	21.27	44.6	44870	1841.9	70.74	29.4	6.36	57.36	17.26	609.46	78.83
S2305.3.1	90	454	4.3	25.58	46.8	58790	1950.8	87.42	11.05	8.38	61.68	27.41	773.66	104.22
S2305.4.1	90	462	4.32	18.25	41.2	57140	2000.3	80.67	4.05	8.22	54.12	13.5	789.92	78.65
S2307.1.1	120	450	4.33	18.38	44.9	55000	1900	75.75	5.1	7.79	59.63	17.64	580.12	77.65
S2307.2.1	120	452	4.76	18.61	35.2	64260	2093.4	85.59	1.95	8.19	111.28	29.84	530.99	103.21
S2307.3.1	120	454	4.21	18.66	53.6	68620	2047.5	62.94	7.05	10.47	51.78	15.01	657.12	83.87
S2307.4.1	120	462	4.44	15.32	34.4	33970	1702.9	47.7	4.8	4.95	56.35	20.84	762.8	64.97
S2308.1.1	150	450	4.72	12.44	32.8	34940	1094.7	24.32	7	4.94	63.05	14.29	763.75	85.64
S2308.2.1	152	450	4.56	11.4	47.1	54210	1821.4	29.9	4.6	12.9	178.45	26.5	487.29	67.49
S2308.3.1	154	450	4.59	20.15	37.6	44270	2133.3	42.1	5.5	6.23	89.37	29.41	618.31	87.99
S2308.4.1	162	450	4.42	16.89	38.6	34250	1361.9	23.11	5.7	8.38	106.72	25.22	837.13	97.11
S2311.1.1	210	450	4.6	20.59	50.6	43950	2525.1	67.76	4.25	9.54	84.75	26.73	586.13	127.11
S2311.2.1	211.41	448.59	4.48	23.6	38.1	49400	1183	50.28	3.8	4.95	68.02	27.95	660.02	101.08
S2311.3.1	212.83	447.17	4.42	22.36	40.4	35510	1297.8	42.49	3.75	4.16	45.52	12.16	684.06	53.72
S2311.4.1	218.49	441.51	4.44	21.49	44.1	31320	1280.9	45.78	5.75	4.49	54.34	13.45	635.55	67.58
S2314.1.1	270	450	4.32	14.62	53.9	31240	1462.3	58.77	2.75	8.24	43.59	11.61	580.29	51.78
S2314.2.1	270	452	4.11	19.92	43.8	36390	1231.3	89.54	2.35	6.46	106.43	19	618.47	74.21
S2314.3.1	270	454	4.26	21.09	41.8	38760	1436.9	43.37	7.55	4.29	45.74	11.35	641.77	48.07
S2314.4.1	270	462	4.49	23.32	65.4	48130	1704.1	93.53	5.05	3.81	135.69	23.02	567.86	66.01
S2317.1.1	330	450	4.44	19.49	39.7	38400	1536	48.85	7.5	8.14	124.52	27.25	524.69	94.21
S2317.2.1	330	452	3.93	24.01	60	46390	1592.9	47.7	4.6	12.72	98.17	20.87	493.89	73.49
S2317.3.1	330	454	4.26	6.57	39.3	45570	1513.1	38.67	1.95	9.44	94.8	21.22	580.06	67.2
S2317.4.1	330	462	4.48	21.43	36.7	34830	2005.2	57.51	3.5	6.39	51.18	18.58	695.21	80.77
S2318.1.1	360	450	4.97	20.39	34.2	32750	1679.9	50.99	1.6	8.53	302.18	58.24	485.9	112.67
S2318.2.1	358.59	448.59	4.77	24.77	38.8	40140	2145.4	56.79	8.75	9.99	206.42	44.48	468.24	83
S2318.3.1	357.17	447.17	4.94	19.41	51.1	40380	1675.1	83.93	6.6	11.71	340.21	70.5	452.37	166.06
S2318.4.1	351.51	441.51	4.52	15.37	51.6	34770	1268.8	32.63	3.85	8.91	91.21	19.37	451.2	66.81
S2323.1.1	450	450	4.02	19.43	56.8	37370	1650.9	29.71	10.7	8.15	51.99	15.5	423.65	57.24
S2323.2.1	451.41	451.41	4.17	21.34	45.1	31350	1274.9	44.51	15.45	7.09	45.88	19.11	400.21	65.05
S2323.3.1	452.83	452.83	4.1	23.07	68.3	39770	1336.5	56.78	25.25	5.55	43.31	12.44	385.31	61.66
S2323.4.1	458.49	458.49	4.37	20.91	65.5	39030	1226.5	36.71	27.7	5.82	24.12	13.78	362.1	71.41
S2326.1.1	510	450	4.31	19.28	44.6	36510	1305.1	54.7	13.8	6.66	52.98	17.04	358.53	112.8
S2326.2.1	508	450	4.15	19.9	62.1	38740	1573.5	47.42	21.45	7.82	70.28	24.72	459.09	96.74
S2326.3.1	506	450	4.24	21.12	49.2	42030	1618.3	42.09	10.45	7.08	69.25	19.77	413.74	70.65
S2326.4.1	498	450	4.49	17.36	31.5	17590	1346.65	32.38	4.1	2.33	46.91	9.72	383.77	62.93
S2328.1.1	540	450	4.43	19.4	52	36150	1584.4	20.97	14.3	6.76	148.52	45.23	383.38	100.86
S2328.2.1	542	450	4.07	21.84	64.5	39470	1296.6	31.57	16.25	9.13	83.35	30.44	363.56	126.58
S2328.3.1	544	450	4	18.17	62.1	33660	1393.4	21.48	16.35	6.32	52.01	19.1	298.47	110.69
S2328.4.1	552	450	4.51	18.72	38.5	33770	1480.4	40.38	5.05	6.27	83.26	21.52	305.37	143.93
S2331.1.1	600	450	4.48	21.84	61	44620	1866.1	58.03	5.35	7.31	48.23	14.4	426.31	67.33
S2331.2.1	602	450	4.32	19.22	75.9	34910	1490.1	53.66	8.75	4.87	63.02	10.67	625.31	45.41
S2331.3.1	604	450	4.26	20.54	72	50420	1725.9	67.78	5.4	6.97	55.86	13.18	625.34	55.07
S2331.4.1	612	450	4.27	21.34	66.5	36260	1480.4	57.71	6.85	4.56	49.15	12.02	700.15	43.55
S2332.1.1	630	450	4.28	26.18	72.4	43360	1702.9	107.34	8.5	3.11	53.85	12.53	829.31	59.61
S2332.2.1	628.59	451.41	4.28	25.33	68.7	50390	2184.1	122.49	14.45	3.96	71.2	20.92	900.24	123.31
S2332.3.1	627.17	452.83	4.24	11.62	67	45340	2300.2	75.81	8.55	5.16	56.61	20	932.44	78.84
S2332.4.1	621.51	458.49	4.24	20.52	66.2	45700	1839.5	69.84	8.7	5.67	71.84	16.45	904.87	66.61
S2334.1.1	660	450	4.47	13.87	59.2	43340	2082.6	73.79	2.65	6.27	43.37	15.27	754.07	60.88
S2334.2.1	660	448	4.53	16.51	47.3	28220	1145.5	47.89	4.2	2.99	25.01	10.04	863.46	59.73
S2334.3.1	660	446	4.47	20.32	60.4	41480	2231.3	67.52	2.5	4.43	34.92	13.86	869.46	61.81
S2334.4.1	660	438	4.38	20.46	51.8	40970	1574.7	57.89	4.7	6.27	37.36	15.21	811.71	53.5
S2335.1.1	690	450	4.21	10.74	49.5	38260	1528.8	54.03	8.95	8.95	45.97	15.15	898.2	54.79
S2335.2.1	691.41	448.59	4.29	16.52	56.9	27440	1394.6	56.37	4.4	3.64	41.31	14.03	746.94	73.53
S2335.3.1	692.83	447.17	4.3	17.79	65.4	28290	1630.3	49.19	4.5	4.57	50.54	18.63	721.64	106.34
S2335.4.1	698.49	441.51	4.33	20.39	63.9	30720	1643.6	68.23	12.2	5.81	64.53	23.47	800.53	93.14
S2337.1.1	720	450	4.38	15.78	40.3	25180	827.5	32.56	4.55	3.68	60.56	12.03	888.88	72.04
S2337.2.1	721.41	451.41	4.37	15.73	46.9	40030	1312.3	36.43	6.35	6.76	50.83	19.36	799.78	150.97
S2337.3.1	722.83	452.83	4.53	15.07	43.6	39460	1667.8	47.91	4.65	7.04	85.15	17.1	937.16	131.03
S2337.4.1	728.49	458.49	4.18	15.56	51.5	34660	1752.5	22.16	12.45	6.42	69.63	12.4	870.98	59.97
S2339.1.1	780	450	4.1	19.01	71.8	55710	2270	70.68	3.55	4.97	54.82	17.31	715.75	88.73
S2339.2.1	778	450	4.48	15.11	61.5	48980	1823.8	89.97	2.25	6.51	53.37	24.78	783.41	105.04
S2339.3.1	776	450	4.15	19.95	63.8	42340	1491.3	54.51	4.1	3.45	46.52	13.76	751.58	94.45
S2339.4.1	768	450	4.35	24.29	64	50980	1886.7	85.16	2.75	3.71	63.66	17.88	798.05	106.66
S2341.1.1	810	450	4.45	19.24	68.7	49730	2202.3	69.78	4.15	8.58	64.49	23.67	714.73	124.39
S2341.2.1	810	452	4.43	14.66	53	31950	1707.7	52.34	4.95	4.78	39.47	12.27	756.05	89.72
S2341.3.1	810	454	4.41	15.99	52.9	23860	1293	52.24	4	4.01	42.09	12.89	808.62	78.54
S2341.4.1	810	462	4.38	15.34	50.5	31940	863.7	49.12	5.35	5.39	45.65	13.3	668.86	93.53
S2342.1.1	840	450	4.4	24.33	59.3	45260	1014.9	56.42	4.9	8.01	115.96	22.06	691.22	73.81
S2342.2.1	838	450	4.4	16.86	42	27040	1075.3	39.14	5.35	2.93	59.73	19.3	708.79	88.38
S2342.3.1	836	450	4.43	19.89	43	37750	828.7	57.77	4.55	6.88	53.78	18.31	723.73	84.49
S2342.4.1	828	450	4.46	37.05	38.5	25020	1011.3	35.35	3.1	2.22	62.62	15.76	784.17	92.92
S2345.1.1	900	450	4.41	12.79	43.9	20460	942.3	27.13	7.3	5.28	71.14	14.54	710.14	121.69
S2345.2.1	898	450	4.38	17.92	45.5	38530	1146.7	45.7	9.35	6.73	56.02	18.44	831.41	98.12
S2345.3.1	896	450	4.35	18.7	83.2	43370	943.6	88.7	15.1	9.57	130.98	31.45	729.36	112.56
S2345.4.1	888	450	4.25	15.97	53.2	38910	946	42.88	4.3	6.35	100.93	27.82	751.95	94.19
S2347.1.1	930	450	4.23	22.05	64.4	38750	809.3	46.59	15.3	5.59	42.35	10.34	802.79	38.33
S2347.2.1	928	450	4.18	22.3	65.4	27260	723.5	27.63	11.15	4.63	57.4	10.58	690.44	49.51
S2347.3.1	926	450	4.2	21.52	58.7	26680	820.2	28.4	14.35	4.9	49.09	9.87	800.12	50.01
S2347.4.1	918	450	4.22	18.04	70.5	27930	978.6	33.88	19.85	6.56	66.06	15.25	694.36	88.91
S2348.1.1	960	450	3.93	14.44	50.4	33430	712.6	26.39	4.25	5.34	68.12	13.36	1045.47	93.76
S2348.2.1	958.59	448.59	4.24	19.39	59.3	42940	857.7	46.12	5.35	4.69	50.12	17.02	978.85	95.32
S2348.3.1	957.17	447.17	4.04	22.42	66.3	40480	1020.9	55.84	7.45	5.25	97.65	22.94	934.93	68.39
S2348.4.1	951.51	441.51	4.06	21.36	60.1	40140	1163.6	28.7	5.2	4.87	45.47	15.27	889.13	77.43
S2411.1.1	210	480	4.53	17.68	50.1	32270	1012.5	41.13	5.1	6.46	97.77	23.85	791.66	152.47
S2411.2.1	210	478	4.75	14.9	44.6	30820	1233.7	37.15	5.85	6.36	169.66	27.39	633.87	111.44
S2411.3.1	210	476	4.47	15	47.2	29360	1004	30.02	9.05	7.13	88.47	16.31	849.76	105.78
S2411.4.1	210	468	4.55	17.55	41.5	31320	1139.4	35.81	5.4	7.47	121.48	25.02	832.16	125.94
S2414.1.1	270	480	4.28	19.31	58.1	60050	2100.3	90.17	4.55	10.28	57.61	14.25	609.84	76.23
S2414.2.1	271.41	478.59	4.25	24.47	69.2	44780	1113.4	82.94	5.35	10.48	62.14	16.32	717.78	73.58
S2414.3.1	272.83	477.17	4.45	21.9	57.1	43820	1059.9	95.1	10.65	6.44	51.18	15.05	580.85	62.01
S2414.4.1	278.49	471.51	4.61	21.93	85.1	40780	1123.5	68.88	2	8.02	79.05	20.74	615.67	110.1
S2421.1.1	420	480	4.86	21.83	89.3	49240	1246.3	139.32	16.95	12.95	148.52	46.73	586.49	115.67
S2421.2.1	418.59	478.59	4.83	19.52	81	47590	1551.1	164.01	23.4	14.55	181.77	49.33	652.58	142.45
S2421.3.1	417.17	477.17	4.69	19.88	77.2	48300	1603.5	82.39	20.05	16.28	234.43	54.89	547.89	146.95
S2421.4.1	411.51	471.51	4.81	18.56	96.9	55970	1273.1	122.35	24.85	19.81	122.73	37.44	643.28	92.26
S2423.1.1	450	480	4.43	24.24	59.1	42530	2794.7	47.11	11.55	5.42	42.44	13.75	745.92	45.72
S2423.2.1	451.41	478.59	4.15	21.07	60.4	40410	1210.6	40.01	23.75	8.7	44.29	15.48	690.15	49.15
S2423.3.1	452.83	477.17	4.13	22.8	101.9	46490	1432.7	59.35	25.8	10.08	64.89	19.94	705.23	80.56
S2423.4.1	458.49	471.51	4.64	23.8	82.7	36570	765.1	37.81	12.35	6.03	60.12	12.04	636.47	68.09
S2429.1.1	570	480	4.35	17.68	94.5	49700	1740.8	49.12	15.05	14.31	54.76	17.47	609.28	120
S2429.2.1	571.41	478.59	4.56	15.83	74.1	33410	1352.2	61.23	7.35	7.26	48.76	18.29	721.37	96.07
S2429.3.1	572.83	477.17	4.35	23.57	142.9	57140	1452.8	63.63	12.65	11.44	107.94	26.94	560.16	124.53
S2429.4.1	578.49	471.51	4.43	20.99	80.6	44230	1188.2	67.46	10.5	8.02	46.24	17.04	544.11	71.04
S2432.1.1	630	480	4.35	22.66	79.5	51950	1600.2	65.44	7.3	3.64	53.58	18.28	705.75	76.39
S2432.2.1	630	478	4.33	21.42	72.5	58020	1611.3	79.24	6.85	5.13	46.41	16.72	672.03	67.9
S2432.3.1	630	476	4.33	25.04	72.6	60990	2190.7	66.13	8.75	5.13	43.23	13.48	1095.41	46.73
S2432.4.1	630	468	4.4	21.58	68.5	49400	1351.2	72.9	2.25	4.02	32.16	13.02	897.87	46.2
S2435.1.1	690	480	4.52	18.67	75.2	31050	1163.7	37.86	5.75	5.83	34.48	10.78	874.31	44.48
S2435.2.1	691.41	478.59	4.6	14.86	80.1	31040	950.4	45.55	5.8	6.14	47.85	15.7	835.18	78.78
S2435.3.1	692.83	477.17	4.62	15.46	66.7	32510	865.6	42.6	6.55	7.1	49.41	13.42	937.46	73.82
S2435.4.1	698.49	471.51	4.47	18.18	76.2	39450	1116.8	37.18	14.4	6.89	70.99	17.87	962.5	56.4
S2438.1.1	750	480	4.53	19.13	101.6	51240	1593.5	59.13	19.95	5.12	61.28	19.22	830.71	107.34
S2438.2.1	751.41	478.59	4.46	17.18	84.9	47050	1103.4	55	3.9	7.01	69.89	31.98	920.86	141.09
S2438.3.1	752.83	477.17	4.36	17.89	87.5	45690	1235.1	56.88	13.65	7.56	51.63	21.66	690.3	123.83
S2438.4.1	758.49	471.51	4.27	17.36	81.1	40290	751.7	28	13.95	8.21	68	16.51	776.95	103.79
S2439.1.1	780	480	4.39	26.22	70.7	48080	1276.4	62.85	3.85	4.38	49.67	15.26	841.12	73.53
S2439.2.1	778.59	478.59	4.46	14.31	48.7	28250	797.5	37.84	1.9	3.8	37.01	10.85	624.64	55.54
S2439.3.1	777.17	477.17	4.57	15.88	60.2	49280	1036.4	64.47	2.65	6.58	43.54	16.38	763.1	88.88
S2439.4.1	771.51	471.51	4.21	41.21	85.5	57330	1220.6	80.05	1.7	8	48.76	16.95	682.75	86.44
S2441.1.1	810	480	4.57	13.2	59.6	37680	1229.5	36.92	5.2	6.09	71.35	14.4	701.29	79.07
S2441.2.1	811.41	478.59	4.5	17.86	76.5	51010	1163.7	69.32	6.65	7.7	90.43	21.79	755.11	120.65
S2441.3.1	812.83	477.17	4.47	17.59	64.1	30790	1088.9	49.15	8.15	5.02	53.21	12.82	1147.42	63.5
S2441.4.1	818.49	471.51	4.35	18.83	80.3	36820	838.8	54.35	14.45	6.52	91.72	17.51	987.67	78.71
S2446.1.1	900	480	4.35	23.3	75	35410	925.9	34.44	14.4	6.1	86.68	26.72	965.03	123.33
S2446.2.1	901.41	478.59	4.45	20.83	67.1	26810	611.1	29.6	16.1	5.35	115.62	25.11	961.33	97.58
S2446.3.1	902.83	477.17	4.14	24.17	116.5	35620	1081.1	40.06	31.3	6.18	144.99	35.27	707.35	104.75
S2446.4.1	908.49	471.51	4.32	22.69	66.1	32950	972.8	42.34	14.8	7.75	77.73	21.24	718.74	87.23
S2501.1.1	0	480	4.6	22.79	153.3	48820	1042.9	76.15	8.15	12.31	71.25	19.98	743.03	81.3
S2501.2.1	1.41	481.41	4.54	18.31	99.6	55390	1524.3	70.74	4.8	13.19	92.3	25.31	463.3	97.4
S2501.3.1	2.83	482.83	4.22	21.55	89.3	49910	1455	48.53	12.65	12.5	118.72	17.22	947.01	75.76
S2501.4.1	8.49	488.49	4.53	19.94	68.8	38890	854.4	57.52	2.6	7.96	67.61	16.21	1107.43	71.44
S2502.1.1	30	480	4.39	25.79	95.9	45210	903.6	71.03	12.5	8.07	69.49	23.04	1016.41	87.04
S2502.2.1	32	480	4.49	22.75	85.6	52310	1101.2	63.97	8.7	9.28	76.3	28.47	1151.88	94.47
S2502.3.1	34	480	4.2	23.56	76.7	47050	1452.8	37.6	17.35	11.89	76.61	22.87	997.34	86.96
S2502.4.1	42	480	4.35	23.69	80.9	53650	1314.4	50.56	8.55	9.96	91.58	23.73	1100.19	91.41
S2504.1.1	60	480	4.36	25.5	76.5	40520	1361.3	50.1	7.25	6.83	71.24	24.42	1074.8	123.77
S2504.2.1	60	482	4.19	26.96	75.2	42560	1187.1	52.99	5.65	1.21	73.5	19.87	1014.66	89.75
S2504.3.1	60	484	4.39	24.18	69.4	45070	825.4	53.55	5.65	1.3	64.24	18.75	1135.07	89.13
S2504.4.1	60	492	4.34	26.52	78.7	48830	1395.9	60.15	3.6	1.01	59.72	19.79	1030.25	102.93
S2505.1.1	90	480	4.49	28.57	75.4	61940	2627.2	75.27	3.75	9.53	92.03	23.71	1075.53	104.19
S2505.2.1	92	480	4.5	24.8	69.9	58190	2025.5	62.01	5.05	8.94	92.49	21.99	1014.91	115.67
S2505.3.1	94	480	4.57	28.53	72.5	67910	1670.5	73.69	1.3	8.4	108.48	43.14	865.57	161.91
S2505.4.1	102	480	4.65	23.4	56.2	43940	1040.9	77.59	1.3	7.4	119.62	35.17	1058.38	126.16
S2508.1.1	150	480	4.38	18.89	49.8	52030	1595.7	35.45	2.2	10.28	44.44	17.02	1028.41	76.63
S2508.2.1	148.59	481.41	4.41	32.01	60	62830	1851.4	58.16	1.1	10.89	69.12	30.92	1027.81	117.37
S2508.3.1	147.17	482.83	4.52	18.03	49.1	38460	954.9	38.15	2.2	6.72	44.21	14.13	1184.17	72.2
S2508.4.1	141.51	488.49	4.49	28.16	66.8	51340	2659.6	65.4	2.95	7.6	84.63	40.02	951.11	165.11
S2509.1.1	180	480	4.27	20.54	63.2	60470	1556.6	37.49	7.8	11.38	89.51	18.07	996.85	56.64
S2509.2.1	178.59	481.41	4.33	19.26	57.8	46590	1190.5	34.71	5.4	11.68	70.41	21.68	1102.66	75.43
S2509.3.1	177.17	482.83	4.4	21.71	46.2	43330	1280.9	45.74	2.75	8.07	73.45	21.4	1038.12	76.64
S2509.4.1	171.51	488.49	4.42	18.07	44.6	34090	1040.9	47.06	1.7	4.04	37.29	15.5	1097.07	90.97
S2513.1.1	240	480	4.65	22.46	65.2	36200	1351.2	67.88	4.8	5.95	43.86	18.82	1081.09	105.3
S2513.2.1	240	482	4.46	18.4	60.5	39200	1489.7	57.56	4.15	7.15	49.17	14.84	966.36	58.79
S2513.3.1	240	484	4.5	20.61	53.8	50900	1484.1	59.31	3.25	7.54	72.47	25.88	854.42	85.47
S2513.4.1	240	492	4.35	18.55	60.1	40180	1343.4	44.19	1.55	7.55	62.88	18.63	850.35	83.14
S2516.1.1	300	480	4.3	34.4	76.5	58940	2353.7	102.28	1.05	8.56	63.75	17.16	805.14	98.38
S2516.2.1	302	480	4.28	27.41	85.3	67760	2301.3	103.48	2.35	9.15	66.09	20.09	805.16	136.58
S2516.3.1	304	480	4.25	27.95	81.4	78840	2052.3	92.71	3.2	8.86	100.04	29.53	975.86	88.94
S2516.4.1	312	480	4.48	24.43	67.2	51960	1920.6	70.77	1.8	8.33	62.56	18.06	882.83	70.12
S2519.1.1	360	480	4.37	21.29	60.1	39790	1774.3	49.68	1	7.39	45.36	15.63	934.2	64.76
S2519.2.1	362	480	4.45	20.98	65.6	54700	2163.9	80.24	3.2	9.22	59.74	18.44	916.08	122.83
S2519.3.1	364	480	4.18	20.14	84.1	34990	1279.8	48.41	8.03	7.44	52.87	15.21	903.5	81.12
S2519.4.1	372	480	4.41	17.67	82.7	40480	1211.7	95.87	8.44	8.41	71.11	16.86	872.92	47.54
S2526.1.1	510	480	3.97	26.39	122.6	33750	823.2	28.07	20.33	6.69	91.21	19.42	929.36	99.75
S2526.2.1	508.59	481.41	4.11	24.36	101.8	42300	1573.4	25.52	17.5	6.47	90.24	17.72	923.28	114.56
S2526.3.1	507.17	482.83	4.17	20.15	67.3	25450	816.5	26.22	16.15	3.28	58.11	13.25	1016.98	64.6
S2526.4.1	501.51	488.49	4.31	21.84	68.1	26020	843.3	20.68	9.5	3.27	53.13	10.52	1047.95	97.21
S2528.1.1	540	480	4.31	23.7	83.9	45400	1501.9	26.66	11	5.69	44.59	12.63	982.28	52.54
S2528.2.1	541.41	481.41	4.25	21.21	90.7	34950	1177.1	42.81	27.9	6.46	40.1	10.97	757.75	57.05
S2528.3.1	542.83	482.83	4.3	20.14	61.8	31740	938.2	16.77	15.25	4.48	42.73	10.84	1157.38	38.54
S2528.4.1	548.49	488.49	4.23	19.15	83.1	32600	997.3	25.23	16.8	5.28	56.93	13.65	960.81	55.19
S2534.1.1	660	480	4.46	19.81	55.3	50160	1479.6	44.22	2.6	3.64	35.06	12.95	986.05	55.37
S2534.2.1	660	482	4.48	23.54	63.6	43570	1091.1	68.42	6.65	4.24	49.6	13.47	1102.19	76.01
S2534.3.1	660	484	4.33	18.31	76.9	40980	1239.6	41.96	5.45	4.64	34.25	12.47	737.2	84.59
S2534.4.1	660	492	4.42	20.58	63.4	56660	1658.2	53.93	9.25	5.51	39.65	12.2	790.57	61.09
S2544.1.1	870	480	4.37	18.12	65.1	26480	1336.7	31.6	9.95	4.21	52.42	11.1	737.42	84.67
S2544.2.1	871.41	481.41	4.42	21.13	64.8	31670	1718.5	37.58	10.25	4.68	44.89	10.9	760.24	68.71
S2544.3.1	872.83	482.83	4.51	18.05	34.5	14590	525.1	16.09	4.35	5.42	44.6	14.39	871.71	100.41
S2544.4.1	878.49	488.49	4.48	19.74	62.5	46940	983.9	52.89	8.55	7.82	78.44	20.75	639.29	86.66
S2548.1.1	960	480	4.3	30.36	65.5	61490	2440.8	56.08	6.1	3.13	100.26	22.8	1046.11	131.55
S2548.2.1	958	480	4.07	24.59	84.7	51030	1320	37.23	10	6.02	73.66	21.41	962.68	108.36
S2548.3.1	956	480	4.17	30.1	107.6	86280	2719.9	88.19	12.7	5.92	71.97	21.24	987.63	116.95
S2548.4.1	948	480	4.15	30.31	84.3	75610	1742	74.76	8.75	5.03	97.8	23.45	851.88	92.8
S2550.1.1	990	480	4.1	22.7	75.1	50860	2065.7	25.9	11	4.91	59.57	18.04	945.11	66.79
S2550.2.1	991.41	481.41	4.36	19.33	49	20960	1061	16.82	5.1	5.51	85.2	15.98	1022.24	98.77
S2550.3.1	992.83	482.83	4.18	27.35	106.2	61940	2329.2	84.36	14.05	6.91	108.21	29.29	814.92	110.79
S2550.4.1	998.49	488.49	4.06	23.29	92.2	49310	1958.5	49.63	17.3	5.6	65.87	19.57	776.51	80.31
