# Supplementary material for: Root-associated fungal community reflects host spatial co-occurrence patterns in a subtropical forest
Source: ISME Commun. 2021 Nov 6;1:65. doi: 10.1038/s43705-021-00072-6 (PMC9723750; doi:10.1038/s43705-021-00072-6)
Supplement: Supplementary file 8 — Table S6 [file 43705_2021_72_MOESM8_ESM.xlsx]

## Sheet: Table S6
Table S6. Spatial location and environmental properties related to all individuals of plants in this study. The environmental properties for each location of plant individual were estimated based on the measured environmental properties of background soils by applying geostatistical interpolation technique of ordinary kriging. All values are in mg kg-1, except pH (in standard units), Moisture (in…
Root tip sample ID	Plant life stage	x	y	pH	Moisture	Electrical conductivity (EC)	Total carbon (TC)	Total nitrogen (TN)	Ammonium (NH4+)	Nitrate (NO3-)	Available P	Available Ca	Available Mg	Available Al	Available K
ACH.1	adult	125.5	410.5	4.3448	18.5204	77.1514	41182.3	1425.74	50.0083	9.4239	8.00353	80.0731	23.071	928.818	99.4963
ACH.2	adult	537.4	384.3	4.21864	19.5777	57.5807	55268.6	1690.98	53.997	13.9645	3.68239	50.6281	16.8654	878.338	82.2162
ACH.3	adult	154.5	390.6	4.34432	20.2168	71.0714	49805.5	1603.34	63.19	7.35732	6.68539	84.93	23.8396	954.562	96.7455
ACH.4	adult	518.4	394.5	4.18049	17.8382	61.5648	42834.6	1102.76	39.6623	17.8337	4.64367	60.8838	16.5635	922.129	89.0261
ACH.5	juvenile	310	168	4.61838	29.3739	68.6616	35701.9	1497.88	87.6804	4.33877	5.71784	66.2334	21.2629	611.222	98.925
ACH.6	juvenile	251.8	470.25	4.45028	20.5632	55.4732	40295	1424.83	64.88	4.75017	6.35531	62.8864	18.5008	752.053	75.0844
ACH.7	juvenile	315.9	168.8	4.73719	29.0309	67.4789	36500.1	1534.67	87.1397	3.51074	5.36912	64.4428	20.4364	605.136	99.9084
ACH.8	juvenile	544	65	4.32388	22.1739	64.1587	32115.5	1424.58	92.7779	9.27648	6.507	123.929	38.2269	1045.9	139.53
ACH.9	sapling	544.5	66.3	4.31441	22.5637	64.019	33041.9	1434.66	93.1416	9.37614	6.38683	116.199	36.4273	1035.44	137.464
ACH.10	sapling	591.5	463.3	4.38712	20.5276	76.8907	43080	1519.29	61.2117	8.26019	7.20368	58.8546	16.1731	531.225	70.688
ACH.11	sapling	323	233.7	4.21019	31.6174	72.9432	42650.1	2123.79	83.3168	6.43097	5.32075	61.0452	19.2043	829.198	89.7856
ACH.12	sapling	324.5	235.4	4.21882	31.4742	72.3814	42758	2063.53	83.6187	6.16916	5.33732	62.0143	19.3765	829.611	90.1469
ACH.13	sapling	271.2	127.3	4.37687	29.0904	92.0286	35328.8	1539.34	109.435	10.9996	5.34993	55.5402	22.3507	623.544	92.5976
SCA.1	adult	934.7	422.3	4.11329	19.2581	55.1752	35424.2	953.515	29.6974	12.0743	5.84509	50.1469	15.3934	815.261	82.8126
SCA.2	adult	913	459.8	4.27103	19.9262	66.8635	32756.9	949.279	38.3967	13.2632	6.19927	70.3836	16.6181	726.232	80.6361
SCA.3	adult	711	457.6	4.38919	15.967	55.6427	33286.9	1312.74	39.8303	7.40218	5.95662	60.435	15.9787	888.505	82.2008
SCA.4	adult	928.2	439.9	4.12618	19.8892	61.8315	34075.9	892.144	32.4131	12.5887	5.76866	49.6534	12.7148	747.243	66.2427
SCA.5	adult	731.4	389.1	4.58841	15.9785	43.1959	35808.2	1406.83	55.8065	7.1428	5.5885	69.8473	18.8417	789.588	88.7091
SCA.6	juvenile	707.6	224.2	4.45148	17.4375	55.1362	26151.7	1077.84	51.0652	10.3827	7.32152	65.3643	17.2671	794.454	87.2153
SCA.7	juvenile	663	260.5	4.35986	25.4576	53.6795	35017.6	1259.03	71.9188	4.10613	4.83304	49.6331	14.7042	695.221	71.5243
SCA.8	juvenile	694.1	247.3	4.56473	18.0345	47.5173	26769.1	924.566	59.649	6.38687	8.63267	78.492	21.695	513.87	89.1951
SCA.9	juvenile	705	209.7	4.40959	17.0474	59.2282	23694.8	1140.5	43.0819	14.6131	7.92511	53.8718	14.6425	801.801	80.3718
SCA.10	juvenile	715	222.4	4.40538	18.0637	55.1368	28253.5	1240.62	52.3803	9.20414	6.90089	66.7965	16.9016	879.296	84.2034
SCA.11	sapling	719.1	456.5	4.37936	16.1723	51.3196	34794.8	1344.45	37.6095	7.07605	5.91236	63.597	15.5592	888.795	89.799
SCA.12	sapling	722.6	215.6	4.3145	18.5481	55.5799	28705.5	1326.26	48.0852	9.75226	6.8445	63.2684	15.9918	914.326	80.6267
SCA.13	sapling	704.7	226.1	4.48011	17.1957	54.0592	25370	1014.5	50.8532	10.3022	7.47188	66.2567	17.896	748.06	89.0603
SCA.14	sapling	709.3	196.2	4.33399	16.733	61.6958	24391	1253.06	37.8938	15.9312	8.58656	54.5983	16.2661	639.905	76.8986
SCA.15	sapling	751	476	4.39104	18.5996	81.8995	45659.3	1226.36	49.1417	8.58894	6.569	61.3241	20.7822	798.738	109.171
LRO.1	adult	299.5	141.7	4.51696	28.021	60.8452	34563.2	1458.29	105.724	5.04628	6.25397	72.337	22.2884	475.375	89.2766
LRO.2	adult	336.9	242.8	4.27943	30.046	68.721	44320.6	1760.11	83.1383	4.65425	5.23817	64.594	21.3181	884.797	91.0732
LRO.3	adult	298.2	134.5	4.53896	27.7396	60.5829	35339.7	1446	110.389	5.1074	5.61962	67.7679	21.2156	493.67	89.6298
LRO.4	juvenile	643.4	261.2	4.34879	23.7006	53.1146	36250.1	1355.22	72.816	4.75701	3.91034	51.631	16.0147	841.895	82.1684
LRO.5	juvenile	361.8	256.5	4.36331	28.5046	62.8083	48030.2	2045.01	86.7144	4.24813	6.1748	68.683	24.505	955.326	105.604
LRO.6	juvenile	362.5	270.9	4.24911	29.6844	63.9423	51469.7	2241.58	86.3538	4.99711	7.53699	74.7163	23.9639	817.64	123.648
LRO.7	juvenile	371.4	290.2	4.22494	28.5311	66.0513	48862.9	2322.29	95.3715	4.34354	7.39354	70.5309	19.7428	871.891	109.75
LRO.8	juvenile	391.1	335.7	4.31103	23.5227	73.7332	50603.7	1681.52	91.8802	5.45782	7.34615	68.9943	19.6839	877.469	99.8138
LRO.9	juvenile	398.4	339.8	4.33575	22.95	71.645	49515.3	1664.15	88.0335	5.05182	7.24238	64.0371	18.8826	901.386	96.8998
LRO.10	sapling	734	397	4.62068	15.9477	41.4028	38015.9	1336.51	56.5498	7.22636	5.94969	71.6172	18.9516	746.211	90.87
LRO.11	sapling	66.8	3.5	4.19366	21.7557	61.9921	24603.1	1472.47	44.2374	3.57599	6.40576	79.7673	15.4377	783.573	96.1041
LRO.12	sapling	48.3	123.2	4.28662	26.7785	75.1198	43142.4	1663.53	97.2047	2.94253	5.11606	125.943	32.1664	680.342	139.763
LCH.1	adult	104.55	17.8	4.4214	26.1234	61.1865	36394	1510.04	64.289	3.67311	7.66575	111.112	21.1382	707.418	112.78
LCH.2	adult	474.9	330.8	4.0878	18.6228	77.5401	28804.4	1296.69	53.9829	17.3415	8.24046	78.5646	20.393	666.157	89.8739
LCH.3	juvenile	252.8	469.4	4.44486	20.5606	55.4153	40325.8	1425.71	65.3081	4.80133	6.31404	63.5803	18.4273	737.292	74.406
LCH.4	juvenile	418.5	484.2	4.69315	20.5931	82.0193	47428	1471.8	103.972	17.9766	12.0798	133.27	36.1451	639.881	109.764
LCH.5	juvenile	413.3	479.5	4.71108	20.309	83.3766	49022.9	1431.08	107.712	17.6448	13.238	141.943	37.7649	631.614	111.757
LCH.6	juvenile	409.1	473	4.69679	20.0373	83.3383	51857.7	1378.49	106.079	16.624	13.6335	125.758	33.9116	655.417	102.468
LCH.7	juvenile	522	402.4	4.19586	18.2038	59.0679	38979.5	1146.76	38.1901	15.897	4.2986	54.0603	15.0307	991.074	79.2282
LCH.8	juvenile	522.9	407.9	4.20236	18.3922	57.6473	35751.5	1167.51	36.7886	15.089	4.46014	51.4249	14.4934	1001.33	73.7957
LCH.9	juvenile	533.9	407.6	4.21463	18.8079	61.9022	34631.2	1226.65	37.896	14.9392	4.2108	45.8516	13.4373	1077.94	70.0101
LCH.10	juvenile	523.3	409.2	4.2039	18.4442	57.4265	35024.6	1174.52	36.5041	14.9365	4.52262	50.8727	14.3772	1000.73	72.713
LCH.11	juvenile	529	373	4.21922	20.9309	65.1727	48727.2	1621.57	56.4513	13.8773	5.56709	62.962	19.7391	971.958	90.9244
LCH.12	juvenile	839.2	458.4	4.41377	20.1638	50.3394	33464.8	1035.06	45.3236	5.46167	4.95575	68.926	17.7855	761.145	81.6237
LCH.13	juvenile	416.7	479.2	4.71986	20.3945	82.6099	48996	1455.13	108.351	18.4227	13.3952	150.843	40.3208	611.445	115.93
LCH.14	juvenile	419.4	481.8	4.70768	20.5973	82.2728	48146.4	1462.54	106.041	18.3266	12.5313	139.981	38.2918	621.237	112.04
LCH.15	sapling	278.5	476.7	4.38981	22.9082	70.2118	48308.2	1400.36	82.9432	3.7619	7.90325	69.2061	18.114	637.159	84.1824
LCH.16	sapling	585.3	338.1	4.08128	23.7338	106.29	34605.9	1359.84	79.1532	8.56512	4.05961	61.3156	18.8497	1073.67	88.6842
LCH.17	sapling	497.8	441.3	4.28987	19.3756	46.658	28813.9	1454.05	35.8095	11.533	5.03368	57.5987	15.932	448.167	79.0413
LCH.18	sapling	742.9	153.1	4.59515	21.1885	41.7507	33151.7	1348.25	44.3962	9.13279	7.45546	59.1766	18.5288	717.447	91.0034
LCH.19	sapling	473.9	338.7	4.13015	18.8177	78.7595	29704.9	1333.37	52.6117	17.7742	8.09524	77.1211	20.6316	656.321	93.3374
LEL.1	adult	544.3	51.7	4.38096	19.1706	60.8241	25451.7	1018.37	82.3076	9.19506	7.48467	146.315	36.272	925.333	140.075
LEL.2	adult	547.4	51.3	4.37112	19.3999	61.8548	25538.4	987.264	81.9639	9.85193	7.65127	140.014	34.8253	912.52	140.875
LEL.3	adult	244.3	458.7	4.46305	19.7338	50.3867	36897.1	1449.05	55.8346	5.40521	5.70921	64.0294	18.8885	730.733	76.9735
LEL.4	adult	482.8	491.5	4.26243	22.702	71.2442	33818.7	1176.54	31.9176	14.0625	4.97563	63.5195	16.2459	904.013	83.7071
LEL.5	adult	596.6	137.2	4.3884	19.9599	69.8822	28122.3	1065.74	70.2959	6.80594	7.29877	89.1754	29.1403	627.274	120.735
LEL.6	juvenile	607	304.2	3.99728	25.7294	69.4294	35811	2029.95	75.3046	6.56262	4.35331	54.9464	16.3341	921.736	76.5635
LEL.7	juvenile	290.6	475.1	4.3534	24.3134	72.3425	53256	1668.34	84.1811	2.81854	8.01175	73.465	19.7636	698.772	93.5057
LEL.8	juvenile	318.9	480.5	4.35272	22.9042	62.9399	51551.9	1918.46	67.2479	2.37724	7.84459	65.2372	19.664	883.089	81.3998
LEL.9	sapling	663	260.5	4.35986	25.4576	53.6795	35017.6	1259.03	71.9188	4.10613	4.83304	49.6331	14.7042	695.221	71.5243
LEL.10	sapling	568.6	359.1	4.40655	23.9563	70.8982	34533.5	1759.75	88.426	9.44483	5.95197	72.0287	21.2277	1207.5	92.4046
LEL.11	sapling	577.3	356.4	4.3414	22.8944	77.0179	34424.3	1626.13	86.1332	9.91422	6.45249	78.0739	22.4722	1150.52	104.018
LEL.12	sapling	571.2	327.4	3.97564	26.6656	104.509	38361.6	1296.32	80.6501	10.1876	3.02853	53.4567	16.3438	1030.08	75.3597
FHI.1	juvenile	754.2	416.3	4.51701	16.1305	43.0578	47347.2	1043.4	53.6652	7.9408	5.22856	78.8869	20.2907	677.633	98.6516
FHI.2	juvenile	846.2	499.8	4.40997	18.5618	64.3984	35475.5	1290.46	34.6887	8.46313	5.33368	55.4936	15.3746	814.701	80.1344
FHI.3	juvenile	503.9	307.7	4.00155	20.9927	127.19	32693.2	2187.64	59.558	24.646	11.9048	112.889	31.2326	783.193	100.281
FHI.4	juvenile	605	384.1	4.38937	20.0624	58.2465	37380	1464.35	51.6281	15.7703	7.82158	93.3692	22.5247	909.957	107.007
FHI.5	juvenile	998.8	427.2	4.09793	24.9436	56.8786	46529.7	1723.42	32.6772	5.72547	3.08537	51.5134	15.3301	872.971	78.4611
FHI.6	sapling	463	438.7	4.29669	19.2446	55.6495	31790.5	1360.07	41.4352	14.5868	5.63819	57.4951	19.0971	519.782	79.5427
FHI.7	sapling	909.5	459.2	4.28649	19.4732	65.4396	32757	944.425	38.7397	12.8584	6.34791	73.5559	17.6478	723.722	85.8287
FHI.8	sapling	803.7	497	4.44621	17.5517	66.3392	39799.4	1228.77	46.3269	6.286	5.56121	62.1956	16.0832	814.914	79.6075
FHI.9	sapling	464.2	430	4.34057	18.5739	55.3643	30151.6	1392.04	42.3637	13.8494	5.7022	64.5452	21.1334	638.976	85.0547
FHI.10	sapling	545.9	49.3	4.38986	18.8587	59.8485	24705.3	937.143	80.3422	9.37437	7.66544	141.824	33.8737	883.674	138.902
FHI.11	sapling	909	461	4.29088	19.7283	66.0394	32970.5	944.866	39.0657	12.9373	6.35691	75.4731	18.2761	727.113	86.3983
FHI.12	sapling	556.6	432.8	4.28851	19.4225	66.6501	32805.4	1407.24	41.4397	13.9133	6.65581	71.1615	19.3496	630.583	96.8768
MBR.1	adult	910.8	429.3	4.04711	19.5038	65.5027	44674.1	1038.57	37.315	13.9709	6.60401	59.2753	17.1991	717.598	108.608
MBR.2	adult	580.4	159	4.40224	21.1693	52.2225	24552.1	1266.69	61.423	8.57864	7.96126	86.2361	27.3195	560.408	124.232
MBR.3	adult	678.9	260.5	4.45082	23.174	50.116	33816	1078.64	73.0734	4.39972	6.88826	62.1286	17.0526	624.744	75.7644
MBR.4	adult	532.1	410.8	4.21552	18.8516	61.8424	32002.5	1182.13	35.9148	14.8244	4.46559	45.3859	13.0789	1106.28	66.5475
MBR.5	adult	722.5	463.8	4.3733	16.589	58.6939	35653.1	1398.07	36.4261	8.14256	6.08202	64.738	15.4975	894.739	82.696
MBR.6	juvenile	210.3	199	4.80329	16.3499	56.5918	25353.1	1181.74	44.6774	4.64912	7.41183	100.85	25.2265	613.627	97.8525
MBR.7	juvenile	476.9	491	4.28274	22.7574	70.2041	34959.6	1231.62	34.3859	14.8327	5.17797	61.9292	16.6188	883.39	80.3065
MBR.8	juvenile	499.8	480.5	4.19447	22.4362	74.4802	31700	1052.89	27.427	13.6604	4.59954	67.3239	15.2828	883.133	89.3869
MBR.9	juvenile	467.2	497.7	4.32385	22.5546	69.7475	37529.3	1408.2	39.7575	16.1632	5.78523	62.0655	17.6592	907.309	76.0537
MBR.10	juvenile	392.5	480	4.60297	19.685	82.0603	45343.6	1360.27	92.0056	10.8996	10.2103	86.4978	22.7154	758.538	82.3103
MBR.11	sapling	721.5	160.5	4.54572	19.0263	42.387	27571.8	1082.61	29.7506	8.73293	8.83839	77.3335	19.5301	692.367	115.637
MBR.12	sapling	322.7	218.9	4.19348	31.8231	75.4382	41716.2	2096.2	81.9972	6.55606	4.61021	51.7244	18.584	854.256	84.878
MBR.13	sapling	730.9	151.2	4.59565	19.878	41.4827	28431.2	1203.05	37.1577	7.76562	8.12977	69.9057	21.2453	662.16	123.948
MBR.14	sapling	329.1	199.5	4.32489	31.2145	72.3732	40201.3	1802.67	85.6403	4.91684	4.0063	47.5046	18.4757	808.191	84.3038
MBR.15	sapling	108.35	423.4	4.37779	20.3319	69.0457	44788.6	1518.1	57.4908	8.9878	7.17648	85.0961	21.7488	923.777	103.524
SKW.1	adult	738	398.2	4.63711	15.7408	40.7208	38969.5	1329.01	56.4609	7.33054	6.10767	73.7628	19.264	718.567	93.5651
SKW.2	adult	730.7	405.2	4.58685	16.4203	40.9691	40040.1	1231.96	55.7533	7.16056	6.00325	71.497	18.784	753.02	90.3811
SKW.3	adult	148.8	394.5	4.33275	19.7366	70.3562	48868.3	1594.33	60.4531	7.8631	6.89173	86.2387	24.2613	948.342	95.2618
SKW.4	adult	782.7	444.5	4.27043	18.9195	67.2354	46389	1715.09	62.6896	4.28382	4.84775	55.4731	17.0894	744.074	91.1612
SKW.5	adult	335.5	477.2	4.3538	20.5182	53.9796	44622.2	1801.94	56.1859	2.71236	7.65601	61.3684	19.0242	815.352	81.2808
SKW.6	juvenile	265.8	89.9	4.47038	29.5147	74.4067	49294.4	1301.48	108.363	4.44555	4.03228	55.7452	19.0117	878.239	103.21
SKW.7	juvenile	49	40	4.64577	21.863	63.9623	30211.6	966.495	84.59	2.69793	7.08909	61.5804	19.465	719.869	94.2525
SKW.8	juvenile	273.4	133.4	4.3614	29.3413	85.1481	33253.8	1559.8	106.691	11.0653	5.64576	61.8415	22.7822	596.36	98.0614
SKW.9	juvenile	228.2	73.1	4.37624	28.1842	64.1077	43610.5	1402.77	76.1869	4.7746	5.24749	85.0605	23.1615	759.21	131.495
SKW.10	juvenile	168.3	427.5	4.3797	16.0434	47.2022	44856.9	1252.94	40.4971	6.00997	5.04489	73.1664	19.4161	888.887	79.8789
SKW.11	sapling	762	137.1	4.66011	21.016	48.0574	34962.2	1367.21	67.6237	6.80819	6.16412	72.9044	17.5158	707.942	76.4668
SKW.12	sapling	575.8	317	4.05593	27.613	97.4754	39029.3	1486.28	89.2475	8.6652	3.11948	51.1957	16.5193	1084.89	71.5133
SKW.13	sapling	709.2	227.3	4.47226	17.4923	53.242	26985.2	1095.83	53.4476	8.7957	7.16171	69.0938	18.1492	797.57	87.4012
SKW.14	sapling	778.4	128.6	4.59276	19.944	55.0683	31904.6	1265.14	80.9903	5.43086	5.40309	79.7462	17.1213	655.101	76.137
SKW.15	sapling	705.5	228	4.49304	17.1917	52.978	25760.1	1022.2	52.2116	9.43367	7.42493	68.5895	18.4822	734.248	89.3613
SKW.16	sapling	103.1	412.15	4.36294	20.2418	67.8048	45635.6	1268.63	60.4683	8.66771	7.55034	80.9104	21.18	1037.44	98.6459
SKW.17	sapling	577.4	298.9	4.23507	29.5649	78.3136	42129.5	1945.59	109.876	7.03125	3.91089	51.8978	17.7169	1224.06	73.0674
IME.1	adult	521.8	201	4.56614	19.6317	66.1744	32336.4	1120.4	37.9961	10.2435	6.97887	74.6307	19.7341	575.321	88.1684
IME.2	adult	635.5	449.8	4.31149	20.5142	63.5636	46520	1720.03	81.5572	6.67327	3.66047	53.7765	16.2049	897.579	74.2339
IME.3	adult	481.4	343.1	4.1411	18.6466	83.0652	29459.7	1345.08	49.5084	19.5414	8.51886	81.2688	21.7506	658.594	99.4824
IME.4	adult	514.4	218.3	4.51008	20.4116	68.3063	31157.3	1160.49	39.4831	10.9378	7.813	77.6352	21.6977	568.428	97.1053
IME.5	adult	467	177.6	4.34518	21.7401	58.3643	27541.2	1086.51	66.65	8.72095	4.27457	52.1817	16.2998	619.395	83.3492
IME.6	juvenile	309.7	227.5	4.16052	31.6052	76.9415	40290.6	2360.77	76.9291	9.7099	5.50495	60.2511	20.2908	789.32	94.2665
IME.7	juvenile	558.1	96	4.28964	29.9002	66.0753	52257.3	1774.97	117.134	9.3455	3.91232	47.4921	18.522	728.293	135.505
IME.8	juvenile	215.4	71.8	4.35164	28.8317	65.0772	46257.1	1447.76	79.0307	4.47243	4.80556	80.1266	22.9747	709.203	138.819
IME.9	juvenile	593.6	195.5	4.45268	19.1039	53.2577	27180.9	1387	60.1287	9.21101	7.62429	57.7267	16.7835	574.146	90.0665
IME.10	juvenile	792.9	135.1	4.56773	19.1071	51.3577	28720	1148.34	81.1555	3.98254	5.28479	60.8874	17.162	601.692	80.999
IME.11	sapling	262.7	50.8	4.52486	31.3877	66.3662	48909	1462.07	102.285	2.86675	4.98571	89.5186	22.9659	1059.17	117.344
IME.12	sapling	784	458.9	4.29879	19.5746	67.5406	45486.3	1509.46	62.9734	3.44839	5.23101	47.9451	15.9571	741.01	85.3939
IME.13	sapling	91.2	0.73	4.26851	24.0639	63.3507	29484.1	1417.66	48.885	3.69291	7.45501	103.969	21.8966	798.891	119.438
IME.14	sapling	607.4	274.9	4.24414	27.0576	65.4495	41614.7	1546.48	93.7106	5.7654	4.5061	52.4155	16.4651	921.637	80.3492
IME.15	sapling	843.9	458.5	4.41163	19.9239	50.9846	33931.3	1057.55	44.4967	5.64485	5.01977	68.0946	17.618	761.952	80.6503
IME.16	sapling	468.1	359.5	4.22753	19.1608	79.3543	31139.8	1609.61	52.1422	19.9228	8.32503	77.8583	20.5575	608.35	80.834
ACA.1	adult	835.4	456	4.41543	20.6131	49.3232	32777.7	1021.44	46.544	5.2022	4.8269	67.9297	17.8153	757.786	83.3412
ACA.2	adult	916.4	496.2	4.26685	23.6815	77.5046	40800.1	1196.57	42.5092	14.3965	5.59943	68.6683	17.8353	817.562	85.6477
ACA.3	adult	916.4	495.8	4.26716	23.6845	77.557	40738.4	1194.11	42.5402	14.3991	5.60532	69.0061	17.914	817.248	85.7958
ACA.4	adult	790.2	456.5	4.31054	18.8377	66.2446	42797.5	1544.85	61.1746	3.71955	5.19573	48.0178	15.8441	739.658	85.5659
ACA.5	adult	677	391.8	4.57042	18.9555	40.0388	38172.3	1229.11	58.1982	8.59455	4.61572	55.1617	16.0333	789.27	86.1079
ACA.6	juvenile	389.8	493	4.54295	19.7975	83.9177	41996.1	1389.69	84.916	9.86251	8.85134	76.6484	20.4222	807.835	79.8461
ACA.7	juvenile	386.7	497.1	4.50874	19.7697	82.8213	41265.2	1414.02	80.4311	8.91193	8.25374	71.4789	19.348	833.6	78.2602
ACA.8	juvenile	343.3	491.5	4.32718	21.1673	63.3151	45149.5	1690.84	58.3106	2.8414	7.13757	57.4023	18.236	933.43	81.791
ACA.9	juvenile	387.2	488.8	4.53713	19.6682	83.9424	42118.1	1381.48	84.5914	9.27227	9.02682	73.8959	19.8376	816.689	77.2484
ACA.10	juvenile	362.8	497.5	4.35368	20.1607	73.6579	41675.6	1536.39	63.2204	4.33521	7.00613	58.2142	17.6393	954.473	78.1804
ACA.11	sapling	474	371.5	4.27802	18.6312	82.1943	31552.6	1622	50.4215	19.8694	8.99443	81.9657	23.2593	579.943	79.4787
ACA.12	sapling	539	41.4	4.43808	16.9475	52.7983	22407.1	727.002	71.6186	7.76279	7.21114	136.048	27.8014	809.072	124.91
ACA.13	sapling	517.5	412	4.20802	18.2456	54.3657	34826.3	1201.42	36.1464	14.5707	4.86129	54.5725	15.5844	912.791	76.2717
ACA.14	sapling	288	97.5	4.50086	29.2092	67.0797	49491.4	1569.39	131.35	3.47152	3.52789	57.2064	23.7434	808.548	130.109
ACA.15	sapling	527.4	408.2	4.2073	18.6069	59.4419	34599.2	1174.3	36.7629	15.0191	4.32021	48.3701	13.6828	1049.47	70.4337
CCO.1	adult	199.6	428.1	4.50571	18.7907	51.6852	35953.8	1266.43	39.5806	7.3027	5.90133	72.2776	18.5009	775.208	74.543
CCO.2	adult	708.7	227.5	4.4759	17.446	53.159	26828.8	1084.88	53.351	8.84683	7.19644	69.1213	18.2217	788.031	87.6731
CCO.3	adult	520	432.4	4.22948	18.8104	51.8154	32668.1	1439.06	36.4713	13.2704	6.29846	60.2249	18.9283	594.965	82.2557
CCO.4	adult	415.6	17.9	4.41474	24.3022	79.6833	32406.1	1087.9	115.648	11.3696	8.87449	109.812	22.616	958.593	166.998
CCO.5	adult	718	219.1	4.36139	18.3164	55.647	28387.1	1299.23	50.6295	9.68226	6.88535	64.8824	16.3291	890.995	82.4457
CCO.6	juvenile	331.1	484.1	4.33571	21.6869	59.6436	47474.8	1835.72	59.7335	2.53736	7.48588	60.2532	18.9787	889.788	81.2834
CCO.7	juvenile	330	480.9	4.34117	21.4478	57.8034	47111.2	1852.54	59.3799	2.55776	7.58995	60.5316	18.9646	864.521	80.9383
CCO.8	juvenile	330.2	483.3	4.33709	21.6982	59.3688	47592	1846.52	59.9482	2.5286	7.52631	60.4745	19.022	884.852	81.173
CCO.9	juvenile	332.4	485.1	4.33411	21.6542	59.9714	47275.3	1819.55	59.4389	2.55434	7.43271	59.9295	18.9085	895.651	81.41
CCO.10	juvenile	544.2	162.9	4.38274	20.8428	44.778	24000.8	1009.02	51.6394	12.4549	5.65618	78.9923	21.6442	672.887	106.566
CCO.11	sapling	331	475.7	4.35159	20.6533	53.8559	45362.8	1839.96	57.3767	2.69867	7.70184	61.3871	19.0835	813.234	80.5855
CCO.12	sapling	324.8	474.8	4.35159	21.1819	55.6896	47158.3	1874.93	60.6101	2.64015	7.75894	62.0357	19.212	823.28	79.9049
CCO.13	sapling	329.2	482.1	4.33921	21.6743	58.8773	47654.5	1858.22	60.1332	2.52575	7.576	60.7121	19.0579	876.711	81.0052
CCO.14	sapling	329.9	482.1	4.33907	21.5994	58.6534	47423.8	1851.87	59.7681	2.53757	7.56319	60.5248	19.0007	875.253	81.0444
CCO.15	sapling	322.9	480	4.34769	22.2066	60.2229	49582.5	1898.7	63.6773	2.46016	7.73566	62.9142	19.4318	872.392	80.5416
MHA.1	adult	227.7	423.8	4.55456	18.8094	56.382	33999.7	1355.25	46.2495	7.22876	6.27171	75.2039	18.2359	772.545	80.0612
MHA.2	adult	206.2	374.2	4.43342	21.3893	76.7012	50296.7	2096.8	66.5645	5.40614	7.77329	94.4153	19.664	990.012	82.8879
MHA.3	adult	273	467.8	4.40373	21.6159	64.0813	44699.5	1388.89	77.8446	4.29111	6.59752	76.3258	18.1687	600.477	76.0291
MHA.4	adult	243.1	377.1	4.59256	20.0259	76.0827	40685.2	1810.7	68.2107	4.80441	6.80868	69.9266	24.1989	926.827	95.2939
MHA.5	adult	504.7	344.8	4.15478	17.8883	82.152	28067.3	1305.68	38.4904	17.8076	9.19056	84.7584	20.6256	1013.76	112.468
MHA.6	juvenile	219.1	444.2	4.48048	20.2737	45.9097	35054	1388.49	44.6414	5.55513	5.40651	61.7873	17.3202	654.215	78.497
MHA.7	juvenile	375	433.6	4.58736	22.4586	45.4323	55998.8	1626.12	72.2878	5.82726	6.61882	79.5819	21.9754	711.307	87.6586
MHA.8	juvenile	375.2	432.8	4.58215	22.5589	45.3153	56472.7	1628.59	72.5212	5.83563	6.5525	77.4471	21.6224	719.381	87.5997
MHA.9	juvenile	744	473.5	4.38051	18.2501	76.1892	43684.2	1313.76	45.3538	8.81994	6.45088	64.1018	19.2793	836.213	102.252
MHA.10	juvenile	351.1	441.3	4.59063	19.1251	49.6696	37440.3	1509.44	49.7281	4.91257	9.15487	135.836	28.9759	464.383	89.3846
MHA.11	sapling	373	432.2	4.58897	22.405	45.6069	54626.4	1626.83	70.8722	5.77763	6.73181	81.971	22.125	695.525	89.3594
MHA.12	sapling	419.3	457.8	4.54984	20.5157	72.5581	54993.9	1526.54	88.27	14.7335	11.887	94.9118	26.3021	616.75	91.3053
MHA.13	sapling	418.9	456.8	4.54685	20.5199	71.7872	55430.1	1535.99	88.186	14.4773	11.7672	93.4201	25.8264	623.964	90.6593
MHA.14	sapling	418.5	457.1	4.55124	20.5212	71.9796	55487.6	1532.28	88.7915	14.5087	11.8152	94.2793	26.0487	625.412	91.1265
MHA.15	sapling	475.7	456.7	4.29015	21.0241	57.0109	31135.2	1232.57	35.0801	13.8334	4.78347	48.5613	15.2063	458.209	74.8373
DPE.1	adult	812.1	129.5	4.53232	19.4157	51.8865	31024	1140.87	74.1501	3.25632	4.75981	34.2752	15.976	654.581	79.3809
DPE.2	adult	807.7	133.6	4.53637	19.1294	52.0055	29237.5	1104.15	76.2943	3.35592	4.85685	39.2659	16.4828	629.639	81.3163
DPE.3	adult	823.9	136.6	4.49618	19.2282	46.1379	29683.6	1103.4	64.1267	3.40363	4.60767	39.1544	16.0696	764.965	79.2715
DPE.4	juvenile	327.7	170.8	5.02357	27.8199	65.6147	37907.6	1616.49	85.9376	2.38769	4.7783	60.7709	19.0399	587.845	103.375
DPE.5	juvenile	329.9	175.1	4.79733	27.6846	64.2717	37229.1	1532.89	83.398	2.4472	4.40005	55.8057	17.1249	647.731	96.8805
DPE.6	sapling	735.8	396.5	4.62977	15.8259	41.2255	38199.5	1349.58	56.5828	7.26589	6.0184	72.5854	19.1151	735.597	92.0588
DPE.7	sapling	267.8	52.6	4.51386	32.2161	67.7557	50619.9	1551.76	102.041	2.90132	4.76181	86.9568	21.8533	1119.06	110.896
DPE.8	sapling	128.4	91.7	4.38267	27.483	60.5593	44129.9	1358.46	105.869	3.39099	5.13723	82.3165	23.1439	1046.17	120.742
DPE.9	sapling	910.3	134	4.53036	21.5154	69.4896	38488.1	1574.36	76.3374	2.47295	4.94713	66.5501	23.1579	753.15	94.7154
TGY.1	juvenile	614	441.5	4.30279	20.5504	63.2097	43760.2	1488.57	68.5786	8.26256	4.79509	56.1064	15.0598	753.051	70.5694
TGY.2	juvenile	213.82	436.37	4.50254	19.8646	49.1079	34510.5	1347.25	41.7387	6.41172	5.70087	65.7456	17.5274	680.901	75.9008
TGY.3	juvenile	739.2	396	4.64622	15.5778	40.7551	38661.7	1362.24	56.6388	7.3576	6.14659	74.0779	19.3963	713.608	93.8634
TGY.4	juvenile	759.3	152	4.64838	21.8091	42.1423	36609.1	1393.05	55.3882	8.28482	6.80739	62.796	17.4541	802.219	73.4124
TGY.5	juvenile	512	197.9	4.50896	19.502	72.1311	29881.2	1122.04	44.4138	10.8477	6.57716	75.6591	20.3623	557.719	96.8045
TGY.6	sapling	190.6	473.4	4.43788	18.7177	49.4848	40973.3	1312.72	37.3793	4.89983	8.0937	94.908	21.9984	864.942	89.6986
TGY.7	sapling	579.1	174.5	4.39087	19.8235	47.0025	26874.2	1429.79	55.2366	10.0981	8.27519	80.7773	21.639	591.115	91.8801
TGY.8	sapling	571.3	92.6	4.33123	29.6985	61.6046	56419.6	1865.13	127.097	8.20357	3.24411	37.3721	16.3008	704.121	167.27
TGY.9	sapling	315	219.3	4.1473	31.7288	79.7059	40674.3	2161.77	78.0142	8.57388	5.02438	54.4137	18.9692	819.429	87.9862
TGY.10	sapling	73.4	107.5	4.34247	25.2757	57.8719	43881	1368.23	92.2062	2.06221	4.33385	76.3899	23.3292	680.173	118.287
ERO.1	juvenile	539.2	43.4	4.42798	17.2862	54.1394	22804.1	773.8	73.2627	7.97186	7.26362	138.416	29.2243	823.624	127.826
ERO.2	juvenile	540.6	41.9	4.43563	17.1292	53.2528	22567.1	744.352	72.6717	7.93449	7.35219	137.242	28.2745	811.014	126.948
ERO.3	juvenile	541.3	37.5	4.45818	16.6003	50.5333	22215.5	666.416	70.9242	7.29014	7.31005	131.597	25.5027	790.215	122.143
ERO.4	juvenile	541.6	38.2	4.45459	16.7061	51.0239	22239	678.941	71.335	7.45156	7.35891	132.698	25.9565	791.093	123.448
ERO.5	juvenile	543.4	36.2	4.46225	16.689	50.6026	22251.9	658.749	72.1761	7.30441	7.485	129.652	25.0504	782.371	124.212
ERO.6	juvenile	541	48	4.40672	18.2162	57.3069	24090.5	905.522	78.1235	8.42898	7.39602	143.869	33.0562	872.027	134.724
ERO.7	sapling	542.6	36.1	4.4633	16.5919	50.2381	22258.5	653.384	71.5374	7.16525	7.39801	129.598	24.8761	784.756	122.644
ERO.8	sapling	542.8	36.1	4.46312	16.6136	50.3161	22257.9	654.418	71.691	7.19386	7.41891	129.585	24.9061	784.156	123.004
ERO.9	sapling	536	46.4	4.41207	17.7494	56.0127	23657.4	843.969	75.531	7.83651	7.0749	138.405	31.0041	851.911	130.707
ERO.10	sapling	541.6	39.1	4.45007	16.8147	51.5763	22283.8	694.023	71.674	7.61171	7.38241	133.975	26.5122	794.136	124.553
ERO.11	sapling	543.3	36.1	4.46271	16.6692	50.5183	22254.5	656.959	72.0852	7.26981	7.47172	129.515	24.9823	782.602	123.924
XHA.1	adult	107.9	403.7	4.35529	18.9745	68.6121	43651.9	1138.63	58.5	8.59165	8.3469	78.2887	22.6732	989.367	96.9113
XHA.2	adult	153.5	418.3	4.37412	17.1895	59.0774	44798.1	1417.15	45.0755	7.42919	5.72633	79.4905	21.1547	832.107	87.4372
XHA.3	adult	541.8	407	4.23532	18.9166	64.1257	36218.7	1337.5	41.5652	14.9608	4.38639	46.486	14.4244	1029.66	74.9769
XHA.4	adult	290.9	210.3	4.11816	28.3227	90.4168	32852.3	1533.66	64.6769	17.5308	5.92414	61.0755	20.9438	722.768	99.5556
XHA.5	adult	320.1	268.7	4.31939	27.1472	63.8407	33022.4	1198.81	76.3478	9.95673	5.03361	72.5185	19.735	652.945	104.471
XHA.6	adult	360	304.3	4.14359	28.6927	82.7822	46527.3	2595.56	105.403	7.52984	7.06575	76.7638	21.6314	908.276	111.221
XHA.7	juvenile	178.9	419.5	4.37933	17.432	49.0124	43426.2	1149.18	45.2119	6.5973	4.6698	66.4544	17.4653	924.701	68.7937
XHA.8	juvenile	175.25	422.6	4.37457	16.7326	48.274	44561.2	1192.18	43.5683	6.45718	4.72618	70.2839	18.4059	938.795	72.412
XHA.9	juvenile	177.1	417.5	4.3825	17.3892	50.763	44121.9	1167.59	46.5348	6.682	4.75941	67.4434	17.8582	931.558	70.6522
XHA.10	juvenile	197.4	427.3	4.49563	18.6412	51.1404	36503.6	1256.28	39.8511	7.24599	5.797	71.9747	18.5006	793.726	74.1689
XHA.11	juvenile	313.8	478.2	4.36155	23.53	65.1611	53492.9	1933.46	71.6381	2.33556	8.02532	67.122	19.9512	872.782	83.381
XHA.12	juvenile	174.5	419.5	4.37661	16.9853	50.1184	44745.1	1186.74	45.3525	6.59206	4.74242	68.8583	18.2363	934.203	72.2316
XHA.13	juvenile	290.4	138.3	4.45821	28.9299	66.63	34471.3	1482.07	109.679	6.66008	5.93134	69.7613	22.6384	533.445	94.5381
XHA.14	juvenile	324.1	275.5	4.28293	26.6472	63.8456	32348.4	1152.53	74.0537	9.49268	4.84455	62.7574	17.8649	653.612	90.3149
XHA.15	sapling	177.9	423	4.37827	16.9588	47.6271	43885.5	1181.44	43.1658	6.52359	4.72213	69.8782	18.1433	935.239	70.6092
XHA.16	sapling	328.3	206.6	4.26728	31.3991	71.5742	39896.8	1924.34	83.706	5.49629	3.90617	43.7158	17.8821	846.503	79.0176
XHA.17	sapling	326.9	237.7	4.23132	31.2149	71.592	42919.4	1975.34	83.7124	5.78766	5.3419	63.2726	19.681	832.16	90.4459
XHA.18	sapling	323.9	221.5	4.20062	31.8248	74.4987	42173	2104.77	82.5378	6.27321	4.69904	53.1234	18.6746	859.859	86.0095
GJA.1	juvenile	564.1	187.2	4.47978	20.2185	50.5429	31469.3	1342.17	51.2137	10.9612	8.42916	71.3927	18.8855	585.702	79.9194
GJA.2	juvenile	161.9	417.7	4.37287	17.0089	55.5272	45557.5	1315.19	45.8233	6.99562	5.29273	73.7378	19.9339	883.734	81.5171
GJA.3	juvenile	165.5	163.6	4.74176	18.5412	55.2298	28815.6	1269.98	41.9038	5.12176	6.44985	130.956	32.8159	472.596	86.8374
GJA.4	juvenile	190.3	73.6	4.33619	29.9056	71.5536	49263.7	1472.14	102.256	3.5224	3.86913	82.1417	23.844	707.366	126.168
GJA.5	juvenile	171.7	156.05	4.65087	20.2645	53.2174	27789.8	1323.28	47.3907	5.1646	6.32518	104.676	25.3793	530.801	88.8433
GJA.6	juvenile	412.7	227.7	4.56224	20.7811	67.1703	25534.1	1473.17	57.9001	9.50046	6.60919	86.5432	24.9269	662.82	119.761
GJA.7	sapling	257.35	476.75	4.41937	21.1353	59.6318	43187.6	1438.21	70.7712	4.45251	7.09989	61.7689	17.9482	731.06	74.2152
GJA.8	sapling	547.4	13	4.55522	17.6371	58.585	24655.4	669.368	111.413	7.93649	8.22115	74.726	20.7796	812.593	129.065
GJA.9	sapling	250.8	472	4.45657	20.5994	55.9272	40452	1423.86	64.7008	4.64146	6.45995	61.8762	18.5613	773.705	75.9358
GJA.10	sapling	537.1	381.9	4.23215	20.0088	59.4342	54665.4	1719.92	57.4732	13.5549	4.09122	51.9572	17.4546	884.62	83.8148
GJA.11	sapling	633.1	107.5	4.65773	17.5089	52.1845	30537.5	932.941	72.3898	7.25729	5.67859	76.0282	25.6411	550.245	120.942
LHA.1	adult	771.2	391.1	4.58632	13.5941	37.1002	41389.9	986.3	46.047	8.77934	5.22983	47.5213	13.491	603.905	78.1353
LHA.2	adult	787	387.2	4.55908	12.9443	38.9203	41960.2	935.531	47.8653	10.7451	6.05783	47.9737	13.1688	618.48	82.0149
LHA.3	adult	841.2	484	4.44607	18.1863	59.9457	33975.1	1164.04	37.7514	7.20913	5.25366	61.1267	15.6478	821.164	79.7696
LHA.4	adult	713.8	489.6	4.4653	17.4947	77.3602	35777.2	1285.06	37.8671	8.87547	6.0703	60.1271	16.4096	876.479	76.1049
LHA.5	adult	459.6	351.6	4.19494	19.6821	72.9575	32366	1558.14	53.6361	16.2596	7.45878	67.7462	18.0869	719.027	80.549
LHA.6	juvenile	544.5	44.8	4.41941	17.9178	56.1688	23319	820.501	76.475	8.73279	7.68073	139.621	30.5537	827.943	134.273
LHA.7	juvenile	769.6	396.4	4.61259	13.8295	37.2034	41507.5	941.675	47.288	8.59397	5.00718	50.3479	13.849	598.642	79.7463
LHA.8	juvenile	580.4	457.4	4.38004	20.1652	73.9631	40348.6	1416.44	54.1	9.36103	7.21257	59.5644	17.0857	473.981	81.3516
LHA.9	juvenile	593.1	32.1	4.69474	23.3123	71.2381	27057.1	838.778	107.755	6.69232	6.50237	80.8647	21.6778	1081.56	107.823
LHA.10	sapling	943	461.9	4.15153	22.7276	69.8944	42081.7	1168.23	43.1334	9.27546	5.04908	63.2799	15.9198	877.166	72.3322
LHA.11	sapling	542.5	447.5	4.22387	19.5906	58.6203	35136.7	1447.34	30.0238	13.4633	7.2059	80.0353	25.8405	368.231	108.416
LHA.12	sapling	516.8	291.5	3.93423	22.3015	121.199	34090	2135.94	51.5876	19.7242	10.0622	92.2036	29.9998	857.903	115.368
LAC.1	adult	507.5	431.1	4.25066	18.7075	48.3626	31571.4	1420.62	36.6339	12.9638	5.80856	58.7631	17.4799	573.228	80.5992
LAC.2	adult	854.9	420	4.3456	21.8917	56.4852	42155.9	1214.05	61.8443	8.32591	4.36742	46.7775	16.7465	1004.73	90.7027
LAC.3	adult	532.4	445	4.23942	19.6217	57.0414	34457	1478.63	32.2067	13.835	7.02945	77.3245	25.2049	446.075	99.7974
LAC.4	adult	893	492.6	4.35549	21.3376	68.3126	33195	1015.9	36.4058	12.9982	5.85866	73.3274	19.6264	808.498	90.7949
LAC.5	adult	710.2	495.6	4.45779	17.8177	76.3588	36220.7	1277.65	37.7416	8.80555	5.99612	58.6377	16.3439	862.139	76.0758
LAC.6	juvenile	965.2	497	4.18044	25.8047	77.2592	55913.6	1743.06	50.8203	11.2851	4.95296	66.518	17.5005	898.772	92.1097
LAC.7	juvenile	308.4	149.2	4.62508	27.6295	59.3914	34643.5	1442.52	95.6217	4.02287	6.35427	70.2207	22.108	457.184	89.313
LAC.8	juvenile	332.4	273.1	4.25977	27.5241	61.2535	32921	1140.92	74.9053	6.55731	4.67471	55.932	17.8013	627.755	91.3985
LAC.9	juvenile	328.3	271.5	4.30059	27.3713	61.553	33026.5	1142.09	74.7918	7.12346	4.65648	62.2303	18.1686	671.545	93.3288
LAC.10	juvenile	339.6	279.5	4.18017	27.901	63.2168	34936.5	1284.92	74.7944	7.32732	5.13026	52.9339	17.7749	582.411	86.7631
LAC.11	sapling	514.6	239.7	4.35148	21.0223	56.9084	27723.7	1198.42	37.6817	12.0975	6.72105	73.9666	19.8925	622.219	92.3772
LAC.12	sapling	751.1	147.9	4.67628	22.2444	41.7075	36048.5	1421.41	54.2136	9.10318	6.97348	57.2999	17.9684	720.851	80.5228
LAC.13	sapling	519.6	211.8	4.55156	20.1973	68.6296	33411.8	1164.47	37.3798	10.1297	7.70782	77.9755	21.2622	562.667	93.1411
LAC.14	sapling	519.6	211.8	4.55156	20.1973	68.6296	33411.8	1164.47	37.3798	10.1297	7.70782	77.9755	21.2622	562.667	93.1411
LAC.15	sapling	734.3	154.1	4.56147	20.0413	41.9871	29717.3	1241.45	37.7334	8.40626	8.04115	65.3335	19.7913	692.502	109.382
EAC.1	adult	654.7	128.1	4.66677	17.4403	52.2513	29923.1	1118.11	68.324	6.41706	7.42899	73.4771	22.4774	616.736	113.455
EAC.2	juvenile	128.9	33.4	4.53974	29.6655	67.0336	46689.9	1464.85	129.848	2.56626	5.77384	63.4314	19.036	848.862	92.5561
EAC.3	juvenile	417.5	374.4	4.65867	20.1136	62.2468	40093.5	1371.55	87.764	7.52608	7.04563	58.8044	17.5747	967.891	74.9864
EAC.4	juvenile	545.5	12	4.54333	17.5679	59.7704	25127.8	676.5	113.431	7.86372	8.4244	74.5288	20.9433	810.281	129.967
EAC.5	juvenile	531.3	17.6	4.47453	16.8737	58.8125	26076.9	664.967	92.9756	6.54651	7.63149	88.1003	21.0991	799.91	115.784
EAC.6	juvenile	428.8	494.7	4.55649	20.9316	75.087	44490.2	1581.43	78.8844	17.7842	9.31272	92.137	25.1425	732.737	90.1969
EAC.7	juvenile	516.8	15.5	4.47761	18.3086	62.6978	31222.4	847.676	94.9078	5.85715	6.7573	90.7503	21.5711	831.588	112.792
EAC.8	juvenile	125.95	34.8	4.54864	29.7593	67.0561	47259.8	1541.77	129.618	2.76898	5.83108	66.1278	19.1859	835.609	91.6126
EAC.9	juvenile	127.6	33.9	4.5437	29.6998	67.0121	46938.3	1498.18	129.688	2.63978	5.80627	64.2569	19.0903	841.943	92.0585
EAC.10	juvenile	523	16.9	4.47243	17.5014	60.9313	28534.9	753.004	93.1081	6.14536	7.08739	89.5151	21.3335	810.273	110.98
EAC.11	sapling	535.6	400	4.20975	18.6717	60.3241	41337.6	1324.73	41.8693	15.0975	3.52371	47.4245	14.2301	996.994	76.8562
EAC.12	sapling	594.9	464.8	4.38206	20.6142	76.9318	43818.7	1555.35	62.6829	7.99602	7.08677	58.6187	15.9242	557.968	68.2949
EAC.13	sapling	535.6	400	4.20975	18.6717	60.3241	41337.6	1324.73	41.8693	15.0975	3.52371	47.4245	14.2301	996.994	76.8562
EAC.14	sapling	939.7	107.7	4.50062	18.9541	55.3464	45798.1	1402.35	74.1156	3.5874	7.15852	45.3794	15.8121	640.217	69.632
RTH.1	adult	269.3	142	4.29098	29.4537	82.3295	29732.1	1588.7	96.0296	13.4048	6.14308	67.7833	22.932	555.159	106.103
RTH.2	adult	170.4	407.8	4.3885	18.053	59.4104	46256.1	1281.45	52.6329	7.00634	5.35917	70.8622	19.544	945.591	79.1322
RTH.3	adult	561.1	358.8	4.34539	24.5104	73.1265	38114.4	1837.57	89.794	9.37292	5.75815	62.068	20.9787	1099.39	86.9379
RTH.4	adult	501	298.8	4.00598	20.7311	119.973	32962.5	2494.89	59.7956	25.1444	12.7562	111.243	32.0955	733.856	100.662
RTH.5	adult	273.4	135.2	4.35187	29.4061	83.9986	32616	1565.9	105.154	11.2769	5.74865	63.4498	22.8546	589.916	99.4264
RTH.6	adult	322.9	228.4	4.19809	31.7936	73.787	42626.5	2168.56	82.6498	6.41081	5.09808	57.6086	18.9123	847.621	88.0704
RTH.7	juvenile	257.5	71.4	4.46592	30.5307	70.4248	48954.9	1411.93	90.3524	3.77792	4.40099	78.3645	21.2344	1037.26	109.708
RTH.8	juvenile	236.7	70.9	4.40514	28.5512	65.119	43805.3	1360.18	78.8018	4.47999	5.22787	85.1274	22.7586	855.307	125.013
RTH.9	juvenile	278.7	125.5	4.43678	29.3956	81.9862	37444.5	1518.54	118.065	8.50383	4.97924	55.4282	21.8884	617.216	94.1285
RTH.10	juvenile	247.1	74.8	4.41746	28.9471	68.3337	45167.3	1352.04	82.119	4.42843	4.92677	81.3607	22.238	905.237	114.592
RTH.11	juvenile	255.6	72.9	4.45525	30.1388	70.3062	48105.6	1383.45	88.8481	3.94251	4.48535	77.8991	21.3706	1003.08	110.126
RTH.12	sapling	214	473.2	4.54539	17.5695	47.5496	33441.5	1211.64	39.951	5.42456	6.82188	98.7299	21.9726	794.196	110.662
RTH.13	sapling	609.3	451.5	4.3007	20.573	68.9306	43016.4	1622.3	65.4434	7.29086	5.56399	55.6744	13.7276	675.052	57.9304
RTH.14	sapling	356.9	321.1	4.04825	27.2131	95.1605	46713.7	2134.59	98.6302	11.6758	7.24417	83.1091	26.138	935.906	122.565
RTH.15	sapling	270.6	122.5	4.40151	29.163	96.5863	37630.9	1532.02	113.425	10.4537	5.04973	50.467	21.774	639.181	88.981
RTH.16	sapling	933	178.7	4.41918	23.5568	45.836	42185.5	1561.64	53.1051	2.33207	3.50736	54.9946	16.401	1029.56	71.3956
AQU.1	juvenile	479.7	130	4.3603	21.1162	51.506	28225.6	1153.14	53.5702	7.6537	4.75036	59.0501	20.0381	487.105	107.837
AQU.2	juvenile	476.25	373.2	4.28306	18.5975	80.9604	31962.7	1611.41	48.8165	19.7422	9.13633	83.4667	23.5512	579.929	81.9389
AQU.3	juvenile	539.8	392	4.20492	18.707	56.8615	48593.9	1570.34	47.5887	14.6636	2.77617	47.6836	14.9067	900.947	81.4872
AQU.4	juvenile	544.7	398.4	4.24557	18.6472	60.7369	41699.6	1447.69	47.0868	14.7394	3.60507	46.9785	15.02	930.077	79.3837
AQU.5	juvenile	478.5	131.6	4.36194	21.0792	51.4923	28107.8	1160.67	54.0062	7.44857	4.74034	58.4605	20.2264	493.113	109.296
AQU.6	sapling	376	499	4.42967	19.7757	80.0345	40639.9	1455.25	71.8534	6.47953	7.47783	62.7732	18.1527	900.821	75.881
AQU.7	sapling	487.3	471.8	4.25054	22.1697	64.111	31829.4	1128.79	30.9888	12.9576	4.65621	60.1169	15.5449	641.163	83.1518
AQU.8	sapling	293.7	477.9	4.33696	25.2312	74.0975	56028.4	1788.72	85.9598	2.55006	8.23124	72.4532	19.9983	739.352	95.6784
AQU.9	sapling	578.6	170.55	4.39174	20.1947	47.2576	26191.7	1381.33	56.4208	9.78557	8.20239	82.6379	23.0793	579.415	98.7271
AQU.10	sapling	281.4	473.9	4.39891	22.9734	71.2745	48310.1	1426.81	81.6606	3.43718	7.71479	72.9769	18.798	637.356	87.5856
CLA.1	juvenile	485.7	483	4.24944	22.6493	69.617	32851.5	1112.09	30.6711	13.5865	4.75598	62.8491	15.7034	812.634	84.5431
CLA.2	juvenile	476.6	494.2	4.28553	22.6996	70.5064	35276.4	1262.44	34.7208	14.9164	5.25552	62.6659	16.8403	911.429	80.3213
CLA.3	juvenile	438.9	460.5	4.35597	20.8662	70.313	44759.3	1451.13	60.616	16.38	9.56124	63.5313	19.2745	508.675	74.3876
CLA.4	juvenile	504.4	425.6	4.2466	18.4715	48.5904	31496.6	1373.02	36.1733	13.2483	5.57092	59.3445	17.3653	649.334	81.1035
CLA.5	juvenile	361.8	266.9	4.28828	29.49	62.9747	51096.2	2169.27	86.792	4.88776	7.24048	74.6518	24.3564	842.183	121.801
CLA.6	sapling	441.2	458.5	4.32215	20.8354	68.2687	43432.4	1437.83	57.0125	16.2527	9.04779	58.8325	18.1729	489.443	72.0661
CLA.7	sapling	489.5	422	4.27849	18.5138	50.5715	29679.9	1410.25	36.6369	13.4545	5.47765	65.4568	18.3513	675.31	85.0669
CLA.8	sapling	519.8	414	4.2104	18.3822	54.5885	33910.7	1221.16	35.9655	14.39	4.93313	53.0046	15.2893	915.652	74.005
CLA.9	sapling	372.8	442.5	4.6443	21.4642	46.4153	50348.3	1608.01	70.1395	5.64249	7.39136	106.273	26.7899	639.281	88.9249
CLA.10	sapling	483.2	490	4.26027	22.7099	71.0518	33640.1	1162.16	31.6789	13.9897	4.93214	63.4015	16.1523	890.503	83.8503
SSU.1	adult	592.7	342	4.13873	21.7493	92.3958	33567.7	1460.23	79.2096	8.1683	5.43908	69.5563	21.7207	1045.14	101.679
SSU.2	adult	498.6	299	4.01293	20.154	114.602	32267.8	2413.45	58.6756	25.563	13.0252	111.842	30.8238	715.808	96.0931
SSU.3	adult	480.7	359	4.227	19.2156	95.0369	34417	1729.56	50.6801	22.4286	10.1387	93.9135	25.256	498.092	95.67
SSU.4	adult	480.7	359	4.227	19.2156	95.0369	34417	1729.56	50.6801	22.4286	10.1387	93.9135	25.256	498.092	95.67
SSU.5	juvenile	478.3	490.8	4.27756	22.7554	70.3481	34661.3	1215.37	33.7482	14.628	5.11833	62.2655	16.5283	884.423	81.1371
SSU.6	juvenile	765.7	147.3	4.64681	20.7664	43.0223	33916.8	1317.02	62.03	6.6671	6.33803	69.0679	17.0254	751.469	72.6041
SSU.7	juvenile	411.8	492.7	4.63827	20.4804	81.943	44708.8	1466.16	98.03	15.7932	10.4251	108.492	28.5171	706.557	100.432
SSU.8	juvenile	414.7	488.7	4.66612	20.5359	82.2626	45989.8	1469.61	101.521	16.8409	11.2384	119.739	31.9182	678.531	105.03
SSU.9	sapling	781	142.6	4.6004	19.049	45.066	28433.4	1154.26	74.8667	4.79206	5.63008	76.0456	16.6468	613.316	76.4171
SSU.10	sapling	777.6	144.2	4.6087	19.2436	43.6457	29058.1	1166.56	72.1023	5.09832	5.75205	77.0565	16.5966	630.385	75.4427
SSU.11	sapling	791	136.2	4.5731	19.0768	50.7844	28555.2	1152.03	80.7264	4.09943	5.32806	64.2645	17.1152	603.302	80.1966
MSE.1	adult	608.1	295.3	4.06395	26.765	68.0139	37885.5	2051.43	80.7955	6.58785	4.45077	54.4409	16.0614	916.223	77.6277
MSE.2	adult	357.9	307.8	4.11408	28.2036	85.8288	45064.6	2472.35	102.414	8.78695	7.04002	76.1043	21.9684	903.346	109.508
MSE.3	adult	603.1	296	4.07029	27.2227	69.8462	39405.1	2181.53	82.4535	6.39525	4.51777	53.4952	16.0142	943.347	75.9305
MSE.4	adult	201.15	430	4.50811	18.9424	51.25	35735.5	1285.48	39.3361	7.17453	5.94949	71.6204	18.562	754.372	75.1887
MSE.5	adult	596.6	310.2	4.0116	26.3377	79.9569	37780.7	1947.14	80.6433	6.45677	3.98579	52.9999	16.7386	978.635	73.2628
MSE.6	juvenile	593.5	305.6	4.06155	27.4695	78.2768	39528	2086.8	85.7092	6.57093	4.07164	52.2232	16.6501	1007.71	71.9906
MSE.7	juvenile	205.3	438.16	4.49846	19.6364	47.7439	36349.9	1369.74	40.5117	6.21581	5.94104	68.2252	18.9863	695.212	78.7786
MSE.8	juvenile	318.4	480	4.35417	22.9238	62.9506	51657.7	1920	67.5649	2.3781	7.86401	65.3841	19.6802	880.1	81.4919
MSE.9	juvenile	256.1	469	4.43011	20.6683	56.2871	40971.4	1427.39	67.6392	4.82658	6.34914	65.2123	18.1695	705.056	72.9124
MSE.10	juvenile	363.1	264.2	4.31787	29.071	62.5326	50148.3	2124.3	87.1433	4.66415	6.93125	73.1704	24.3124	877.776	117.2
MSE.11	sapling	295.1	475	4.33826	24.8421	72.5113	55232	1790.33	84.5997	2.58297	8.1145	73.0168	20.1695	732.994	95.3883
MFO.1	adult	620.9	125.2	4.54384	17.0862	57.2802	25208.9	868.768	57.1063	7.73491	6.84761	81.0807	24.2607	609.134	97.5627
MFO.2	juvenile	480.7	103.5	4.448	23.3416	49.2207	31245	1113.8	62.4806	11.0348	4.44713	72.9838	23.5203	427.824	129.007
MFO.3	juvenile	480.9	325.6	4.05774	18.2613	80.4516	27493.8	1306.25	53.3566	19.2016	9.08477	83.7733	20.5258	672.407	87.4706
MFO.4	juvenile	724	152.9	4.60493	19.0498	40.1955	26112.5	1125.37	33.2216	7.24566	8.69377	79.4738	22.4185	635.122	145.148
MFO.5	juvenile	698.4	235	4.57679	16.649	50.1332	23942.3	913.073	52.4828	8.79593	8.23601	76.6838	20.8826	540.001	93.4002
MFO.6	juvenile	781	142.6	4.6004	19.049	45.066	28433.4	1154.26	74.8667	4.79206	5.63008	76.0456	16.6468	613.316	76.4171
MFO.7	sapling	814.2	122.1	4.54063	20.1758	52.091	35022.3	1249.4	74.5244	3.18807	4.72058	31.537	15.7343	650.129	77.9555
MFO.8	sapling	768	141.2	4.63969	20.4132	45.8014	32819.9	1301.53	67.9234	6.22064	6.08892	75.5191	16.9577	714.972	73.8922
MFO.9	sapling	766.7	144.8	4.64485	20.5876	43.9487	33338.3	1308.17	64.431	6.45373	6.23586	71.6627	16.9132	734.746	72.8493
MFO.10	sapling	740	150	4.61453	20.9851	42.0482	31957.8	1308.55	43.5772	8.60939	7.44538	61.8181	19.5359	695.757	100.352
MFO.11	sapling	789.3	137.4	4.57824	19.0417	50.0388	28405.9	1153.51	80.1087	4.20108	5.3701	67.0786	17.0504	604.504	79.4563
MFO.12	sapling	533	378.2	4.24134	20.6821	62.4763	53516.7	1672.04	59.8768	13.7549	5.00131	57.0152	18.5837	920.099	88.3513
MFO.13	sapling	814.2	122.1	4.54063	20.1758	52.091	35022.3	1249.4	74.5244	3.18807	4.72058	31.537	15.7343	650.129	77.9555
ICH.1	adult	170	77.1	4.40418	29.8116	73.862	48157.5	1266.98	121.088	3.40343	3.88179	87.2312	23.4184	857.049	113.468
ICH.2	adult	416.6	452.8	4.54177	20.5531	68.6278	57739.3	1579.75	88.9534	13.4203	11.2316	87.773	24.0889	662.067	88.2634
ICH.3	adult	385.5	402.5	4.56243	23.2194	46.7092	61897	1380.08	88.8994	7.67349	6.38774	58.4779	19.4661	922.695	93.1253
ICH.4	adult	375.9	318.2	4.21247	26.843	83.132	50920	2232.86	107.333	6.3703	7.41338	72.5961	21.3449	925.912	115.088
ICH.5	adult	413.6	425.2	4.56368	20.3065	50.8679	72405.3	1625.87	97.2704	9.51831	8.25616	65.4274	18.4741	914.673	74.2456
ICH.6	juvenile	308.1	479.9	4.33919	25.0324	71.1777	58032.7	1980.74	79.4016	2.27228	8.24881	71.0884	20.7858	894.112	89.4707
ICH.7	juvenile	560.8	378	4.3767	19.1563	62.8332	40595.6	1793.31	68.4494	11.7976	5.79417	58.7328	18.0188	847.549	79.8324
ICH.8	juvenile	332.8	482.2	4.33945	21.3275	57.9593	46580.5	1824.37	58.4911	2.58325	7.51498	59.914	18.7965	870.048	81.2312
ICH.9	juvenile	560.5	368.3	4.3759	21.884	68.8818	39520.9	1901.99	80.174	10.1852	5.86718	59.9313	19.5855	948.225	83.6332
ICH.10	juvenile	280	478	4.38068	23.2202	71.0992	49360.6	1440.68	83.5483	3.58179	8.02696	69.4749	18.3045	650.746	85.6786
ICH.11	sapling	575.1	361.4	4.40112	22.4925	71.6612	34583.2	1702.17	84.2262	10.2492	6.74496	79.1461	22.0421	1127.86	100.015
ICH.12	sapling	579.3	349.5	4.23994	23.4154	86.1979	34669.5	1503.2	85.7586	9.54049	5.62859	72.2797	21.832	1139.48	102.904
ICH.13	sapling	271.5	473.3	4.39471	21.9163	64.6983	45769.3	1360.34	80.5702	4.54697	7.33991	68.1804	17.4049	617.213	76.2688
ICH.14	sapling	572.7	354.6	4.33083	24.0575	76.8525	34660.4	1634.6	88.1752	9.55096	5.84759	72.3665	21.3948	1187.94	97.1873
ICH.15	sapling	251.1	470.9	4.45431	20.5636	55.5553	40279.8	1424.16	64.5898	4.70843	6.38638	62.4026	18.5521	763.19	75.5807
BTO.1	adult	490.5	367.6	4.23254	18.4279	84.0369	34062.8	1483.68	42.4148	22.5528	9.68038	93.3892	24.5123	629.303	98.1705
BTO.2	adult	478.3	374	4.28131	18.5908	80.4397	32296	1598.62	47.5864	19.8576	9.28175	85.0172	23.7267	579.472	83.9636
BTO.3	adult	460	462.8	4.32304	21.7555	66.6487	36459.9	1204.37	40.6402	17.2349	5.92489	41.1543	14.4272	451.694	68.1378
BTO.4	adult	476.2	392.8	4.36438	18.3439	65.3418	31835.2	1447.97	44.5451	14.5724	7.3559	68.4478	20.5901	752.503	88.3424
BTO.5	adult	459	461.4	4.31369	21.6289	65.9354	36671.5	1221.27	41.0543	17.5907	6.01093	39.9015	14.4389	429.557	68.09
BTO.6	juvenile	478.7	364.9	4.27105	18.9461	87.7217	32548	1711.97	50.7394	22.0402	10.31	98.865	26.0781	481.908	88.5137
BTO.7	juvenile	482.5	381.9	4.28722	18.3182	73.5998	33032.5	1476.04	43.7204	18.2966	8.69452	79.942	22.4636	640.157	88.3969
BTO.8	juvenile	468.2	408.5	4.41281	18.1289	55.8139	29342.4	1411.36	44.6266	12.2906	6.19683	63.7768	20.2719	887.453	90.7123
BTO.9	juvenile	476.4	379.1	4.30826	18.4973	75.6028	32262.7	1547.75	47.0111	18.0066	8.64048	77.2826	22.6256	630.517	83.6721
BTO.10	sapling	376.9	440.2	4.61136	21.8794	46.7559	54784.9	1609.97	73.505	5.99387	6.99647	88.9351	23.8194	696.924	86.5377
BTO.11	sapling	707.6	494.7	4.46813	17.7575	75.8334	35866	1250.63	37.8346	8.69494	5.9793	58.0353	16.2118	864.149	75.1417
BTO.12	sapling	374.7	450	4.64621	20.9218	49.2441	48643.4	1588.6	72.4178	5.79668	7.77624	110.547	27.477	655.912	88.4608
BTO.13	sapling	377.1	442.2	4.61857	21.6853	47.3504	54017.3	1604.12	73.7165	6.03378	7.15501	92.2957	24.4559	691.074	86.6632
BTO.14	sapling	404.8	462.6	4.63033	20.2803	73.6759	55139.8	1420.17	98.9408	13.3124	11.7271	99.7615	27.0737	701.957	93.1464
PEU.1	adult	737	387.1	4.61016	15.6155	43.209	36336	1473.2	56.1608	7.13714	5.97267	73.3437	19.573	755.805	92.0853
PEU.2	adult	737.3	394.3	4.63737	15.6583	41.321	37983.2	1383.84	56.682	7.28836	6.06119	73.204	19.3031	730.506	92.7068
PEU.3	adult	741.6	392.9	4.65656	15.2944	40.7659	38303.1	1412.33	56.8655	7.39734	6.26041	74.7775	19.667	703.713	94.4957
PEU.4	adult	741.4	395.1	4.65686	15.3758	40.424	38754.5	1375.72	56.7087	7.42108	6.2292	74.6997	19.5391	699.978	94.6794
PEU.5	juvenile	808.8	386.1	4.51545	14.7213	44.1221	39428.5	1181.33	50.5749	13.4385	7.98081	75.9553	16.6912	818.386	111.721
PEU.6	juvenile	808.8	386.1	4.51545	14.7213	44.1221	39428.5	1181.33	50.5749	13.4385	7.98081	75.9553	16.6912	818.386	111.721
PEU.7	juvenile	737.5	407	4.59442	16.1448	40.3951	41424.4	1206.96	55.2856	7.32327	6.10308	74.8331	19.4979	722.17	94.665
PEU.8	juvenile	741.6	400.5	4.64246	15.5738	39.961	40085.1	1286.34	56.0868	7.46484	6.15109	74.9578	19.3893	693.182	95.4556
PEU.9	juvenile	734.9	394	4.62479	15.8072	41.7293	37484.7	1377.6	56.5795	7.23104	5.93668	71.9078	19.0874	747.648	91.1939
PEU.10	sapling	754.5	401.2	4.64842	14.7719	38.343	41162.3	1135.93	53.6905	7.93817	5.64053	68.7497	17.8347	617.287	94.7206
EHE.1	adult	177.9	473	4.40076	19.056	49.3691	45228.6	1365.47	36.6832	4.28731	8.72504	79.6239	20.732	963.373	78.0145
EHE.2	juvenile	115	10	4.25175	26.6539	65.1939	37702.1	1356.33	71.342	2.1238	7.5603	70.1578	21.6801	785.18	115.726
EHE.3	juvenile	400	388.3	4.60397	21.7672	55.3503	52162.4	1058.63	91.8937	7.75264	6.17815	54.8169	17.044	924.8	72.2316
EHE.4	juvenile	672.8	403.8	4.46153	19.2137	39.55	42555.7	1078.54	59.4115	8.70764	3.48189	59.0808	17.2285	804.185	82.1931
EHE.5	juvenile	672.4	402.1	4.48265	19.3432	39.3268	42029	1084.39	59.2347	8.66596	3.59029	58.0736	17.0221	808.352	81.7501
EHE.6	juvenile	67.2	8	4.25213	21.8332	59.9874	24747.8	1474.14	46.0774	3.55702	6.64627	85.5315	15.7455	755.318	97.0732
EHE.7	juvenile	672.4	403.8	4.4608	19.2523	39.5569	42632	1076.57	59.3425	8.71605	3.46243	58.9176	17.2356	805.91	82.0556
EHE.8	sapling	539.6	382.3	4.23206	19.847	58.9476	53268.6	1758.7	57.4266	13.1902	3.83128	50.3663	17.1999	870.096	82.6042
EHE.9	sapling	609	442.1	4.31182	20.3765	64.2511	43171.6	1474.97	64.5919	8.1127	5.2543	54.2254	14.5073	708.286	67.2206
EHE.10	sapling	479.2	361.4	4.25864	19.1866	92.5056	33742.7	1773.32	51.5601	22.253	10.5681	101.824	26.8914	452.933	93.9547
EHE.11	sapling	50	39.7	4.64679	21.8329	62.9623	29855.9	958.065	83.2582	2.70311	7.14722	61.4944	19.5489	704.269	94.4586
EHE.12	sapling	408.1	461.3	4.62091	20.3699	73.6809	55737.2	1443.57	98.4811	13.8765	11.9866	101.281	27.638	683.012	94.9151
DRA.1	adult	124.6	419.8	4.41044	18.354	80.6674	39558.1	1577.04	47.4556	9.70052	7.39902	87.8938	22.9222	865.984	104.783
DRA.2	adult	116.3	419.4	4.42897	19.2426	79.8939	39347.3	1474.77	51.6548	9.99728	7.298	83.9567	22.1226	952.695	105.986
DRA.3	adult	552.5	381.3	4.30671	19.2234	61.4975	44308.5	1793.05	63.8884	12.042	4.64874	51.2563	17.4977	822.593	80.165
DRA.4	adult	171.85	423	4.37337	16.4892	48.7174	45009.8	1211.82	43.2531	6.33656	4.79877	70.5481	18.7426	925.47	75.3584
DRA.5	adult	597.5	325.7	3.96847	23.1248	90.108	35913.4	1584.14	77.3826	5.67616	4.01536	56.456	17.753	988.265	79.7554
DRA.6	juvenile	362.9	488.5	4.36522	20.0655	72.0502	41618.3	1565.33	63.3437	4.01919	7.47225	55.7387	16.6663	949.89	77.3036
DRA.7	juvenile	362.6	488.4	4.36421	20.0812	71.7794	41662.6	1569.5	63.1156	3.97115	7.46734	55.6643	16.6709	950.113	77.5071
DRA.8	juvenile	361.2	486	4.36342	20.1473	69.6771	41901.3	1601.2	61.8829	3.6751	7.55463	55.5389	16.7409	944.021	79.0085
DRA.9	juvenile	364.4	493.4	4.36695	20.026	74.1554	41419.1	1533.75	64.4209	4.39623	7.2524	56.5872	17.0873	954.007	76.6132
DRA.10	juvenile	362.7	486.9	4.36643	20.0683	71.3745	41660.2	1575.22	63.0937	3.93512	7.55519	55.829	16.6565	945.612	77.823
DRA.11	juvenile	364.6	489.3	4.37169	19.9799	73.5708	41380.6	1541.63	64.6975	4.3095	7.49077	56.1891	16.6775	948.147	76.156
DRA.12	juvenile	362.9	486.8	4.36725	20.0563	71.514	41631.3	1572.88	63.2428	3.96374	7.5679	55.9071	16.6521	944.954	77.7207
DRA.13	sapling	172.7	427.5	4.37791	16.1433	46.1241	44640.6	1220.17	40.7711	5.90582	4.86275	71.2803	18.9471	918.284	77.7249
DRA.14	sapling	172.7	427.5	4.37791	16.1433	46.1241	44640.6	1220.17	40.7711	5.90582	4.86275	71.2803	18.9471	918.284	77.7249
DRA.15	sapling	314.2	217.1	4.14045	31.6612	81.259	40262.4	2111.28	77.2302	8.94384	4.97967	53.6832	18.9926	811.989	87.5271
DRA.16	sapling	113.8	417.05	4.42038	19.2984	75.7616	39523.9	1376.79	53.8007	9.52161	7.40057	78.7707	21.1704	972.968	101.807
EFR.1	adult	533.2	453.7	4.24984	20.2055	58.993	35187.7	1432.93	30.6247	13.8163	6.95874	79.8169	25.1668	417.007	98.166
EFR.2	adult	893	472.5	4.35179	20.5372	65.5816	32042.5	946.194	38.3612	12.1186	6.08605	86.8618	22.3898	821.058	97.9548
EFR.3	adult	175.7	363.9	4.26559	25.8906	85.6218	57545.1	1791.42	84.7683	5.39847	6.48275	87.3489	25.3374	1011.65	123.014
EFR.4	adult	533.2	453.7	4.24984	20.2055	58.993	35187.7	1432.93	30.6247	13.8163	6.95874	79.8169	25.1668	417.007	98.166
EFR.5	adult	295.3	363.6	4.37648	17.5673	66.2978	30196.6	1346.7	63.8613	6.88559	6.46443	99.1847	30.9913	866.483	103.828
EFR.6	juvenile	735	397.4	4.62506	15.9041	41.2285	38270.6	1334.93	56.5345	7.24802	5.99845	72.2346	19.0356	739.143	91.6386
EFR.7	juvenile	885.2	147.5	4.5509	22.6383	53.0234	35029.4	1452.02	55.8238	2.44746	3.48719	60.4522	20.1128	570.117	83.836
EFR.8	juvenile	174.6	384.6	4.3665	21.3439	74.5662	51990.3	1590.8	69.8044	6.18901	6.72012	91.0735	23.9344	1010.59	100.142
EFR.9	juvenile	91.3	155.9	4.50547	20.6532	57.4369	26479	909.4	49.1893	3.55049	6.51944	84.4523	23.0925	665.577	108.666
EFR.10	juvenile	493	276	4.08266	20.4079	76.9649	30980	2065.86	56.0173	17.2368	11.5665	112.212	30.623	675.171	117.472
EFR.11	sapling	6.8	80	4.57753	22.8866	54.9365	26387	695.214	76.5417	2.48972	3.74039	63.0075	14.8952	1087.64	92.4672
EFR.12	sapling	82	194.1	4.5085	19.9639	50.2264	31238.2	1295.02	51.7972	4.30559	7.80074	84.8291	21.0561	717.629	97.6459
NPH.1	adult	695.4	475	4.50663	16.5162	71.0617	33612.6	1088.13	40.9366	7.6427	6.29234	52.9286	15.1447	921.814	66.4194
NPH.2	adult	449.5	465.3	4.31679	21.5787	69.9352	40482.9	1328.4	49.255	17.5958	7.55381	49.4459	15.7611	502.877	67.0798
NPH.3	adult	699	460.2	4.3903	15.8392	61.1132	32956.2	1289.28	43.4336	7.34231	6.12726	55.5561	16.2685	884.141	73.6899
NPH.4	adult	470.85	487.9	4.30436	22.7815	69.5012	35919.3	1270.7	37.1246	15.6432	5.42723	58.861	16.6075	837.463	75.9192
NPH.5	adult	699	454.8	4.36165	15.802	58.415	32477.8	1356.07	45.5352	7.05118	5.97006	55.0948	16.6452	850.847	78.4284
NPH.6	juvenile	279.2	480.5	4.36864	23.3155	70.9248	49985.8	1460.17	84.0852	3.62485	8.2002	67.7676	18.0966	662.404	84.6529
NPH.7	juvenile	526.5	412.3	4.20885	18.6545	58.3883	32884.1	1193.24	35.7742	14.6893	4.67711	48.4986	13.889	1024.11	69.2904
NPH.8	juvenile	546.8	28	4.48872	16.9055	51.6037	22448	616.75	79.7254	7.2058	7.81429	110.642	22.4036	780.534	126.792
NPH.9	juvenile	574.3	327.8	3.96216	26.6027	110.632	37694.4	1271.3	78.5541	10.0261	2.95422	52.6277	16.0683	1039.06	75.2436
NPH.10	juvenile	521.8	450	4.24348	19.9923	54.8468	34634.6	1445.78	35.1529	13.4228	6.76385	72.0078	22.7491	436.787	95.1399
NPH.11	sapling	341.9	134.5	4.73477	20.1195	58.2904	31139.8	1232.57	67.2997	4.35197	5.5262	82.0847	21.6671	459.642	96.4391
NPH.12	sapling	337.4	283.2	4.17603	27.5716	65.1364	34275.3	1339.89	73.822	8.48146	5.08199	53.6247	16.8493	605.337	80.8962
NPH.13	sapling	197.4	431.2	4.48898	18.7288	49.2667	36795.8	1293.3	39.1023	6.88355	5.84221	70.7341	18.816	770.302	75.7069
AVE.1	juvenile	573.9	338.8	4.07536	25.4901	99.5768	36575.2	1341.67	82.121	9.71966	3.77648	59.6996	17.7438	1087.98	85.1888
AVE.2	juvenile	531.5	379.5	4.24255	20.4746	62.4323	54174.4	1608.01	58.435	14.4313	5.07456	57.7859	18.384	920.551	89.508
AVE.3	juvenile	535.5	402.8	4.21234	18.7212	61.1355	38727.5	1288.15	40.5334	15.0381	3.76785	46.7331	13.9688	1025.2	74.6047
AVE.4	juvenile	194.8	432.1	4.47608	18.5345	47.9951	37555.4	1298.33	38.7982	6.69572	5.77327	70.5078	18.9941	782.423	76.2559
AVE.5	sapling	293.8	138.3	4.48483	28.5442	64.0155	34693.9	1470.84	109.532	5.94258	5.9576	70.1945	22.3719	513.722	92.4761
AVE.6	sapling	290.7	136.6	4.46824	28.8305	66.4718	34845.1	1476.57	110.962	6.51293	5.79061	68.9166	22.4522	533.968	94.2944
AVE.7	sapling	197.5	429.7	4.49183	18.6984	50.0045	36636.4	1278.57	39.3501	7.03275	5.82424	71.2059	18.6698	778.736	75.0305
AVE.8	sapling	542.8	397.1	4.23279	18.6353	59.7923	43140	1463.15	46.6169	14.7114	3.34432	46.8423	14.8474	929.641	79.5123
AVE.9	sapling	579.3	348.7	4.22776	23.5165	87.3216	34721.4	1490.1	85.5634	9.50142	5.49606	71.3509	21.6246	1137.09	102.006
AVE.10	sapling	512.3	402.2	4.19179	17.6979	57.983	38380.3	1111.45	36.8811	16.4548	4.9475	61.171	16.7629	888.437	87.0407
AVE.11	sapling	559.7	373.75	4.37108	20.3556	65.7951	40657.7	1869.82	73.4524	11.0071	5.74367	58.1548	18.5744	878.785	81.3163
AVE.12	sapling	538.6	373.8	4.24779	21.6382	65.2391	50287.9	1882.38	67.0182	11.5595	4.92704	54.364	19.2676	911.932	84.7141
AVE.13	sapling	288.3	95.6	4.49934	29.2493	66.4928	50262	1597.39	131.817	3.35473	3.49265	58.3609	23.8966	817.5	131.292
LII.1	adult	736.6	377.5	4.53581	15.8606	46.9243	34144.8	1548.92	54.0692	6.89099	5.95808	75.1252	19.583	799.08	90.2677
LII.2	adult	867.8	456.1	4.38203	19.2189	54.5836	34390.4	1157.26	42.3408	6.82378	5.62355	63.8809	17.264	780.174	83.4578
LII.3	adult	157.5	69.2	4.46262	29.9793	74.5946	47070.6	1288.55	140.376	3.14881	4.5244	94.907	21.7008	983.713	104.884
LII.4	juvenile	526.8	37.6	4.42353	16.9362	56.8745	23407.1	685.723	72.4474	7.14514	6.36394	117.157	24.3109	790.151	117.359
LII.5	juvenile	327.9	174.4	4.82914	28.037	65.1244	37364.4	1558.67	84.3839	2.49706	4.50688	56.8359	17.5901	642.32	97.5501
LII.6	sapling	113.1	84.35	4.42597	28.0193	58.1261	48063.8	1464.5	109.757	2.97515	5.05356	75.616	23.7284	1267.5	124.35
LII.7	sapling	61.8	122.5	4.38371	26.8587	71.3927	43513.3	1588.49	98.637	2.3361	4.96061	117.99	28.5403	563.112	128.381
NCH.1	juvenile	496.8	311.2	4.01461	19.2384	110.839	29599.9	1786.82	55.9921	25.204	12.1737	111.101	27.151	744.642	89.5842
NCH.2	juvenile	519.2	405.8	4.19785	18.1488	57.2566	37214.9	1148.79	37.0107	15.4836	4.54545	54.8185	15.2886	967.286	78.2819
NCH.3	juvenile	569.6	454.3	4.36243	19.8177	69.4416	37907.2	1409.44	46.1569	10.2182	7.09957	65.0175	18.6411	437.126	94.804
NCH.4	juvenile	525.4	406	4.203	18.4644	58.9798	36420.6	1169.33	37.4193	15.2573	4.25487	50.2688	14.1623	1026.61	73.5496
NCH.5	juvenile	551.1	27.9	4.50129	17.5046	53.3874	22037.8	627.338	84.2803	8.21113	8.20333	108.065	23.1015	772.803	135.372
NCH.6	sapling	554.4	25.2	4.52642	18.035	54.8991	22003.2	629.049	90.6791	8.79	8.28121	100.2	22.8255	786.453	138.386
NCH.7	sapling	554.4	25.2	4.52642	18.035	54.8991	22003.2	629.049	90.6791	8.79	8.28121	100.2	22.8255	786.453	138.386
NCH.8	sapling	744.6	147.1	4.65495	21.6283	42.3183	33785.8	1359.78	48.9018	8.73095	7.07961	59.4464	19.152	697.182	92.7416
NCH.9	sapling	602.3	473.6	4.37145	20.8475	80.0676	46044.4	1587.05	65.2385	7.8325	6.71892	58.3114	16.4122	661.056	68.9001
NCH.10	sapling	777.7	133.3	4.6008	19.7411	51.5741	30829.7	1243.14	78.4477	5.2927	5.55582	80.0666	17.0537	660.861	75.5737
MFI.1	adult	813.8	473.5	4.43655	17.6474	63.9739	35914.9	1068	50.7553	6.446	5.79524	66.7947	15.6691	913.535	82.9762
MFI.2	adult	601	190	4.48432	18.7387	48.2401	25714.6	1247.71	59.4336	8.66591	7.72088	59.9284	17.1038	624.51	92.174
MFI.3	adult	595.2	195.5	4.45819	19.0385	52.9182	27021.4	1362.06	60.4365	9.13207	7.61086	57.1982	16.7196	577.534	90.4531
MFI.4	juvenile	578.8	202.1	4.47944	20.1744	60.3242	30194.4	1512.78	59.9356	9.44111	7.77293	58.092	17.4456	531.669	91.4919
MFI.5	juvenile	601	203.1	4.47539	18.9849	56.4477	27691.6	1344.77	64.306	9.11812	7.43733	52.7315	16.3767	554.708	95.0845
MFI.6	juvenile	566.6	209	4.56786	21.0479	66.2034	33344.8	1435.66	55.9638	8.99792	7.27811	58.0077	18.0809	561.69	92.5219
MFI.7	sapling	584.8	205.7	4.4565	19.9805	60.8122	29269.3	1529.3	62.0212	9.34916	7.73142	55.0167	17.0428	512.955	96.1211
MFI.8	sapling	867.3	469.1	4.4101	18.9259	54.059	30399.8	1144.44	36.0125	7.39094	5.26346	58.0411	14.7356	776.066	82.019
MFI.9	sapling	704.3	489.2	4.49367	17.4162	75.4163	34694	1193.26	38.2613	8.42753	5.96606	56.8724	15.8986	877.993	72.2863
MFI.10	sapling	703.4	488.9	4.49668	17.3987	75.2207	34599.9	1183.22	38.3772	8.37119	5.95808	56.4217	15.8312	878.411	71.9113
MFI.11	sapling	595.6	194.5	4.45987	18.9953	52.1814	26847.6	1348.78	60.1511	9.09605	7.61621	57.7744	16.7766	583.39	90.3246
TSU.1	adult	941.7	471.9	4.17702	24.5558	76.6315	48957.1	1381.86	48.85	9.99585	5.02079	70.5657	17.5884	868.055	80.9051
TSU.2	adult	736.1	405.2	4.60198	16.1485	40.5576	40603.8	1232.02	55.5989	7.26977	6.09935	74.0377	19.2782	728.232	93.6435
TSU.3	adult	729	403	4.58904	16.4049	41.2155	39224.6	1249.31	56.1263	7.15178	5.89412	70.0914	18.5277	762.268	88.6117
TSU.4	adult	722.7	390.7	4.55248	16.5027	42.825	35739	1326	55.7971	7.3161	4.93391	64.2421	17.5854	827.288	84.8872
TSU.5	juvenile	912.6	129	4.52693	21.123	69.9013	39143.8	1590.31	79.2956	2.53193	5.3903	65.0707	23.4546	748.181	92.6308
TSU.6	sapling	4.55	351.45	4.55853	24.2084	77.5062	37291.5	1607.26	89.5454	8.51305	5.191	83.7486	25.4621	1155.68	123.795
TSU.7	sapling	746.4	81.4	4.46838	23.2021	53.5472	48424.4	1446.15	78.4894	3.6002	4.74357	58.48	20.494	924.307	101.843
LCA.1	adult	322.2	475.5	4.35244	21.6463	57.5904	48444.3	1887.42	62.8066	2.57502	7.79302	62.8963	19.3804	836.237	80.1421
LCA.2	adult	338.5	481.8	4.34611	20.8552	56.8643	45085.7	1771.95	56.7438	2.67362	7.50561	59.4674	18.5658	857.72	81.6497
LCA.3	adult	460.1	408.8	4.46435	18.4148	54.8823	29177	1346.32	48.2394	11.0205	6.25933	60.8588	19.9797	963.585	90.7956
LCA.4	adult	474	133.7	4.37811	21.2616	51.2372	28183.2	1187.5	56.5665	6.9584	4.68319	56.9662	20.4451	505.685	113.394
LCA.5	adult	269	481.6	4.35724	22.0684	64.8404	48382.5	1471.9	81.3823	4.37466	8.36837	61.8391	16.7936	659.977	76.6093
LCA.6	juvenile	515.1	408.9	4.20368	18.0651	55.0088	36067	1171.07	36.3889	15.0248	4.82445	56.7139	16.0036	910.944	79.7242
LCA.7	juvenile	416	480.4	4.71695	20.418	82.8544	48619.8	1450.02	108.154	18.1498	13.1245	146.385	39.172	621.998	114.391
LCA.8	juvenile	292.6	168.9	4.39916	28.6213	74.4727	33231.3	1393.09	83.4522	7.90453	6.43537	66.2198	21.7464	612.892	97.6961
LCA.9	juvenile	533.9	387.9	4.20504	19.1718	57.87	54023.9	1528.44	48.9416	15.0537	3.559	51.3565	16.2199	910.888	82.5475
LCA.10	juvenile	722.4	463	4.37108	16.5468	57.7826	35620	1399.3	36.3835	8.05059	6.07363	64.7955	15.4536	894.526	83.1853
LCA.11	sapling	555.9	27.1	4.52068	18.2817	55.319	21801.8	633.774	89.4895	9.21509	8.44137	104.757	23.6614	778.326	143.108
LCA.12	sapling	541.8	38.2	4.45448	16.7244	51.0778	22245.8	679.912	71.4636	7.4719	7.37801	132.727	25.978	790.577	123.742
LCA.13	sapling	586	198	4.44587	19.5535	56.3259	28561.3	1487.21	59.8062	9.50576	7.77778	58.9006	17.0856	548.806	89.9625
LCA.14	sapling	510	257.2	4.20408	21.5166	60.5277	29801.6	1313.09	43.7329	12.1559	7.39956	92.3085	23.006	676.716	103.323
