# Supplementary material for: Root-associated fungal community reflects host spatial co-occurrence patterns in a subtropical forest
Source: ISME Commun. 2021 Nov 6;1:65. doi: 10.1038/s43705-021-00072-6 (PMC9723750; doi:10.1038/s43705-021-00072-6)
Supplement: Supplementary file 9 — Table S7 [file 43705_2021_72_MOESM9_ESM.xlsx]

## Sheet: Table S7
Table S7. Top three nearest backgroud soils related to each plant individual and their distances (m). These three nearest bulk soil samples were used to represent the background soil fungal community for each plant individual (12,300 reads in total). The mean distance between the plant individuals and the third nearest bulk soil samples was at 14.9 m. To avoid individuals of a given plant species…
Root-tip sample ID	Background soil sample ID			Distance (m) between background soil and plant individual			Used for PERMANOVA and Mantel tests
	Top1	Top2	Top3	Top1 (mean = 11.6)	Top2 (mean = 13.6)	Top3 (mean = 14.9)
ACH.1	S2007.4.1	S2106.2.1	S2106.3.1	10.1242	10.6394	10.6714	Yes
ACH.2	S2027.3.1	S2027.2.1	S2027.1.1	2.8792	4.45199	6.26498	Yes
ACH.3	S1909.4.1	S2007.1.1	S2007.2.1	27.8961	34.5052	34.5284	Yes
ACH.4	S2026.2.1	S2026.3.1	S2026.1.1	9.15359	9.20618	9.52943	No
ACH.5	S0917.4.1	S0816.1.1	S0816.2.1	20	20.5913	21.2258	No
ACH.6	S2513.1.1	S2513.2.1	S2513.3.1	15.3069	16.6524	18.1191	Yes
ACH.7	S0917.4.1	S0917.3.1	S0917.2.1	14.1227	15.8319	16.836	No
ACH.8	S0428.3.1	S0428.2.1	S0428.1.1	5	5.38516	6.40312	No
ACH.9	S0428.3.1	S0428.2.1	S0428.1.1	6.31981	6.77791	7.74209	Yes
ACH.10	S2429.4.1	S2331.1.1	S2331.2.1	15.3839	15.7842	16.9452	Yes
ACH.11	S1316.4.1	S1316.3.1	S1316.2.1	12.6764	20.0172	21.9246	Yes
ACH.12	S1316.4.1	S1316.3.1	S1316.2.1	13.3195	21.0098	22.9654	No
ACH.13	S0714.1.1	S0714.2.1	S0714.3.1	7.39797	7.97057	8.9627	Yes
SCA.1	S2249.1.1	S2348.4.1	S2246.4.1	25.4043	25.5265	26.931	No
SCA.2	S2347.4.1	S2446.4.1	S2345.1.1	11.0018	12.5485	16.28	No
SCA.3	S2337.1.1	S2337.2.1	S2337.3.1	11.7796	12.1113	12.7555	No
SCA.4	S2347.2.1	S2347.1.1	S2347.3.1	10.102	10.2591	10.3368	Yes
SCA.5	S2038.1.1	S2038.2.1	S2038.3.1	18.6218	20.6197	22.6179	Yes
SCA.6	S1136.4.1	S1135.4.1	S1136.3.1	6.92042	10.7516	14.8614	No
SCA.7	S1434.4.1	S1434.3.1	S1434.2.1	5.58213	6.67217	8.24477	Yes
SCA.8	S1335.3.1	S1335.2.1	S1335.1.1	7.30068	7.59605	8.37257	Yes
SCA.9	S1135.4.1	S1136.4.1	S1135.3.1	10.9382	10.9382	12.5661	No
SCA.10	S1136.4.1	S1136.3.1	S1136.2.1	5.24101	9.81294	11.5615	No
SCA.11	S2337.3.1	S2337.2.1	S2337.1.1	5.23276	5.58965	6.56201	No
SCA.12	S1136.2.1	S1136.3.1	S1136.1.1	5.79967	6.09572	6.17414	No
SCA.13	S1135.4.1	S1136.4.1	S1335.4.1	9.82223	10.2122	14.1598	No
SCA.14	S1136.1.1	S1136.2.1	S1136.3.1	17.4622	17.8227	18.3982	No
SCA.15	S2438.3.1	S2438.2.1	S2438.1.1	2.17205	2.62225	4.12311	Yes
LRO.1	S0816.3.1	S0816.2.1	S0816.1.1	6.40389	7.14984	8.31505	Yes
LRO.2	S1219.1.1	S1219.2.1	S1316.4.1	23.2691	24.8689	25.0569	No
LRO.3	S0816.4.1	S0816.3.1	S0816.2.1	12.4509	13.4895	14.451	No
LRO.4	S1434.1.1	S1434.2.1	S1434.3.1	18.7883	19.4672	20.3265	Yes
LRO.5	S1419.1.1	S1419.2.1	S1219.1.1	13.6195	15.6042	16.5979	Yes
LRO.6	S1419.1.1	S1419.2.1	S1419.3.1	2.65707	2.7313	3.98246	No
LRO.7	S1419.4.1	S1619.2.1	S1619.1.1	14.0428	15.0155	15.0333	No
LRO.8	S1721.4.1	S1719.4.1	S1721.3.1	17.8354	22.7815	25.5441	No
LRO.9	S1721.4.1	S1721.3.1	S1721.2.1	13.7186	20.1445	21.9135	Yes
LRO.10	S2038.1.1	S2038.2.1	S2038.3.1	17.4642	19.3132	21.1896	Yes
LRO.11	S0104.3.1	S0104.2.1	S0104.1.1	6.81836	6.96348	7.64788	Yes
LRO.12	S0703.4.1	S0703.3.1	S0703.2.1	3.21403	8.33847	10.2142	Yes
LCH.1	S0107.4.1	S0205.1.1	S0207.1.1	16.5028	18.988	19.6861	Yes
LCH.2	S1726.4.1	S1625.4.1	S1625.3.1	23.1138	26.1233	29.0724	Yes
LCH.3	S2513.1.1	S2513.2.1	S2314.4.1	16.6193	17.9611	18.7243	Yes
LCH.4	S2421.1.1	S2421.2.1	S2421.3.1	4.45982	5.61072	7.1547	No
LCH.5	S2421.3.1	S2421.2.1	S2421.1.1	4.51728	5.3677	6.71863	No
LCH.6	S2421.4.1	S2421.3.1	S2421.2.1	2.83341	9.08371	11.014	Yes
LCH.7	S2127.4.1	S2026.1.1	S2026.2.1	13.1694	17.2557	17.403	No
LCH.8	S2127.4.1	S2127.3.1	S2127.2.1	9.33618	17.0166	18.9856	Yes
LCH.9	S2127.4.1	S2127.3.1	S2127.2.1	4.5826	10.1132	11.9489	No
LCH.10	S2127.4.1	S2127.3.1	S2127.2.1	8.52879	15.9968	17.9431	No
LCH.11	S2027.4.1	S2026.4.1	S2027.3.1	8.87244	13.5233	16.3566	Yes
LCH.12	S2342.1.1	S2342.2.1	S2342.3.1	8.43801	8.48528	8.98888	Yes
LCH.13	S2421.2.1	S2421.3.1	S2421.1.1	1.986	2.0837	3.39559	No
LCH.14	S2421.1.1	S2421.2.1	S2421.3.1	1.89737	3.31062	5.13905	No
LCH.15	S2414.4.1	S2414.3.1	S2414.2.1	5.19001	5.68945	7.33759	No
LCH.16	S1729.4.1	S1729.3.1	S1729.2.1	8.74643	13.9032	15.5724	Yes
LCH.17	S2326.4.1	S2326.3.1	S2326.2.1	8.7023	11.9553	13.4063	Yes
LCH.18	S0838.1.1	S0838.2.1	S0838.3.1	7.74726	8.67619	9.93367	Yes
LCH.19	S1924.1.1	S1924.2.1	S1924.3.1	22.1563	23.1892	24.3506	No
LEL.1	S0428.3.1	S0428.2.1	S0428.1.1	8.30542	8.61278	9.34773	Yes
LEL.2	S0428.3.1	S0428.4.1	S0428.2.1	9.34077	9.84124	10.2396	No
LEL.3	S2513.1.1	S2513.2.1	S2513.3.1	21.7297	23.6935	25.6628	Yes
LEL.4	S2526.4.1	S2526.3.1	S2526.2.1	18.9506	25.8663	27.6935	Yes
LEL.5	S0830.1.1	S0830.2.1	S0830.3.1	13.2439	14.3487	15.6404	Yes
LEL.6	S1631.3.1	S1631.2.1	S1631.4.1	5.1614	6.52993	6.52993	Yes
LEL.7	S2516.1.1	S2516.2.1	S2414.4.1	10.6005	12.4085	12.6309	Yes
LEL.8	S2516.4.1	S2516.3.1	S2516.2.1	6.91809	14.9084	16.9074	No
LEL.9	S1434.4.1	S1434.3.1	S1434.2.1	5.58213	6.67217	8.24477	Yes
LEL.10	S1829.2.1	S1829.1.1	S1829.3.1	0.510098	1.66433	2.40204	No
LEL.11	S1829.1.1	S1829.2.1	S1829.3.1	8.13941	8.9811	10.1592	Yes
LEL.12	S1729.2.1	S1729.1.1	S1729.3.1	2.72029	2.86356	3.82099	No
FHI.1	S2238.1.1	S2238.2.1	S2238.3.1	5.59732	7.08025	8.77097	Yes
FHI.2	S2544.1.1	S2544.2.1	S2544.3.1	30.9593	31.2047	31.5775	Yes
FHI.3	S1626.2.1	S1626.1.1	S1626.3.1	9.79613	9.82344	10.1716	Yes
FHI.4	S2030.1.1	S2030.2.1	S2030.3.1	7.73369	9.15478	10.7615	Yes
FHI.5	S2550.4.1	S2250.3.1	S2250.4.1	0.438406	9.36376	10.024	Yes
FHI.6	S2323.2.1	S2323.1.1	S2323.3.1	17.2009	17.2247	17.4094	No
FHI.7	S2446.4.1	S2347.4.1	S2345.1.1	12.3514	12.5256	13.2246	No
FHI.8	S2441.1.1	S2441.2.1	S2441.3.1	18.1298	19.9593	21.8308	Yes
FHI.9	S2123.1.1	S2123.2.1	S2123.3.1	17.3678	18.5914	19.9409	Yes
FHI.10	S0428.3.1	S0428.2.1	S0428.1.1	10.8674	11.3886	12.2188	Yes
FHI.11	S2446.4.1	S2345.1.1	S2347.4.1	10.5224	14.2127	14.2127	Yes
FHI.12	S2328.4.1	S2129.1.1	S2129.2.1	17.8045	18.5311	19.965	Yes
MBR.1	S2246.4.1	S2246.3.1	S2246.2.1	2.4479	10.2656	12.2648	Yes
MBR.2	S0830.4.1	S0830.3.1	S0830.2.1	11.1217	17.869	19.71	Yes
MBR.3	S1434.4.1	S1435.1.1	S1435.2.1	10.4589	14.6103	16.1821	Yes
MBR.4	S2127.4.1	S2127.3.1	S2127.2.1	0.923147	8.14136	10.1392	Yes
MBR.5	S2337.4.1	S2337.3.1	S2337.2.1	8.00476	10.975	12.4379	Yes
MBR.6	S1111.1.1	S1111.2.1	S1111.3.1	11.0041	11.2379	11.8106	Yes
MBR.7	S2526.4.1	S2423.4.1	S2423.3.1	24.7377	26.8102	27.7603	Yes
MBR.8	S2526.3.1	S2526.4.1	S2526.2.1	7.72954	8.17094	8.83698	No
MBR.9	S2423.1.1	S2423.2.1	S2423.3.1	24.6806	24.7894	25.0595	No
MBR.10	S2519.4.1	S2421.4.1	S2421.3.1	20.5	20.8197	24.8318	Yes
MBR.11	S0837.4.1	S0837.3.1	S0837.2.1	2.12132	6.67083	8.63134	No
MBR.12	S1117.1.1	S1117.2.1	S1117.3.1	11.5109	11.8738	12.5528	Yes
MBR.13	S0837.2.1	S0837.1.1	S0837.3.1	10.9293	10.9659	11.2539	Yes
MBR.14	S1117.4.1	S1117.3.1	S1117.2.1	7.85164	7.9091	9.1043	No
MBR.15	S2106.3.1	S2106.2.1	S2106.1.1	10.7984	11.3134	12.136	Yes
SKW.1	S2038.1.1	S2038.2.1	S2038.3.1	14.5341	16.2247	17.9789	No
SKW.2	S2238.1.1	S2038.1.1	S2238.2.1	24.3214	24.5668	25.5877	Yes
SKW.3	S2007.3.1	S2007.2.1	S2007.1.1	28.8043	28.9083	29.1494	Yes
SKW.4	S2339.1.1	S2339.2.1	S2339.3.1	6.12699	7.23464	8.66833	Yes
SKW.5	S2317.4.1	S2516.4.1	S2317.3.1	16.1645	23.6662	23.843	Yes
SKW.6	S0514.1.1	S0514.2.1	S0514.3.1	4.20119	5.80966	7.61615	Yes
SKW.7	S0204.1.1	S0204.2.1	S0204.3.1	14.8661	15.0929	15.5781	Yes
SKW.8	S0714.1.1	S0714.2.1	S0714.3.1	13.8246	14.4471	15.3075	Yes
SKW.9	S0311.3.1	S0311.2.1	S0311.1.1	22.136	22.1911	22.4243	Yes
SKW.10	S2209.4.1	S2209.3.1	S2209.2.1	3.3592	10.0243	11.9571	Yes
SKW.11	S0838.1.1	S0838.2.1	S0739.4.1	17.6185	17.8024	18.1221	Yes
SKW.12	S1729.3.1	S1729.2.1	S1729.1.1	13.124	13.544	14.2352	No
SKW.13	S1136.4.1	S1135.4.1	S1335.4.1	9.10781	13.868	14.599	No
SKW.14	S0739.2.1	S0739.1.1	S0739.3.1	8.6093	8.74757	8.92861	No
SKW.15	S1136.4.1	S1135.4.1	S1335.4.1	11.2499	11.8144	12.5	Yes
SKW.16	S2106.4.1	S2106.3.1	S2205.1.1	8.43432	14.9387	15.272	Yes
SKW.17	S1529.2.1	S1529.1.1	S1529.3.1	7.45453	7.48131	7.94796	Yes
IME.1	S1028.4.1	S1128.1.1	S1128.2.1	20.3037	20.3037	21.2659	No
IME.2	S2332.1.1	S2332.2.1	S2332.3.1	5.50364	7.09508	8.86396	Yes
IME.3	S1924.1.1	S1924.2.1	S1924.3.1	16.9579	18.5244	20.1783	Yes
IME.4	S1128.4.1	S1128.3.1	S1128.2.1	25.866	25.9586	26.3638	Yes
IME.5	S0925.1.1	S0925.2.1	S0925.3.1	13.2197	14.444	15.8358	Yes
IME.6	S1316.4.1	S1316.3.1	S1316.2.1	12.7098	13.7383	14.6813	Yes
IME.7	S0529.1.1	S0529.2.1	S0529.3.1	13.327	14.3391	15.5438	Yes
IME.8	S0311.1.1	S0311.2.1	S0311.3.1	12.9769	13.7994	14.854	Yes
IME.9	S1130.1.1	S1130.2.1	S1130.3.1	15.8496	16.6742	17.6939	Yes
IME.10	S0741.4.1	S0840.1.1	S0739.1.1	15.938	19.7084	19.86	Yes
IME.11	S0414.1.1	S0414.2.1	S0414.3.1	11.7444	13.0817	14.5715	Yes
IME.12	S2339.1.1	S2339.2.1	S2339.3.1	9.75756	10.7336	11.967	Yes
IME.13	S0107.1.1	S0107.2.1	S0107.3.1	28.8093	28.828	28.985	Yes
IME.14	S1431.2.1	S1431.1.1	S1431.3.1	8.70036	8.87525	8.97986	Yes
IME.15	S2342.1.1	S2342.2.1	S2342.3.1	9.35201	10.347	11.6043	Yes
IME.16	S1923.4.1	S1924.4.1	S1924.3.1	6.12046	9.615	9.66198	No
ACA.1	S2342.3.1	S2342.2.1	S2342.1.1	6.02993	6.53911	7.56042	Yes
ACA.2	S2446.1.1	S2446.2.1	S2446.3.1	23.0521	23.126	23.3728	No
ACA.3	S2446.1.1	S2446.2.1	S2446.3.1	22.7728	22.8229	23.0482	Yes
ACA.4	S2339.1.1	S2339.2.1	S2339.3.1	12.095	13.8235	15.617	Yes
ACA.5	S2034.4.1	S2034.3.1	S2035.1.1	5.31413	13.124	13.124	Yes
ACA.6	S2519.4.1	S2519.3.1	S2421.4.1	22.0418	28.8901	30.5474	No
ACA.7	S2519.4.1	S2519.3.1	S2519.2.1	22.5499	28.4201	30.0416	Yes
ACA.8	S2519.1.1	S2519.2.1	S2519.3.1	20.2766	21.9531	23.6799	No
ACA.9	S2519.4.1	S2519.3.1	S2519.2.1	17.5636	24.8129	26.6923	No
ACA.10	S2519.2.1	S2519.3.1	S2519.1.1	17.5183	17.5411	17.7226	No
ACA.11	S1924.4.1	S1924.3.1	S1924.2.1	3.90643	9.23135	11.085	Yes
ACA.12	S0227.4.1	S0227.3.1	S0227.2.1	8.03543	8.76321	9.99841	Yes
ACA.13	S2127.4.1	S2127.3.1	S2127.2.1	14.0186	20.3381	22.0956	No
ACA.14	S0514.4.1	S0516.1.1	S0514.3.1	9.56139	14.151	15.8725	Yes
ACA.15	S2127.4.1	S2127.3.1	S2127.2.1	5.27714	13.2632	15.2698	Yes
CCO.1	S2111.1.1	S2111.2.1	S2111.3.1	13.1822	15.163	17.1609	Yes
CCO.2	S1136.4.1	S1135.4.1	S1335.4.1	9.43802	13.6171	14.1824	Yes
CCO.3	S2326.1.1	S2326.2.1	S2326.3.1	20.2425	21.3016	22.4891	Yes
CCO.4	S0121.4.1	S0222.1.1	S0222.2.1	10.2604	12.8752	14.7706	Yes
CCO.5	S1136.3.1	S1136.4.1	S1136.2.1	6.3247	6.5186	7.7126	No
CCO.6	S2516.4.1	S2317.4.1	S2516.3.1	19.5351	22.1274	27.4084	No
CCO.7	S2516.4.1	S2317.4.1	S2516.3.1	18.0225	18.9	26.0156	No
CCO.8	S2516.4.1	S2317.4.1	S2516.3.1	18.4968	21.3009	26.407	No
CCO.9	S2516.4.1	S2317.4.1	S2519.1.1	21.0278	23.2243	28.0672	Yes
CCO.10	S0827.1.1	S0827.2.1	S0827.3.1	13.5665	14.3126	15.2856	Yes
CCO.11	S2317.4.1	S2516.4.1	S2317.3.1	13.7364	19.4805	21.723	No
CCO.12	S2317.4.1	S2516.4.1	S2317.3.1	13.8159	13.8159	21.4401	No
CCO.13	S2516.4.1	S2317.4.1	S2516.3.1	17.3277	20.1159	25.2873	No
CCO.14	S2516.4.1	S2317.4.1	S2516.3.1	18.0228	20.1002	25.985	No
CCO.15	S2516.4.1	S2516.3.1	S2317.4.1	10.9	18.9	19.3497	No
MHA.1	S2111.4.1	S2111.3.1	S2111.2.1	15.358	16.2811	17.1029	Yes
MHA.2	S1911.4.1	S1911.3.1	S1911.2.1	7.38919	11.4113	13.0114	Yes
MHA.3	S2314.4.1	S2414.4.1	S2414.3.1	6.52993	6.62602	9.37154	Yes
MHA.4	S1912.1.1	S1912.2.1	S1912.3.1	17.3787	17.8443	18.5154	Yes
MHA.5	S1826.4.1	S1826.3.1	S1826.2.1	6.19112	12.3907	14.2243	Yes
MHA.6	S2311.4.1	S2311.3.1	S2311.2.1	2.7583	6.93785	8.85484	No
MHA.7	S2220.4.1	S2220.3.1	S2220.2.1	8.276	16.2512	18.2561	No
MHA.8	S2220.4.1	S2220.3.1	S2220.2.1	7.64148	15.5782	17.5791	No
MHA.9	S2438.1.1	S2438.2.1	S2438.3.1	8.8459	8.98978	9.56231	Yes
MHA.10	S2318.4.1	S2318.3.1	S2318.2.1	0.460652	8.44404	10.452	Yes
MHA.11	S2220.4.1	S2220.3.1	S2220.2.1	9.28354	16.9878	18.9598	No
MHA.12	S2421.4.1	S2421.3.1	S2421.2.1	15.7686	19.4868	20.8021	Yes
MHA.13	S2421.4.1	S2421.3.1	S2421.2.1	16.462	20.4433	21.7922	No
MHA.14	S2421.4.1	S2421.3.1	S2421.2.1	16.0159	20.114	21.4902	No
MHA.15	S2323.4.1	S2423.4.1	S2323.3.1	17.3028	22.7051	23.1951	Yes
DPE.1	S0741.1.1	S0741.2.1	S0741.3.1	9.72934	10.347	11.2898	No
DPE.2	S0741.2.1	S0741.3.1	S0741.1.1	13.6033	13.7058	13.7931	No
DPE.3	S0843.1.1	S0741.1.1	S0843.2.1	20.9468	21.6511	22.9333	Yes
DPE.4	S0917.4.1	S0917.3.1	S0917.2.1	3.62353	5.68595	7.55844	Yes
DPE.5	S0917.3.1	S0917.2.1	S0917.1.1	0.905539	2.90172	4.90102	No
DPE.6	S2038.1.1	S2038.2.1	S2038.3.1	15.617	17.4554	19.3259	Yes
DPE.7	S0414.1.1	S0414.2.1	S0414.3.1	7.7201	8.50882	9.65401	Yes
DPE.8	S0508.2.1	S0508.1.1	S0508.3.1	21.6021	21.6668	21.7221	Yes
DPE.9	S0646.1.1	S0646.2.1	S0646.3.1	17.3807	17.7905	18.4133	Yes
TGY.1	S2331.4.1	S2331.3.1	S2231.4.1	8.73212	13.1244	14.1287	Yes
TGY.2	S2311.4.1	S2311.3.1	S2311.2.1	6.94467	10.8453	12.4554	Yes
TGY.3	S2038.1.1	S2038.2.1	S2038.3.1	12.3548	14.1365	15.97	Yes
TGY.4	S0838.3.1	S0838.4.1	S0838.2.1	6.52302	6.54035	7.91203	Yes
TGY.5	S1028.4.1	S1128.1.1	S1028.3.1	28.6149	30.5026	31.2604	Yes
TGY.6	S2509.1.1	S2509.2.1	S2509.3.1	12.4868	14.4361	16.4101	Yes
TGY.7	S1029.4.1	S1029.3.1	S1029.2.1	6.21772	7.50067	8.98109	Yes
TGY.8	S0529.1.1	S0529.2.1	S0529.3.1	2.90689	4.78017	6.72681	Yes
TGY.9	S1117.3.1	S1117.2.1	S1115.1.1	17.1827	17.303	17.6491	Yes
TGY.10	S0505.4.1	S0703.1.1	S0703.2.1	12.1224	18.3251	19.8346	Yes
ERO.1	S0227.4.1	S0227.3.1	S0227.2.1	9.12383	10.7632	12.0055	No
ERO.2	S0227.3.1	S0227.4.1	S0227.2.1	9.6969	9.70856	10.6808	No
ERO.3	S0227.3.1	S0227.2.1	S0227.1.1	6.23424	6.66575	7.61183	No
ERO.4	S0227.3.1	S0227.2.1	S0227.1.1	6.96145	7.42726	8.35464	No
ERO.5	S0227.2.1	S0227.1.1	S0227.3.1	6.78824	7.07107	7.08306	No
ERO.6	S0428.1.1	S0428.2.1	S0428.3.1	12.0416	12.0416	12.3693	No
ERO.7	S0227.2.1	S0227.3.1	S0227.1.1	6.17059	6.3386	6.63099	No
ERO.8	S0227.2.1	S0227.3.1	S0227.1.1	6.3024	6.51074	6.71193	No
ERO.9	S0227.4.1	S0227.3.1	S0428.1.1	9.0955	13.6203	14.176	No
ERO.10	S0227.3.1	S0227.2.1	S0227.1.1	7.6771	8.2581	9.23959	No
ERO.11	S0227.2.1	S0227.1.1	S0227.3.1	6.64682	6.93542	6.94765	No
XHA.1	S2106.4.1	S2007.4.1	S2005.4.1	8.60396	12.2188	14.9164	Yes
XHA.2	S2209.4.1	S2209.3.1	S2209.2.1	20.6929	24.0996	25.282	Yes
XHA.3	S2127.3.1	S2127.4.1	S2127.2.1	11.1743	11.235	12.0263	Yes
XHA.4	S1115.3.1	S1115.2.1	S1115.4.1	7.00784	7.87783	8.81114	Yes
XHA.5	S1417.1.1	S1417.2.1	S1417.3.1	9.98499	11.6301	13.3832	Yes
XHA.6	S1619.3.1	S1619.2.1	S1619.1.1	3.18901	3.21562	4.3	Yes
XHA.7	S2209.1.1	S2209.2.1	S2209.3.1	1.2083	1.93499	3.75257	No
XHA.8	S2209.3.1	S2209.2.1	S2209.1.1	1.93373	3.54566	5.41503	No
XHA.9	S2209.1.1	S2209.2.1	S2209.3.1	3.82884	4.18428	5.33046	No
XHA.10	S2111.1.1	S2111.2.1	S2111.3.1	14.5619	16.4968	18.4581	No
XHA.11	S2516.4.1	S2516.3.1	S2516.2.1	2.54558	9.96393	11.9365	Yes
XHA.12	S2209.3.1	S2209.2.1	S2209.1.1	4.26823	4.514	5.52268	No
XHA.13	S0816.2.1	S0816.1.1	S0816.3.1	15.07	15.1344	15.2703	Yes
XHA.14	S1417.1.1	S1417.2.1	S1417.3.1	8.06598	8.37641	9.12917	No
XHA.15	S2209.3.1	S2209.2.1	S2209.1.1	0.749533	1.73326	3.66197	No
XHA.16	S1117.3.1	S1117.2.1	S1117.1.1	1.26562	2.01102	3.80132	No
XHA.17	S1316.4.1	S1316.3.1	S1316.2.1	15.0765	23.0152	25.006	No
XHA.18	S1117.1.1	S1117.2.1	S1117.3.1	13.0177	13.7355	14.6984	Yes
GJA.1	S1029.1.1	S1029.2.1	S1029.3.1	9.3086	10.6888	12.2413	Yes
GJA.2	S2209.4.1	S2209.3.1	S2209.2.1	14.4491	16.1087	17.0974	Yes
GJA.3	S0909.4.1	S0908.4.1	S0909.3.1	9.93419	16.1124	17.8979	Yes
GJA.4	S0309.1.1	S0511.4.1	S0309.2.1	17.0602	18.1177	19.0374	Yes
GJA.5	S0810.1.1	S0810.2.1	S0810.3.1	10.271	10.7617	11.5864	No
GJA.6	S1222.3.1	S1222.2.1	S1222.1.1	13.8671	13.9448	14.3031	Yes
GJA.7	S2414.1.1	S2414.2.1	S2414.3.1	13.0608	14.1799	15.4857	No
GJA.8	S0128.4.1	S0128.3.1	S0128.2.1	7.46726	11.6516	13.2575	Yes
GJA.9	S2513.1.1	S2513.2.1	S2513.3.1	13.4402	14.7187	16.1443	Yes
GJA.10	S2027.3.1	S2027.4.1	S2027.2.1	5.27046	5.60359	6.85392	Yes
GJA.11	S0632.3.1	S0632.2.1	S0632.4.1	11.3434	11.972	12.2641	Yes
LHA.1	S2040.1.1	S2038.4.1	S2040.2.1	8.86848	9.26553	10.2147	No
LHA.2	S2040.2.1	S2040.3.1	S2040.1.1	6.99801	7.00613	7.53923	No
LHA.3	S2441.4.1	S2544.1.1	S2441.3.1	25.918	29.0765	29.1806	Yes
LHA.4	S2435.4.1	S2435.3.1	S2435.2.1	23.699	24.3772	24.9506	Yes
LHA.5	S1923.4.1	S1923.3.1	S1923.2.1	8.73613	10.0955	11.3278	Yes
LHA.6	S0227.3.1	S0227.4.1	S0227.2.1	14.036	14.4415	14.6363	Yes
LHA.7	S2038.4.1	S2040.1.1	S2040.2.1	9.93579	12.2115	12.8209	No
LHA.8	S2429.4.1	S2331.1.1	S2429.3.1	14.2387	20.9504	21.1697	Yes
LHA.9	S0131.4.1	S0229.1.1	S0229.2.1	21.2514	23.1953	24.5197	Yes
LHA.10	S2347.1.1	S2548.4.1	S2347.2.1	17.6241	18.7779	19.1471	Yes
LHA.11	S2328.2.1	S2328.3.1	S2328.1.1	2.54951	2.91548	3.53553	Yes
LHA.12	S1626.1.1	S1626.2.1	S1626.3.1	10.8853	11.281	12.0054	Yes
LAC.1	S2326.2.1	S2326.3.1	S2326.1.1	18.9066	18.9594	19.0646	No
LAC.2	S2244.4.1	S2244.3.1	S2244.2.1	10.7597	12.5921	13.7624	Yes
LAC.3	S2328.1.1	S2328.2.1	S2328.3.1	9.09725	10.824	12.6317	Yes
LAC.4	S2446.1.1	S2544.4.1	S2446.2.1	14.4139	15.0809	16.3404	Yes
LAC.5	S2435.3.1	S2435.2.1	S2435.1.1	25.3255	25.3457	25.5225	Yes
LAC.6	S2548.1.1	S2548.2.1	S2548.3.1	17.7775	18.4619	19.3298	Yes
LAC.7	S0816.3.1	S0816.2.1	S0816.4.1	5.92839	7.01657	7.69053	Yes
LAC.8	S1417.3.1	S1417.2.1	S1417.1.1	0.50774	1.95862	3.92046	Yes
LAC.9	S1417.1.1	S1417.2.1	S1417.3.1	2.26716	3.1113	4.72121	No
LAC.10	S1417.4.1	S1417.3.1	S1417.2.1	1.50073	9.50378	11.5119	No
LAC.11	S1328.1.1	S1426.4.1	S1328.2.1	25.4018	25.4367	25.5039	Yes
LAC.12	S0838.1.1	S0838.2.1	S0838.3.1	2.37065	3.52366	5.22473	No
LAC.13	S1128.2.1	S1128.1.1	S1128.3.1	20.401	20.4793	20.5183	No
LAC.14	S1128.2.1	S1128.1.1	S1128.3.1	20.401	20.4793	20.5183	No
LAC.15	S0837.3.1	S0837.2.1	S0837.1.1	14.3003	14.4534	14.8762	Yes
EAC.1	S0632.1.1	S0632.2.1	S0632.3.1	25.9942	27.788	29.6204	Yes
EAC.2	S0207.3.1	S0207.2.1	S0207.1.1	8.9202	9.00944	9.52733	No
EAC.3	S2022.4.1	S1921.4.1	S1921.3.1	4.38292	8.41476	11.5747	Yes
EAC.4	S0128.4.1	S0128.3.1	S0128.2.1	5.5	9.70824	11.4127	No
EAC.5	S0128.4.1	S0227.1.1	S0227.2.1	10.3465	15.1476	15.616	Yes
EAC.6	S2421.1.1	S2421.2.1	S2421.3.1	17.1327	19.0729	21.0371	Yes
EAC.7	S0128.4.1	S0128.3.1	S0227.3.1	23.4625	25.8938	26.7445	No
EAC.8	S0207.3.1	S0207.2.1	S0207.1.1	6.00354	6.5759	7.64477	No
EAC.9	S0207.3.1	S0207.2.1	S0207.1.1	7.60066	7.8339	8.54225	Yes
EAC.10	S0128.4.1	S0227.2.1	S0227.3.1	17.6921	21.2976	21.3203	No
EAC.11	S2027.1.1	S2027.2.1	S2127.4.1	10.9252	11.7953	12.2151	No
EAC.12	S2331.1.1	S2331.2.1	S2331.3.1	15.6541	16.4149	17.3738	Yes
EAC.13	S2027.1.1	S2027.2.1	S2127.4.1	10.9252	11.7953	12.2151	Yes
EAC.14	S0747.1.1	S0747.2.1	S0747.3.1	15.6646	16.0215	16.6167	Yes
RTH.1	S0814.1.1	S0814.2.1	S0814.3.1	8.03057	9.43675	11.0375	No
RTH.2	S2209.1.1	S2209.2.1	S2209.3.1	15.5242	15.8842	16.4844	Yes
RTH.3	S1829.3.1	S1829.4.1	S1829.2.1	6.28505	7.30152	7.49294	Yes
RTH.4	S1626.1.1	S1626.2.1	S1626.3.1	9.07965	10.7322	12.4976	Yes
RTH.5	S0814.1.1	S0714.1.1	S0714.2.1	15.1855	15.5756	16.1307	No
RTH.6	S1316.4.1	S1117.1.1	S1117.2.1	15.9176	19.7223	20.611	Yes
RTH.7	S0414.1.1	S0414.2.1	S0414.3.1	16.9177	18.4448	20.0552	Yes
RTH.8	S0311.4.1	S0311.3.1	S0311.2.1	26.6003	27.5371	28.1269	No
RTH.9	S0714.1.1	S0714.2.1	S0714.3.1	10.2927	12.0308	13.8398	No
RTH.10	S0414.1.1	S0514.1.1	S0414.2.1	27.2663	27.4855	28.9664	No
RTH.11	S0414.1.1	S0414.2.1	S0514.1.1	19.3331	20.8655	22.3555	No
RTH.12	S2411.3.1	S2411.2.1	S2411.4.1	4.88262	6.2482	6.56049	Yes
RTH.13	S2331.4.1	S2331.3.1	S2331.2.1	3.08869	5.50818	7.45252	Yes
RTH.14	S1719.1.1	S1719.2.1	S1719.3.1	9.42444	11.2533	13.1437	Yes
RTH.15	S0714.1.1	S0714.2.1	S0714.3.1	2.57099	3.60694	5.23546	Yes
RTH.16	S1048.4.1	S0847.4.1	S1048.3.1	20.9395	20.9424	24.5203	Yes
AQU.1	S0726.4.1	S0823.4.1	S0826.4.1	21.8622	24.1318	24.6608	No
AQU.2	S1924.4.1	S1924.3.1	S1924.2.1	6.68219	10.4107	12.02	Yes
AQU.3	S2027.1.1	S2027.2.1	S2027.3.1	2.00998	3.61831	5.49962	Yes
AQU.4	S2027.1.1	S2027.2.1	S2027.3.1	9.62549	11.5572	13.5209	No
AQU.5	S0823.4.1	S0726.4.1	S0826.4.1	22.3295	23.2192	25.0533	Yes
AQU.6	S2519.4.1	S2519.3.1	S2519.2.1	19.4165	22.4722	23.6008	Yes
AQU.7	S2526.4.1	S2526.3.1	S2526.2.1	21.9199	22.7261	23.3584	Yes
AQU.8	S2516.1.1	S2516.2.1	S2516.3.1	6.64078	8.56154	10.5119	No
AQU.9	S1029.4.1	S1029.3.1	S1029.2.1	10.043	10.5101	11.5266	Yes
AQU.10	S2414.4.1	S2414.3.1	S2414.2.1	3.76566	9.17267	11.0361	Yes
CLA.1	S2526.4.1	S2526.3.1	S2526.2.1	16.7361	21.4707	22.9452	Yes
CLA.2	S2526.4.1	S2423.4.1	S2423.3.1	25.5561	29.0312	29.241	No
CLA.3	S2323.1.1	S2323.2.1	S2323.3.1	15.2794	15.4638	15.902	Yes
CLA.4	S2326.3.1	S2326.2.1	S2326.1.1	24.4524	24.6641	25.0344	No
CLA.5	S1419.1.1	S1419.2.1	S1419.3.1	3.58469	5.40833	7.32462	Yes
CLA.6	S2323.1.1	S2323.2.1	S2323.3.1	12.2348	12.4303	12.9385	No
CLA.7	S2326.4.1	S2326.3.1	S2326.2.1	29.2617	32.5	33.5596	Yes
CLA.8	S2127.4.1	S2127.3.1	S2127.2.1	11.9718	17.6569	19.3425	Yes
CLA.9	S2318.1.1	S2318.2.1	S2318.3.1	14.8354	15.46	16.3127	Yes
CLA.10	S2526.4.1	S2526.3.1	S2526.2.1	18.3722	25.0194	26.8037	No
SSU.1	S1831.4.1	S1731.3.1	S1731.2.1	9.44934	13.664	13.7118	Yes
SSU.2	S1626.1.1	S1626.2.1	S1625.4.1	11.4438	13.0347	13.8662	Yes
SSU.3	S1924.1.1	S1924.2.1	S1924.3.1	1.22066	3.20315	5.20863	No
SSU.4	S1924.1.1	S1924.2.1	S1924.3.1	1.22066	3.20315	5.20863	Yes
SSU.5	S2526.4.1	S2423.4.1	S2423.3.1	23.3247	27.6503	28.8877	Yes
SSU.6	S0838.4.1	S0838.3.1	S0840.1.1	13.3117	14.0078	14.5527	Yes
SSU.7	S2421.1.1	S2421.2.1	S2421.3.1	15.1172	15.6587	16.4322	Yes
SSU.8	S2421.1.1	S2421.2.1	S2421.3.1	10.1872	10.8326	11.7916	No
SSU.9	S0840.1.1	S0840.2.1	S0840.3.1	7.46726	9.45304	11.4438	No
SSU.10	S0840.1.1	S0840.2.1	S0840.3.1	6.27694	8.16088	10.0896	No
SSU.11	S0741.4.1	S0840.1.1	S0840.2.1	17.6477	17.6477	19.252	No
MSE.1	S1631.4.1	S1631.3.1	S1631.2.1	6.10737	6.23699	7.70065	No
MSE.2	S1619.3.1	S1619.2.1	S1619.1.1	7.00041	7.29056	8.07775	Yes
MSE.3	S1631.3.1	S1631.2.1	S1631.1.1	4.1	4.14849	5.06063	No
MSE.4	S2111.1.1	S2111.2.1	S2111.3.1	13.3537	15.3446	17.3503	Yes
MSE.5	S1631.1.1	S1631.2.1	S1631.3.1	10.7517	11.5412	12.6016	No
MSE.6	S1631.1.1	S1631.2.1	S1631.3.1	8.57963	10.1789	11.9	Yes
MSE.7	S2311.3.1	S2311.2.1	S2311.1.1	11.7423	12.0879	12.7387	No
MSE.8	S2516.4.1	S2516.3.1	S2516.2.1	6.4	14.4	16.4	No
MSE.9	S2314.4.1	S2414.1.1	S2414.2.1	15.5631	17.726	18.0656	Yes
MSE.10	S1419.1.1	S1419.2.1	S1419.3.1	6.57647	8.39345	10.2786	Yes
MSE.11	S2516.1.1	S2516.2.1	S2516.3.1	7.00071	8.52115	10.2083	Yes
MFO.1	S0632.2.1	S0632.3.1	S0731.4.1	10.1404	10.1879	10.3078	Yes
MFO.2	S0525.4.1	S0525.3.1	S0525.2.1	9.26198	10.8805	12.1108	Yes
MFO.3	S1726.4.1	S1625.4.1	S1625.3.1	17.657	18.7179	22.8516	Yes
MFO.4	S0837.2.1	S0837.3.1	S0837.1.1	4.1	4.14849	4.94065	No
MFO.5	S1335.4.1	S1335.3.1	S1335.2.1	6.16117	6.66033	8.12158	Yes
MFO.6	S0840.1.1	S0840.2.1	S0840.3.1	7.46726	9.45304	11.4438	Yes
MFO.7	S0741.1.1	S0741.2.1	S0741.3.1	4.69574	6.54599	8.46463	No
MFO.8	S0840.1.1	S0840.2.1	S0840.3.1	14.8809	16.1443	17.5454	No
MFO.9	S0840.1.1	S0840.2.1	S0838.4.1	14.2804	15.1238	15.9631	No
MFO.10	S0838.1.1	S0838.2.1	S0838.3.1	10	11.4968	13.1384	Yes
MFO.11	S0840.1.1	S0840.2.1	S0840.3.1	15.6605	17.3104	19.0276	No
MFO.12	S2027.4.1	S2027.3.1	S2027.2.1	3.6299	9.89191	11.7983	Yes
MFO.13	S0741.1.1	S0741.2.1	S0741.3.1	4.69574	6.54599	8.46463	Yes
ICH.1	S0510.1.1	S0510.2.1	S0510.3.1	16.3221	17.9446	19.637	Yes
ICH.2	S2421.4.1	S2421.3.1	S2221.4.1	19.39	24.3767	24.8372	Yes
ICH.3	S2020.3.1	S2020.2.1	S2020.1.1	12.51	12.7475	13.2853	Yes
ICH.4	S1620.4.1	S1619.4.1	S1620.3.1	11.2141	12.2144	19.0591	Yes
ICH.5	S2221.4.1	S2221.3.1	S2221.2.1	3.89772	4.28507	6.26612	No
ICH.6	S2516.4.1	S2516.3.1	S2516.2.1	3.90128	4.10122	6.10082	No
ICH.7	S2029.1.1	S2029.2.1	S1928.4.1	15.1208	15.5085	15.5556	Yes
ICH.8	S2317.4.1	S2516.4.1	S2519.1.1	20.3931	20.916	27.2888	Yes
ICH.9	S1928.4.1	S1829.1.1	S1829.2.1	12.0115	12.6151	12.6385	No
ICH.10	S2414.4.1	S2414.3.1	S2414.2.1	6.66335	7.21788	8.61024	No
ICH.11	S1829.1.1	S1829.2.1	S1829.3.1	5.28867	7.09057	8.98765	No
ICH.12	S1829.1.1	S1829.2.1	S1829.3.1	14.0264	14.0475	14.3515	Yes
ICH.13	S2414.3.1	S2414.2.1	S2414.1.1	4.09216	5.29077	6.86586	No
ICH.14	S1829.2.1	S1829.1.1	S1829.3.1	5.72819	6.03738	6.09802	No
ICH.15	S2513.1.1	S2513.2.1	S2513.3.1	14.3534	15.6978	17.1703	Yes
BTO.1	S1924.1.1	S1924.2.1	S1924.3.1	12.9619	13.4225	14.1577	No
BTO.2	S1924.4.1	S1924.3.1	S1924.2.1	8.74438	11.227	12.5933	Yes
BTO.3	S2323.4.1	S2423.4.1	S2323.3.1	4.56686	8.83992	12.2805	No
BTO.4	S1924.4.1	S2023.1.1	S2023.2.1	24.7583	26.3492	27.645	No
BTO.5	S2323.4.1	S2423.4.1	S2323.3.1	2.95435	10.1229	10.56	Yes
BTO.6	S1924.3.1	S1924.2.1	S1924.1.1	2.57406	3.49173	5.06952	No
BTO.7	S1924.4.1	S1924.3.1	S1924.2.1	17.3381	19.8009	20.8597	No
BTO.8	S2123.4.1	S2123.3.1	S2123.2.1	18.2069	19.6848	20.5302	Yes
BTO.9	S1924.4.1	S1924.3.1	S1924.2.1	11.6826	16.2882	17.825	No
BTO.10	S2220.4.1	S2318.1.1	S2318.2.1	12.5848	19.5359	20.1407	No
BTO.11	S2435.2.1	S2435.3.1	S2435.1.1	22.8396	22.9228	22.9314	Yes
BTO.12	S2318.1.1	S2318.2.1	S2318.3.1	14.7	16.1716	17.757	No
BTO.13	S2220.4.1	S2318.1.1	S2318.2.1	14.4018	18.7949	19.5819	Yes
BTO.14	S2421.4.1	S2421.3.1	S2421.2.1	11.154	19.1129	21.115	Yes
PEU.1	S2038.1.1	S2038.2.1	S2038.3.1	13.3195	15.2778	17.2456	No
PEU.2	S2038.1.1	S2038.2.1	S2038.3.1	13.4082	15.316	17.2447	No
PEU.3	S2038.1.1	S2038.2.1	S2038.3.1	8.88651	10.7968	12.7346	No
PEU.4	S2038.1.1	S2038.2.1	S2038.3.1	9.9985	11.7631	13.593	No
PEU.5	S2041.2.1	S2041.1.1	S2041.3.1	3.60724	4.08044	4.16963	No
PEU.6	S2041.2.1	S2041.1.1	S2041.3.1	3.60724	4.08044	4.16963	No
PEU.7	S2238.1.1	S2238.2.1	S2038.1.1	18.0347	19.5256	21.1009	No
PEU.8	S2038.1.1	S2038.2.1	S2038.3.1	13.4466	14.7787	16.2484	No
PEU.9	S2038.1.1	S2038.2.1	S2038.3.1	15.6208	17.5616	19.5144	No
PEU.10	S2038.3.1	S2038.2.1	S2038.1.1	11.2112	11.4756	12.0702	No
EHE.1	S2509.1.1	S2509.2.1	S2509.3.1	7.30821	8.43826	9.85707	Yes
EHE.2	S0107.4.1	S0107.3.1	S0107.2.1	5.38516	7.81025	9.43398	Yes
EHE.3	S2020.1.1	S2020.2.1	S2020.3.1	10.1435	12.1198	14.1028	Yes
EHE.4	S2034.4.1	S2034.3.1	S2034.2.1	13.8232	16.367	17.5237	No
EHE.5	S2034.4.1	S2034.3.1	S2034.2.1	12.1066	14.7299	15.9552	No
EHE.6	S0104.3.1	S0104.4.1	S0104.2.1	8.2365	8.2365	9.3723	Yes
EHE.7	S2034.4.1	S2034.3.1	S2034.2.1	13.8058	16.1555	17.28	Yes
EHE.8	S2027.3.1	S2027.2.1	S2027.1.1	5.44259	6.37057	7.71038	Yes
EHE.9	S2331.4.1	S2331.3.1	S2331.2.1	8.45044	9.34933	10.5551	Yes
EHE.10	S1924.2.1	S1924.1.1	S1924.3.1	0.610082	1.61245	2.4831	Yes
EHE.11	S0204.1.1	S0204.2.1	S0204.3.1	13.9316	14.1036	14.5535	Yes
EHE.12	S2421.4.1	S2421.3.1	S2421.2.1	10.7644	18.279	20.2234	Yes
DRA.1	S2106.1.1	S2106.2.1	S2106.3.1	4.60435	6.1306	7.88174	Yes
DRA.2	S2106.3.1	S2106.2.1	S2106.1.1	2.3937	2.42903	3.74833	No
DRA.3	S1928.4.1	S2027.1.1	S2027.2.1	13.423	15.2296	15.7045	Yes
DRA.4	S2209.3.1	S2209.4.1	S2209.2.1	5.32272	5.50052	6.92501	No
DRA.5	S1731.1.1	S1731.2.1	S1731.3.1	4.97393	6.92042	8.90201	Yes
DRA.6	S2519.2.1	S2519.3.1	S2519.1.1	8.54751	8.57088	8.98109	No
DRA.7	S2519.2.1	S2519.3.1	S2519.1.1	8.4214	8.51587	8.79318	No
DRA.8	S2519.2.1	S2519.1.1	S2519.3.1	6.0531	6.11882	6.62118	No
DRA.9	S2519.3.1	S2519.2.1	S2519.1.1	13.406	13.6132	14.1039	No
DRA.10	S2519.2.1	S2519.3.1	S2519.1.1	6.93542	7.0214	7.40945	No
DRA.11	S2519.3.1	S2519.2.1	S2519.1.1	9.31933	9.6566	10.3755	No
DRA.12	S2519.2.1	S2519.3.1	S2519.1.1	6.8593	6.8884	7.39256	Yes
DRA.13	S2209.4.1	S2209.3.1	S2209.2.1	1.54797	6.4645	8.47232	Yes
DRA.14	S2209.4.1	S2209.3.1	S2209.2.1	1.54797	6.4645	8.47232	No
DRA.15	S1115.1.1	S1117.3.1	S1117.2.1	15.8761	16.3348	16.718	Yes
DRA.16	S2106.3.1	S2106.2.1	S2106.4.1	3.37214	5.03147	5.99464	No
EFR.1	S2328.1.1	S2328.2.1	S2328.3.1	7.74145	9.5462	11.4162	Yes
EFR.2	S2446.1.1	S2446.2.1	S2446.3.1	10.2591	10.3835	10.8829	Yes
EFR.3	S1909.3.1	S1909.2.1	S1909.1.1	1.81819	3.81473	5.80517	Yes
EFR.4	S2328.1.1	S2328.2.1	S2328.3.1	7.74145	9.5462	11.4162	No
EFR.5	S1916.1.1	S1916.2.1	S1916.3.1	5.9203	6.49062	7.56927	Yes
EFR.6	S2038.1.1	S2038.2.1	S2038.3.1	16.726	18.5408	20.3902	Yes
EFR.7	S0844.2.1	S0844.3.1	S0844.1.1	15.2082	15.2738	15.4042	Yes
EFR.8	S1909.4.1	S1909.3.1	S1909.2.1	16.4037	21.9212	23.5308	No
EFR.9	S0807.1.1	S0807.2.1	S0803.1.1	29.3002	31.2618	31.8512	Yes
EFR.10	S1425.3.1	S1425.2.1	S1425.1.1	13.4684	13.7563	14.3178	Yes
EFR.11	S0501.1.1	S0501.2.1	S0501.3.1	12.093	12.619	13.4302	Yes
EFR.12	S1105.3.1	S1105.2.1	S1105.1.1	16.9739	17.2774	17.7992	Yes
NPH.1	S2435.3.1	S2435.4.1	S2435.2.1	3.3636	4.66135	5.36733	No
NPH.2	S2423.4.1	S2323.4.1	S2423.3.1	10.9263	11.2781	12.3283	Yes
NPH.3	S2435.4.1	S2335.1.1	S2335.2.1	11.3215	13.6029	13.8708	No
NPH.4	S2423.4.1	S2423.3.1	S2423.2.1	20.5281	20.9727	21.5543	Yes
NPH.5	S2335.2.1	S2335.3.1	S2335.1.1	9.80674	9.81253	10.2	Yes
NPH.6	S2414.3.1	S2414.2.1	S2414.4.1	7.18789	8.02074	9.01799	Yes
NPH.7	S2127.4.1	S2127.3.1	S2127.2.1	5.0719	11.7288	13.6284	Yes
NPH.8	S0227.1.1	S0227.2.1	S0227.3.1	7.08802	8.89001	10.7734	Yes
NPH.9	S1729.3.1	S1729.2.1	S1729.1.1	2.22036	3.18277	4.83011	Yes
NPH.10	S2326.1.1	S2326.2.1	S2326.3.1	11.8	13.8	15.8	Yes
NPH.11	S0718.4.1	S0718.3.1	S0718.2.1	15.7309	20.2252	21.667	Yes
NPH.12	S1417.4.1	S1417.3.1	S1417.2.1	4.83448	11.3323	13.2244	Yes
NPH.13	S2111.1.1	S2111.2.1	S2209.1.1	16.8582	18.8492	20.693	Yes
AVE.1	S1729.3.1	S1729.2.1	S1729.1.1	8.80057	9.00278	9.62549	No
AVE.2	S2027.4.1	S2027.3.1	S2027.2.1	2.01002	9.53823	11.5281	No
AVE.3	S2127.4.1	S2027.1.1	S2127.3.1	9.58041	13.568	14.4667	No
AVE.4	S2209.1.1	S2209.2.1	S2111.1.1	19.1167	19.4175	19.4281	No
AVE.5	S0816.3.1	S0816.2.1	S0816.1.1	12.6577	12.7983	13.2412	Yes
AVE.6	S0816.2.1	S0816.3.1	S0816.1.1	16.0768	16.0892	16.311	No
AVE.7	S2111.1.1	S2111.2.1	S2111.3.1	15.8221	17.8023	19.7992	Yes
AVE.8	S2027.1.1	S2027.2.1	S2027.3.1	7.63217	9.49443	11.415	No
AVE.9	S1829.2.1	S1829.1.1	S1829.3.1	14.5779	14.6349	14.7945	Yes
AVE.10	S2026.1.1	S2026.2.1	S2026.3.1	12.4149	13.6391	15.0393	Yes
AVE.11	S1928.4.1	S1829.1.1	S1829.2.1	12.3827	17.18	17.5743	Yes
AVE.12	S2027.4.1	S1928.4.1	S1928.3.1	10.4744	11.2253	11.7573	No
AVE.13	S0514.4.1	S0516.1.1	S0516.2.1	10.2268	12.9711	14.8665	Yes
LII.1	S1938.4.1	S2038.1.1	S2038.2.1	17.5559	18.3251	19.8346	Yes
LII.2	S2345.4.1	S2544.1.1	S2544.2.1	21.1009	24.001	25.5662	Yes
LII.3	S0508.1.1	S0309.4.1	S0309.3.1	22.1109	22.5658	23.0571	Yes
LII.4	S0227.4.1	S0227.3.1	S0227.2.1	4.79335	11.4145	13.3162	Yes
LII.5	S0917.3.1	S0917.2.1	S0917.1.1	2.64008	4.16773	5.9808	Yes
LII.6	S0505.1.1	S0407.1.1	S0505.2.1	23.7809	25.3087	25.5065	Yes
LII.7	S0703.1.1	S0703.2.1	S0703.3.1	3.08058	4.54863	6.31585	Yes
NCH.1	S1625.4.1	S1625.3.1	S1626.1.1	8.74072	16.2855	17.3113	Yes
NCH.2	S2127.4.1	S2026.1.1	S2026.2.1	13.5698	18.2833	18.891	Yes
NCH.3	S2328.4.1	S2429.4.1	S2429.3.1	18.1177	19.3705	23.097	Yes
NCH.4	S2127.4.1	S2127.3.1	S2127.2.1	8.22753	16.2266	18.2341	No
NCH.5	S0227.1.1	S0227.2.1	S0227.3.1	11.2969	12.9931	14.7767	No
NCH.6	S0229.3.1	S0229.4.1	S0227.1.1	14.8758	15.0724	15.1789	Yes
NCH.7	S0229.3.1	S0229.4.1	S0227.1.1	14.8758	15.0724	15.1789	No
NCH.8	S0838.1.1	S0838.2.1	S0838.3.1	6.12944	8.05929	10.0283	Yes
NCH.9	S2331.2.1	S2331.3.1	S2331.1.1	23.6019	23.6611	23.7118	Yes
NCH.10	S0739.2.1	S0739.3.1	S0739.1.1	13.3034	13.4082	13.4974	Yes
MFI.1	S2441.3.1	S2441.4.1	S2441.2.1	3.79602	5.09472	5.62318	Yes
MFI.2	S1032.4.1	S1130.1.1	S1029.4.1	19.7231	20.025	21.4709	Yes
MFI.3	S1130.1.1	S1130.2.1	S1130.3.1	15.2738	16.2672	17.4416	No
MFI.4	S1129.1.1	S1129.2.1	S1129.3.1	11.8258	11.8865	12.279	No
MFI.5	S1130.1.1	S1130.2.1	S1130.3.1	6.97209	8.65241	10.4567	No
MFI.6	S1129.1.1	S1129.2.1	S1129.3.1	3.54401	5.37998	7.31313	Yes
MFI.7	S1129.3.1	S1129.4.1	S1130.3.1	13.9326	14.2618	14.2777	No
MFI.8	S2544.1.1	S2544.2.1	S2544.3.1	11.2294	12.978	14.8018	Yes
MFI.9	S2435.3.1	S2435.2.1	S2435.1.1	16.6217	16.695	17.0038	No
MFI.10	S2435.3.1	S2435.2.1	S2435.1.1	15.7898	15.8132	16.0863	Yes
MFI.11	S1130.1.1	S1130.2.1	S1130.3.1	16.1124	17.1723	18.3971	No
TSU.1	S2548.4.1	S2548.3.1	S2548.2.1	10.2616	16.4347	18.2016	Yes
TSU.2	S2238.1.1	S2038.1.1	S2238.2.1	20.3039	20.5973	21.8048	Yes
TSU.3	S2038.1.1	S2038.2.1	S2238.1.1	24.6982	26.4197	27.0185	No
TSU.4	S2035.4.1	S2038.1.1	S2038.2.1	25.8956	27.309	29.3084	No
TSU.5	S0646.2.1	S0646.3.1	S0646.1.1	15.2835	15.3428	15.4842	Yes
TSU.6	S1801.4.1	S1801.3.1	S1801.2.1	3.94046	5.97301	7.79995	Yes
TSU.7	S0437.4.1	S0540.4.1	S0437.3.1	28.0236	29.8483	31.6183	Yes
LCA.1	S2516.4.1	S2317.4.1	S2516.3.1	11.1485	15.5913	18.7481	No
LCA.2	S2317.4.1	S2519.1.1	S2519.2.1	21.5474	21.5752	23.5688	Yes
LCA.3	S2123.4.1	S2123.3.1	S2123.2.1	10.1316	12.4036	13.662	Yes
LCA.4	S0823.4.1	S0823.3.1	S0823.2.1	17.3654	25.092	27.0559	Yes
LCA.5	S2414.1.1	S2414.2.1	S2414.3.1	1.8868	3.85593	5.85609	Yes
LCA.6	S2127.4.1	S2026.1.1	S2026.2.1	16.6163	19.576	20.6425	No
LCA.7	S2421.2.1	S2421.3.1	S2421.1.1	3.15978	3.43537	4.01995	Yes
LCA.8	S0914.4.1	S0816.1.1	S0914.3.1	14.3494	20.297	21.43	Yes
LCA.9	S2027.3.1	S2027.2.1	S2027.1.1	3.35049	4.74049	6.45136	Yes
LCA.10	S2337.4.1	S2337.3.1	S2337.2.1	7.57814	10.1791	11.6322	Yes
LCA.11	S0229.3.1	S0229.4.1	S0229.2.1	12.643	12.6966	13.4019	Yes
LCA.12	S0227.3.1	S0227.2.1	S0227.1.1	7.0904	7.51054	8.39524	No
LCA.13	S1130.2.1	S1029.4.1	S1130.1.1	18.3939	18.4391	18.4391	Yes
LCA.14	S0426.1.1	S0526.1.1	S0726.1.1	9.52135	10.3639	11.4769	Yes
