# Supplementary material for: Root-associated fungal community reflects host spatial co-occurrence patterns in a subtropical forest
Source: ISME Commun. 2021 Nov 6;1:65. doi: 10.1038/s43705-021-00072-6 (PMC9723750; doi:10.1038/s43705-021-00072-6)
Supplement: Supplementary file 10 — Table S8 [file 43705_2021_72_MOESM10_ESM.xlsx]

## Sheet: Table S8
Table S8. Fungal community composition (relative abundance) of all root tip samples at order level. Among the 86 fungal orders identified across all samples, 11 of them were indicated in bold and collectively accounted for ~75% of the total sequencing reads.
Root tip sample ID	Plant life stage	Helotiales	Agaricales	Leotiomycetes_ord_Incertae_sedis	Chaetosphaeriales	Chaetothyriales	Trechisporales	Tremellales	Russulales	Hypocreales	Xylariales	Eurotiales	Sebacinales	Pleosporales	Thelephorales	Boletales	Pezizomycotina_ord_Incertae_sedis	Hysteriales	Capnodiales	Auriculariales	Cantharellales	Magnaporthales	Mortierellales	Leucosporidiales	Diaporthales	Cystofilobasidiales	Sordariomycetidae_ord_Incertae_sedis	Sordariales	Trichosporonales	Hypocreomycetidae_ord_Incertae_sedis	Ophiostomatales	Sporidiobolales	Glomerales	Leotiales	Atractiellales	Polyporales	Dothideales	Botryosphaeriales	Geastrales	Rhytismatales	Hymenochaetales	Dothideomycetes_ord_Incertae_sedis	Pezizales	Orbiliales	Ascomycota_ord_Incertae_sedis	Cystobasidiomycetes_ord_Incertae_sedis	Agaricomycetes_ord_Incertae_sedis	Lecanorales	Atheliales
ACH.1	adult	0.206333	0.033	0.044	0.0473333	0.0626667	0.322	0.0306667	0.00233333	0.0173333	0.00333333	0.0106667	0.00233333	0.005	0.00266667	0.0453333	0.000666667	0.00333333	0.00366667	0.000333333	0	0.002	0.001	0.000333333	0.000333333	0.000666667	0.000333333	0.000666667	0.000666667	0.000333333	0	0	0	0	0.000666667	0	0	0	0	0.000333333	0	0	0	0	0	0	0	0	0
ACH.2	adult	0.169	0.028	0.04	0.0343333	0.170667	0.0373333	0.0213333	0.00633333	0.014	0.00166667	0.004	0.00233333	0.005	0.000333333	0.000666667	0.003	0.00566667	0.00433333	0	0.000666667	0.00133333	0.001	0	0.000333333	0.000333333	0.00133333	0.000333333	0	0	0.000333333	0	0	0.000333333	0.000333333	0	0	0	0	0	0	0.000333333	0	0	0	0	0	0	0
ACH.3	adult	0.311333	0.044	0.085	0.072	0.0416667	0.00966667	0.085	0.00466667	0.04	0.004	0.00633333	0.00266667	0.01	0.00233333	0.000333333	0.002	0.00933333	0.00566667	0.000666667	0.001	0.003	0.000333333	0.000333333	0.00933333	0	0.00133333	0.000333333	0	0.000333333	0.000333333	0.000333333	0	0.001	0.000333333	0	0.000333333	0.000333333	0	0.000666667	0	0	0	0	0	0	0	0	0
ACH.4	adult	0.114667	0.423333	0.025	0.0483333	0.0173333	0.009	0.0136667	0.0376667	0.00666667	0.00166667	0.00233333	0.00366667	0.00266667	0.002	0.000666667	0.0626667	0.011	0.003	0.000333333	0.001	0.00333333	0.00133333	0	0.00266667	0.001	0.00133333	0	0	0	0	0	0	0.000666667	0.000666667	0.000333333	0	0	0	0	0	0.000333333	0	0	0	0	0	0	0
ACH.5	juvenile	0.305333	0.167	0.0646667	0.092	0.0713333	0.0153333	0.0353333	0.0113333	0.0123333	0.00333333	0.00433333	0.00466667	0.00666667	0.00366667	0.00166667	0.00366667	0.00866667	0.00666667	0.004	0.004	0.00466667	0.00333333	0	0.000333333	0.001	0.000333333	0.000666667	0	0.000333333	0.000333333	0.001	0	0.000666667	0.00166667	0	0	0	0	0	0	0.000666667	0	0	0	0	0	0	0
ACH.6	juvenile	0.171333	0.052	0.0426667	0.0536667	0.0286667	0.068	0.0133333	0.0343333	0.011	0.00266667	0.005	0.0133333	0.00533333	0.00233333	0.000333333	0.00133333	0.00366667	0.001	0.000333333	0.001	0.00366667	0.001	0.000666667	0.000666667	0.00133333	0.000333333	0.000666667	0	0	0.000333333	0.000333333	0	0.000333333	0	0.000333333	0	0	0	0.000666667	0.000333333	0	0	0	0	0	0	0	0
ACH.7	juvenile	0.413667	0.313	0.033	0.0493333	0.051	0.00733333	0.011	0.00933333	0.003	0.00266667	0.00166667	0.001	0.00333333	0.002	0	0.001	0.00533333	0.00266667	0.001	0.000333333	0.001	0.000333333	0	0.000666667	0.000666667	0.000333333	0.000333333	0	0.000333333	0	0	0	0	0	0	0	0	0	0	0	0.000333333	0	0	0	0	0	0	0
ACH.8	juvenile	0.408333	0.173333	0.029	0.0973333	0.053	0.006	0.0126667	0.00733333	0.00566667	0.003	0.00433333	0.00333333	0.00566667	0.00233333	0	0.00233333	0.00233333	0.00266667	0.001	0.067	0	0.00133333	0.000333333	0	0.00133333	0.000666667	0	0.000666667	0	0.000333333	0.000666667	0	0.000333333	0.000333333	0	0	0	0	0.000333333	0	0.000333333	0	0	0.000333333	0	0	0	0
ACH.9	sapling	0.606667	0.114	0.0243333	0.085	0.013	0.007	0.01	0.0186667	0.00733333	0.00333333	0.002	0.002	0.00266667	0.00233333	0.000666667	0.001	0.00633333	0.005	0.000333333	0	0.00233333	0.000333333	0	0	0	0.000666667	0.001	0	0	0	0	0	0.000666667	0.001	0	0	0	0	0	0	0	0	0	0	0	0	0	0
ACH.10	sapling	0.306667	0.031	0.045	0.067	0.145667	0.008	0.0176667	0.007	0.0193333	0.004	0.0263333	0.024	0.00333333	0.00666667	0.000333333	0.00233333	0.00466667	0.004	0.001	0.000333333	0.003	0.00133333	0	0.00133333	0.00166667	0.002	0	0	0	0	0.000666667	0	0.000333333	0	0.000333333	0	0.000333333	0	0.000666667	0	0	0	0.000333333	0.000333333	0	0	0	0
ACH.11	sapling	0.385	0.0476667	0.0566667	0.0183333	0.0756667	0.0166667	0.0136667	0.0363333	0.00933333	0.006	0.00366667	0.0226667	0.006	0.017	0.00533333	0.00233333	0.00633333	0.00566667	0.000333333	0.002	0	0.000333333	0.00233333	0.000333333	0.00333333	0.000666667	0.003	0	0.000333333	0	0	0.000333333	0	0	0.00166667	0.000333333	0	0.000333333	0	0	0.000666667	0	0	0	0	0	0	0
ACH.12	sapling	0.389667	0.077	0.0506667	0.033	0.084	0.0173333	0.0173333	0.00466667	0.0146667	0.0103333	0.0163333	0.00866667	0.00966667	0.00733333	0.00533333	0.00933333	0.00266667	0.00433333	0	0.00166667	0.00166667	0.001	0.000333333	0.002	0.000333333	0	0.000333333	0	0.001	0.000666667	0.000333333	0.000333333	0	0	0.000666667	0	0	0	0	0	0	0	0	0	0	0	0	0
ACH.13	sapling	0.426	0.158333	0.027	0.0256667	0.0546667	0.013	0.009	0.00233333	0.00866667	0.00333333	0.018	0.005	0.00733333	0.00433333	0.00266667	0.00133333	0.0143333	0.00233333	0.000333333	0.000333333	0.000333333	0.000333333	0.000333333	0.00133333	0	0.000666667	0.000333333	0	0	0.000666667	0	0	0.000333333	0	0	0.000666667	0	0	0.000333333	0	0	0	0.000333333	0.000333333	0	0	0	0
SCA.1	adult	0.560667	0.0883333	0.02	0.0343333	0.0913333	0.00833333	0.0133333	0.00166667	0.013	0.00166667	0.0113333	0.002	0.00233333	0.00133333	0.00733333	0.00466667	0.007	0.004	0.001	0.002	0	0.000333333	0	0.00966667	0	0.000333333	0.000666667	0	0	0	0	0.000333333	0	0	0	0	0	0	0	0.00233333	0	0	0	0	0	0	0	0
SCA.2	adult	0.591333	0.0603333	0.018	0.0423333	0.027	0.0753333	0.00933333	0.004	0.0156667	0.001	0.005	0.000333333	0.000666667	0.00633333	0.00533333	0.00266667	0.00666667	0.00333333	0	0.000333333	0.000666667	0	0.00133333	0.00133333	0	0.000333333	0.000333333	0	0.000333333	0	0	0	0	0	0	0.000333333	0	0	0	0.0296667	0	0	0	0	0	0	0	0
SCA.3	adult	0.435667	0.121333	0.023	0.131333	0.0223333	0.00966667	0.00633333	0.00466667	0.01	0.00266667	0.02	0.00266667	0.000666667	0.00366667	0.00766667	0.005	0.00333333	0.002	0.000333333	0.00133333	0.001	0	0.001	0.000666667	0	0.001	0	0	0	0	0	0	0	0	0	0	0	0	0	0.001	0	0	0	0	0	0	0	0
SCA.4	adult	0.500333	0.101	0.024	0.029	0.0546667	0.028	0.021	0.009	0.027	0.00266667	0.011	0.00333333	0.00233333	0.00266667	0.006	0.00633333	0.00533333	0.00166667	0	0.002	0	0	0.00333333	0.00333333	0	0.001	0.00133333	0	0.000333333	0.000333333	0	0	0	0	0	0.000333333	0.000333333	0	0.000666667	0	0	0	0	0	0	0	0	0.000666667
SCA.5	adult	0.276667	0.0396667	0.0243333	0.164667	0.163	0.0136667	0.004	0.00966667	0.022	0.017	0.00433333	0.00166667	0.00133333	0.00166667	0.0123333	0.00433333	0.00433333	0.00233333	0.000666667	0.00133333	0.0286667	0.000333333	0.001	0.00233333	0	0.001	0.00133333	0	0.000333333	0	0	0.000333333	0	0	0	0	0	0	0	0.000333333	0	0	0	0	0	0	0	0
SCA.6	juvenile	0.186333	0.269333	0.0236667	0.0303333	0.021	0.128	0.00866667	0.004	0.00966667	0.001	0.00433333	0.00733333	0.00133333	0.00166667	0.00666667	0.009	0.00433333	0.00266667	0.000333333	0.00233333	0	0	0.000333333	0.000333333	0	0.001	0.001	0	0	0	0	0	0	0	0	0	0	0	0	0.00233333	0	0	0	0	0	0	0	0
SCA.7	juvenile	0.286667	0.250667	0.177	0.0116667	0.0133333	0.0103333	0.0143333	0.00433333	0.00466667	0.0116667	0.0133333	0.001	0	0.014	0.00533333	0.0596667	0.00233333	0.0113333	0	0.00166667	0	0	0.000666667	0.000666667	0	0.000333333	0.000333333	0	0	0	0	0	0	0	0	0	0	0	0.000333333	0.000666667	0	0	0	0	0.000333333	0	0	0
SCA.8	juvenile	0.0983333	0.0286667	0.0223333	0.449333	0.0183333	0.019	0.0103333	0.223	0.00633333	0.00133333	0.00333333	0.00133333	0	0.00133333	0.00466667	0.002	0.0146667	0.001	0	0.000666667	0	0.000333333	0.000333333	0	0	0.000333333	0	0.000333333	0	0	0	0	0	0	0	0	0	0	0	0.000666667	0	0	0	0.000333333	0	0	0	0
SCA.9	juvenile	0.118333	0.507333	0.0216667	0.0646667	0.0206667	0.0916667	0.0396667	0.0266667	0.00533333	0.00166667	0.004	0.000666667	0.000666667	0.00266667	0.0146667	0.00233333	0.00466667	0.00133333	0.000666667	0.00133333	0.000333333	0	0.00166667	0.000333333	0	0.000333333	0.00266667	0	0	0	0	0	0	0	0	0	0	0	0	0.00366667	0	0	0	0	0	0	0	0
SCA.10	juvenile	0.524667	0.063	0.0196667	0.0223333	0.0156667	0.0443333	0.00866667	0.189	0.00233333	0.002	0.00433333	0.00133333	0.000333333	0.003	0.009	0.00333333	0.00833333	0.001	0	0.000666667	0	0.000333333	0	0.000333333	0	0	0.000333333	0	0	0	0	0	0	0	0	0	0	0	0	0.000333333	0	0	0	0	0	0	0	0
SCA.11	sapling	0.281333	0.111667	0.0176667	0.241333	0.013	0.008	0.003	0.00166667	0.0186667	0.0173333	0.00266667	0.001	0.00133333	0.000666667	0.006	0.0276667	0.00433333	0.00133333	0	0.003	0.000666667	0	0	0.000666667	0	0	0.000333333	0	0	0	0	0	0	0	0	0	0	0	0	0	0	0	0	0	0	0	0	0
SCA.12	sapling	0.324667	0.0603333	0.0206667	0.0206667	0.0136667	0.320667	0.01	0.0133333	0.00366667	0.000333333	0.004	0.00333333	0.003	0.0866667	0.00866667	0.00366667	0.00266667	0.000666667	0.000333333	0.00166667	0	0	0.000333333	0.001	0	0.000333333	0.00266667	0	0	0	0	0	0	0	0	0	0	0	0	0.00633333	0	0	0	0	0	0	0	0
SCA.13	sapling	0.253333	0.0226667	0.068	0.0676667	0.00966667	0.133667	0.007	0.00533333	0.00433333	0.001	0.004	0.0103333	0.000333333	0.00766667	0.0153333	0.003	0.002	0.001	0	0.001	0	0.000333333	0.001	0.000333333	0	0.000333333	0.000666667	0	0	0	0	0	0	0	0	0	0	0	0	0.001	0	0	0	0	0	0	0	0
SCA.14	sapling	0.183333	0.649	0.012	0.013	0.008	0.0383333	0.007	0.00433333	0.00466667	0.000333333	0.00266667	0.000666667	0.000333333	0.023	0.0106667	0.001	0.00466667	0.000666667	0	0.002	0	0	0.000666667	0	0	0.000333333	0	0	0	0.000333333	0	0	0	0	0	0	0	0.000333333	0	0.000333333	0	0	0	0	0	0	0	0
SCA.15	sapling	0.433	0.0983333	0.0193333	0.0166667	0.0213333	0.013	0.005	0.00533333	0.004	0.002	0.00566667	0.002	0.000333333	0.0326667	0.005	0.00333333	0.008	0.00333333	0	0.00166667	0	0	0.000666667	0.000666667	0	0	0.000333333	0	0	0	0	0	0	0	0	0	0.000333333	0	0	0	0	0	0	0	0	0	0	0
LRO.1	adult	0.175667	0.0226667	0.0796667	0.443333	0.0276667	0.0106667	0.0173333	0.0193333	0.013	0.0236667	0.00133333	0.00266667	0.006	0.006	0.00533333	0.00266667	0.00133333	0.006	0.000666667	0.001	0	0.000666667	0.00166667	0.00133333	0.00266667	0.000666667	0.00333333	0.000333333	0	0	0.001	0	0	0	0.000666667	0	0	0	0.000333333	0	0	0	0	0	0	0	0.000666667	0
LRO.2	adult	0.476667	0.0206667	0.057	0.0186667	0.049	0.012	0.0293333	0.004	0.007	0.00433333	0.0113333	0.0126667	0.00633333	0.00633333	0.00166667	0.00466667	0.00233333	0.02	0	0.001	0	0	0.002	0.00233333	0.000666667	0.0176667	0.00266667	0	0	0	0.000333333	0	0	0	0.001	0	0	0	0.000333333	0	0	0	0	0	0	0	0	0
LRO.3	adult	0.305	0.0606667	0.141	0.0256667	0.012	0.011	0.110667	0.00433333	0.00466667	0.007	0.00366667	0.00366667	0.0196667	0.00833333	0.00433333	0.00233333	0.004	0.008	0	0.00133333	0	0	0.127	0.00133333	0.002	0.003	0.001	0	0	0	0	0.000333333	0	0	0.000666667	0	0	0.000333333	0	0	0.019	0	0	0.000333333	0	0	0.000333333	0
LRO.4	juvenile	0.327333	0.0563333	0.259333	0.0356667	0.021	0.0363333	0.008	0.00333333	0.004	0.0913333	0.00233333	0.00366667	0.006	0.00433333	0.004	0.003	0.00366667	0.005	0	0.000333333	0	0	0.000666667	0.000333333	0.00166667	0	0.002	0	0.000333333	0	0	0	0	0	0	0	0	0	0	0	0	0	0	0	0	0	0.000333333	0
LRO.5	juvenile	0.120667	0.366	0.372	0.0106667	0.0113333	0.007	0.00566667	0.00366667	0.001	0.00333333	0.002	0.002	0.00533333	0.00366667	0.004	0.00266667	0.000333333	0.004	0.000333333	0.000666667	0	0	0.00133333	0	0.00266667	0.000333333	0.00133333	0	0	0	0	0	0	0	0.000333333	0.000333333	0	0	0	0	0.000333333	0	0	0	0	0	0	0
LRO.6	juvenile	0.258667	0.031	0.092	0.0303333	0.0323333	0.0183333	0.0293333	0.007	0.0103333	0.008	0.008	0.0843333	0.008	0.00666667	0.00866667	0.00833333	0.0546667	0.011	0.000333333	0.003	0	0.00133333	0.002	0	0.00366667	0.00166667	0.00566667	0	0	0	0	0.000333333	0	0	0.000666667	0.000333333	0	0.000666667	0.000666667	0	0	0	0.000333333	0	0	0	0.000333333	0
LRO.7	juvenile	0.571333	0.108	0.0563333	0.0346667	0.0173333	0.0453333	0.0146667	0.0116667	0.00566667	0.00833333	0.0103333	0.004	0.00533333	0.00566667	0.00466667	0.00366667	0.004	0.006	0.000333333	0.001	0	0.000333333	0.00233333	0.000666667	0.003	0.000666667	0.00166667	0	0.000666667	0	0	0	0	0	0.000666667	0	0	0	0	0	0.000333333	0	0	0	0	0	0.000333333	0
LRO.8	juvenile	0.472333	0.215	0.104333	0.0213333	0.0153333	0.009	0.006	0.00433333	0.00266667	0.0256667	0.00466667	0.00566667	0.004	0.00333333	0.00266667	0.00233333	0.00166667	0.00533333	0	0.000333333	0	0	0.003	0.001	0.001	0	0.000666667	0	0.000333333	0	0	0	0.000333333	0	0.000333333	0.000333333	0	0	0.001	0	0	0	0	0	0	0	0.000333333	0
LRO.9	juvenile	0.359333	0.0716667	0.0693333	0.0383333	0.0616667	0.0173333	0.0133333	0.00333333	0.0116667	0.123	0.013	0.003	0.0143333	0.00133333	0.0353333	0.00166667	0.00233333	0.00366667	0.00133333	0.000333333	0.000666667	0.000666667	0.000333333	0.041	0	0.000333333	0	0.000333333	0.000333333	0.000666667	0.000333333	0	0	0	0	0.000666667	0	0	0.000333333	0.000333333	0.000666667	0	0	0	0	0.003	0	0
LRO.10	sapling	0.288333	0.012	0.0426667	0.421667	0.0186667	0.0503333	0.00933333	0.005	0.00933333	0.00633333	0.00466667	0.00633333	0.00833333	0.006	0.004	0.004	0.002	0.011	0.000666667	0.000666667	0	0	0.000666667	0.001	0.003	0.00266667	0.00166667	0	0	0.000333333	0	0	0	0	0.000666667	0	0	0	0.000333333	0	0.000666667	0	0	0	0	0	0.000666667	0
LRO.11	sapling	0.341	0.0146667	0.0476667	0.048	0.0483333	0.0133333	0.0423333	0.00733333	0.007	0.00466667	0.00366667	0.007	0.005	0.0113333	0.00533333	0.00466667	0.00733333	0.016	0	0.00166667	0	0	0.001	0.000666667	0.001	0	0.00166667	0	0.000333333	0	0	0	0	0	0	0.000666667	0	0	0.00533333	0	0	0	0	0	0	0	0	0
LRO.12	sapling	0.305333	0.167667	0.0503333	0.029	0.0376667	0.012	0.0426667	0.003	0.028	0.00533333	0.021	0.003	0.011	0.000333333	0.003	0.003	0.004	0.0283333	0	0.00166667	0.001	0	0.00366667	0.00366667	0	0.000333333	0	0	0	0.000333333	0.00133333	0	0	0	0.000333333	0.001	0	0	0.000333333	0	0	0	0.000333333	0	0.001	0.000333333	0	0
LCH.1	adult	0.132	0.0173333	0.0286667	0.515333	0.0386667	0.006	0.0143333	0.00566667	0.0103333	0.00133333	0.007	0.00233333	0.00266667	0.000333333	0.009	0.001	0.000333333	0.00266667	0	0.000333333	0.00266667	0.00366667	0	0.000333333	0.000333333	0.000333333	0.000666667	0.000333333	0.000333333	0	0	0	0.000333333	0.000333333	0	0	0	0	0	0.000333333	0.000333333	0	0.000333333	0	0	0	0	0
LCH.2	adult	0.143	0.0586667	0.0766667	0.515333	0.0223333	0.006	0.00666667	0.003	0.00633333	0.00466667	0.00266667	0.003	0.00566667	0.004	0.00466667	0.00266667	0.002	0.006	0.001	0.00166667	0	0.000333333	0.00133333	0.000666667	0.002	0.001	0.001	0	0.000333333	0	0	0	0	0	0	0	0	0	0	0	0	0	0	0	0	0	0.000333333	0
LCH.3	juvenile	0.0646667	0.0416667	0.0196667	0.753	0.007	0.00266667	0.006	0.00266667	0.00733333	0.002	0.002	0.017	0.002	0.00266667	0	0.00166667	0.000333333	0.00133333	0	0	0.00333333	0.000666667	0	0.000333333	0.000333333	0.001	0.000666667	0	0	0.000333333	0	0	0.001	0	0	0	0	0	0	0	0	0	0	0	0	0	0	0
LCH.4	juvenile	0.532333	0.0163333	0.0703333	0.182667	0.0116667	0.009	0.0103333	0.004	0.004	0.00466667	0.00433333	0.00466667	0.006	0.005	0.004	0.004	0.00266667	0.00766667	0.0356667	0.00166667	0	0.000666667	0.004	0.000666667	0.002	0.000666667	0.00166667	0	0.000333333	0	0	0.00266667	0	0	0.000333333	0	0	0	0.000333333	0	0.000333333	0	0	0	0	0	0.000333333	0
LCH.5	juvenile	0.448	0.143	0.027	0.0276667	0.0423333	0.0356667	0.0206667	0.0173333	0.0153333	0.00333333	0.0106667	0.0106667	0.01	0.000666667	0.00166667	0.00266667	0.006	0.00966667	0	0.000333333	0.000333333	0	0.001	0.00166667	0	0.000333333	0.000666667	0	0	0.000333333	0.001	0	0	0	0.000333333	0.000666667	0	0	0	0	0	0	0	0	0	0.00733333	0	0
LCH.6	juvenile	0.167	0.0793333	0.0383333	0.388667	0.0513333	0.008	0.02	0.00266667	0.02	0.0456667	0.0126667	0.047	0.006	0.002	0.00933333	0.00266667	0.00133333	0.006	0.000333333	0.002	0.000666667	0.001	0.000333333	0.000666667	0	0.000333333	0	0	0	0.000666667	0.000666667	0.000333333	0.000333333	0	0	0.001	0	0.000333333	0	0	0	0	0	0	0.000333333	0.000666667	0	0
LCH.7	juvenile	0.0823333	0.016	0.0286667	0.684333	0.0166667	0.004	0.00533333	0.00333333	0.00933333	0.00266667	0.000666667	0.00366667	0.00233333	0.00266667	0.000333333	0.001	0.00133333	0.00266667	0	0	0.000333333	0.000666667	0.000666667	0.000666667	0.000333333	0.000666667	0.000666667	0	0	0	0	0	0.000333333	0	0	0	0	0	0	0	0	0	0	0	0	0	0	0
LCH.8	juvenile	0.0953333	0.014	0.216333	0.316	0.106333	0.00333333	0.022	0.00166667	0.00666667	0.00233333	0.00333333	0.003	0.00733333	0.002	0	0.00166667	0.00133333	0.00433333	0.001	0.000333333	0.001	0.000666667	0	0.000333333	0.001	0	0	0.000333333	0.000333333	0	0	0	0.000333333	0.000333333	0.000333333	0	0	0	0.000666667	0	0	0	0	0	0	0	0	0
LCH.9	juvenile	0.394667	0.0203333	0.0433333	0.243333	0.0263333	0.00566667	0.036	0.00366667	0.0123333	0.002	0.00733333	0.00366667	0.009	0.001	0.000333333	0.000333333	0.003	0.00233333	0.000666667	0.00166667	0.00166667	0.000666667	0.000666667	0	0.000666667	0.000666667	0	0.002	0.000333333	0	0.00133333	0	0	0	0	0	0	0	0	0	0	0	0	0	0	0	0	0.000333333
LCH.10	juvenile	0.165	0.0443333	0.028	0.390667	0.0933333	0.00333333	0.008	0.00133333	0.00833333	0.00133333	0.00233333	0.00266667	0.006	0.00133333	0	0.002	0.00166667	0.00166667	0.000666667	0.000666667	0.00266667	0.000666667	0	0.000666667	0	0.001	0.000666667	0	0.000333333	0	0	0	0	0	0	0	0	0	0	0	0	0	0	0	0	0	0	0
LCH.11	juvenile	0.0986667	0.103667	0.114333	0.420333	0.0253333	0.004	0.0133333	0.00233333	0.00833333	0.001	0.00533333	0.002	0.003	0.00166667	0.000333333	0.00133333	0.00233333	0.002	0.000333333	0.00133333	0.00166667	0.000666667	0	0.001	0	0.00133333	0.000333333	0.000333333	0	0.000333333	0	0	0	0	0	0.000333333	0	0	0	0	0.000333333	0	0	0	0	0	0	0.000333333
LCH.12	juvenile	0.138	0.272333	0.279	0.0943333	0.0176667	0.00866667	0.0216667	0.00433333	0.0143333	0.003	0.00633333	0.00533333	0.005	0.002	0.000333333	0.00166667	0.00266667	0.00266667	0.001	0.000666667	0.00266667	0.00233333	0	0.000333333	0.001	0.00166667	0	0.000333333	0	0	0.000333333	0	0.000333333	0.00133333	0	0	0	0	0.000666667	0	0	0	0	0	0	0	0	0.000333333
LCH.13	juvenile	0.566667	0.0156667	0.141333	0.0176667	0.029	0.00933333	0.0206667	0.00466667	0.00666667	0.00533333	0.00833333	0.00233333	0.008	0.00833333	0.00533333	0.00233333	0.00566667	0.00766667	0.000333333	0.000666667	0	0.001	0.00233333	0.00533333	0.00266667	0	0.011	0	0	0	0	0.000666667	0	0	0.000666667	0.00866667	0	0.000333333	0.000333333	0	0.000666667	0	0	0	0	0	0	0
LCH.14	juvenile	0.485333	0.0226667	0.198	0.0173333	0.0166667	0.0123333	0.00633333	0.00533333	0.0206667	0.00566667	0.00333333	0.005	0.00466667	0.00766667	0.00666667	0.004	0.00233333	0.00566667	0.000666667	0.001	0	0	0.000666667	0.00266667	0.003	0.001	0.002	0	0	0	0.000333333	0.000666667	0	0	0.000666667	0	0	0	0.000333333	0	0	0	0	0	0	0	0	0
LCH.15	sapling	0.120667	0.0356667	0.022	0.387	0.0546667	0.00466667	0.00766667	0.0896667	0.004	0.000666667	0.002	0.00266667	0.002	0.000333333	0.000666667	0.001	0.00133333	0.002	0	0	0.002	0.000666667	0	0.001	0.000333333	0.000333333	0.001	0	0	0	0	0	0.000333333	0	0	0	0	0	0	0	0.000333333	0	0	0	0	0	0	0
LCH.16	sapling	0.212333	0.0376667	0.282667	0.294	0.02	0.00633333	0.01	0.00333333	0.008	0.003	0.002	0.00233333	0.00233333	0.000333333	0.000333333	0.002	0.000666667	0.014	0.000666667	0.000666667	0.00133333	0.00133333	0	0.000333333	0.000333333	0.000333333	0	0	0.000333333	0.000333333	0	0	0.000666667	0.000333333	0	0.000333333	0.000333333	0	0	0	0.000333333	0	0	0	0	0	0	0
LCH.17	sapling	0.148	0.0723333	0.079	0.178333	0.0846667	0.00466667	0.008	0.205333	0.007	0.00433333	0.00233333	0.004	0.005	0.001	0.000333333	0.000666667	0.00266667	0.00266667	0.000333333	0.001	0.00266667	0.000333333	0.000333333	0.000333333	0.000333333	0.00166667	0.000666667	0	0	0	0	0	0.000666667	0.000333333	0	0	0	0	0.000333333	0	0	0	0	0	0	0	0	0
LCH.18	sapling	0.136333	0.0506667	0.144	0.111333	0.032	0.280333	0.0326667	0.003	0.00633333	0.00133333	0.00333333	0.00466667	0.004	0.002	0.000666667	0.001	0.024	0.00333333	0.001	0.001	0.00233333	0.00166667	0.000666667	0.000333333	0.00166667	0.001	0.000666667	0.000333333	0	0.000333333	0	0	0.000666667	0.000666667	0	0	0.000333333	0	0	0	0.000666667	0	0	0	0	0	0	0
LCH.19	sapling	0.182333	0.052	0.0283333	0.513667	0.0366667	0.00333333	0.0133333	0.00366667	0.0103333	0.000666667	0.004	0.005	0.00166667	0.000333333	0.001	0.000666667	0.00233333	0.002	0.000666667	0.000333333	0.00133333	0.000333333	0	0	0.000333333	0	0.001	0.000333333	0	0.000333333	0	0	0	0	0	0	0.000333333	0	0	0	0.000333333	0.000333333	0	0	0	0	0	0
LEL.1	adult	0.314	0.0506667	0.047	0.025	0.149	0.011	0.0186667	0.00233333	0.0116667	0.00866667	0.042	0.0106667	0.015	0.00166667	0.00533333	0.003	0.004	0.00333333	0	0.00166667	0.128	0.002	0	0.000666667	0.000333333	0.000333333	0	0.000333333	0	0	0.000333333	0.0173333	0	0	0	0	0	0	0	0	0	0	0	0	0.000333333	0	0	0
LEL.2	adult	0.163667	0.0823333	0.0773333	0.291667	0.0573333	0.008	0.0103333	0.002	0.0173333	0.00366667	0.0596667	0.00733333	0.012	0.00166667	0.0146667	0.001	0.00633333	0.00133333	0	0.000666667	0	0.00133333	0	0.00133333	0	0	0	0	0.000333333	0	0.001	0	0	0	0	0.000666667	0	0	0	0	0	0	0	0	0.000333333	0	0	0
LEL.3	adult	0.200667	0.265333	0.049	0.0283333	0.044	0.0123333	0.0186667	0.00266667	0.0513333	0.005	0.0426667	0.00833333	0.00933333	0.004	0.00966667	0.00133333	0.003	0.00133333	0	0.000666667	0	0	0.000333333	0.000666667	0	0.000666667	0	0.000333333	0	0.000333333	0.000666667	0	0	0	0.000666667	0.001	0	0	0.000666667	0	0	0	0	0	0.000333333	0	0	0.000333333
LEL.4	adult	0.192667	0.113667	0.0996667	0.199	0.057	0.00833333	0.0176667	0.00366667	0.017	0.046	0.0753333	0.00433333	0.00966667	0.00533333	0.00433333	0.00233333	0.00166667	0.00166667	0	0.000333333	0.000333333	0.006	0	0.000666667	0	0	0.001	0.000333333	0.000333333	0	0.000333333	0	0	0	0	0.000666667	0	0.000333333	0	0	0	0	0	0	0	0	0	0
LEL.5	adult	0.155	0.0473333	0.0976667	0.029	0.109333	0.005	0.016	0.001	0.009	0.0133333	0.352333	0.00566667	0.0133333	0.00633333	0.00966667	0.00266667	0.003	0.002	0.000333333	0.000333333	0.000333333	0.00133333	0.000666667	0.002	0	0	0.002	0	0	0	0.000666667	0	0	0	0.000333333	0.000333333	0	0	0	0	0	0	0	0	0	0	0	0.000333333
LEL.6	juvenile	0.213667	0.253	0.049	0.0206667	0.102667	0.005	0.0166667	0.002	0.0723333	0.018	0.0686667	0.008	0.014	0.002	0.003	0.003	0.00433333	0.00666667	0.00133333	0.000666667	0.000333333	0.000333333	0	0.001	0	0.000333333	0	0	0.000666667	0	0.000333333	0	0	0	0	0	0	0	0	0	0.000333333	0	0.000333333	0	0	0	0	0
LEL.7	juvenile	0.333667	0.280667	0.091	0.017	0.0343333	0.00566667	0.005	0.001	0.0136667	0.0426667	0.0173333	0.00633333	0.007	0.00133333	0.000666667	0.000666667	0.001	0.000666667	0.000333333	0.000333333	0	0.00233333	0.001	0.00366667	0	0	0	0	0	0.000666667	0.00933333	0	0	0	0	0	0	0	0	0	0	0	0	0	0	0.000333333	0	0
LEL.8	juvenile	0.205667	0.107667	0.0666667	0.024	0.0776667	0.133667	0.0196667	0.00233333	0.0136667	0.027	0.047	0.00766667	0.0126667	0.006	0.00666667	0.003	0.00566667	0.000333333	0	0.001	0	0	0.000333333	0.000666667	0	0	0	0.000333333	0	0.000333333	0	0	0	0	0	0.001	0.001	0	0	0	0.000333333	0	0.000333333	0	0	0	0	0
LEL.9	sapling	0.281667	0.424	0.0366667	0.02	0.0516667	0.01	0.0113333	0.002	0.00833333	0.00566667	0.015	0.00833333	0.00466667	0.00433333	0.00233333	0.003	0.00866667	0.00233333	0	0.000333333	0	0	0	0.00133333	0	0	0.000666667	0	0.00166667	0	0.000333333	0	0	0	0.001	0.000666667	0	0.000333333	0.000666667	0	0.000333333	0	0	0	0	0	0	0.001
LEL.10	sapling	0.342667	0.152667	0.0543333	0.0163333	0.0523333	0.00566667	0.015	0.001	0.011	0.115333	0.018	0.00533333	0.00533333	0.00766667	0.0393333	0.001	0.00366667	0	0	0.0383333	0	0.00433333	0	0.001	0	0	0.000666667	0	0.000333333	0	0.00466667	0	0.000333333	0	0.000333333	0.000666667	0.000333333	0	0	0	0	0	0	0	0.000333333	0	0	0
LEL.11	sapling	0.376	0.114667	0.122	0.029	0.0483333	0.009	0.0206667	0.00133333	0.0223333	0.00566667	0.0366667	0.00766667	0.011	0.004	0.00666667	0.002	0.00133333	0.00366667	0.000666667	0.001	0.00566667	0.00333333	0	0.00333333	0.000666667	0.000666667	0.000666667	0	0.000666667	0.000333333	0.00366667	0	0	0	0	0.00166667	0	0	0	0	0.000333333	0	0	0	0.000333333	0	0	0
LEL.12	sapling	0.315333	0.229667	0.03	0.0176667	0.053	0.00766667	0.0236667	0.00166667	0.00933333	0.065	0.0163333	0.00833333	0.011	0.00533333	0.000333333	0.004	0.00166667	0.00233333	0.000333333	0	0.000333333	0.000333333	0.001	0.008	0	0	0	0	0	0	0.001	0	0	0	0	0.000333333	0	0	0	0	0	0	0.000333333	0	0	0.000333333	0	0
FHI.1	juvenile	0.452667	0.021	0.0223333	0.0406667	0.0176667	0.00666667	0.006	0.00233333	0.0593333	0.002	0.00866667	0.00533333	0.0113333	0.001	0.000333333	0.003	0.00133333	0.00733333	0.000666667	0	0.192667	0.002	0.0103333	0.000666667	0.00166667	0.007	0.000333333	0.000333333	0	0	0	0	0.0293333	0	0.000666667	0.000333333	0	0	0	0	0	0	0	0	0	0	0	0
FHI.2	juvenile	0.141667	0.0173333	0.028	0.0543333	0.136333	0.00666667	0.0866667	0.00166667	0.0496667	0.00266667	0.00633333	0.015	0.0316667	0.00333333	0.000666667	0.00166667	0.000666667	0.0296667	0.000333333	0.000333333	0.00166667	0.000666667	0.000333333	0	0.000333333	0.00133333	0.002	0.000666667	0.001	0	0.000333333	0.001	0.000333333	0.0136667	0	0	0	0	0.000333333	0	0.000333333	0	0	0	0	0	0	0
FHI.3	juvenile	0.223	0.0216667	0.0146667	0.032	0.032	0.00466667	0.01	0.002	0.0213333	0.002	0.002	0.161667	0.00533333	0	0	0.00666667	0.00133333	0.00266667	0.001	0.001	0.108667	0	0	0.000666667	0.000333333	0.00633333	0.00233333	0.000666667	0	0	0	0	0.000333333	0.123667	0.000333333	0	0.000333333	0	0.00633333	0	0.000333333	0	0	0	0	0	0	0
FHI.4	juvenile	0.115333	0.00933333	0.0323333	0.01	0.014	0.00333333	0.006	0.00333333	0.0136667	0.00333333	0.004	0.001	0.337667	0.00466667	0.00266667	0.00233333	0.00166667	0.158667	0.012	0.001	0	0.000333333	0.00233333	0.001	0.191667	0	0	0.000333333	0.000333333	0	0	0	0	0	0	0.0133333	0	0	0	0	0.001	0	0	0	0	0	0	0
FHI.5	juvenile	0.135333	0.011	0.0313333	0.013	0.0136667	0.0123333	0.0146667	0.00366667	0.0136667	0.004	0.00766667	0.00366667	0.105	0.00566667	0.00366667	0.00233333	0.00166667	0.187	0.000666667	0.000333333	0	0.00133333	0.122667	0.000333333	0.143333	0.0226667	0.00166667	0	0.000666667	0	0.000333333	0	0	0	0.000666667	0	0	0	0	0	0	0	0	0	0	0	0	0
FHI.6	sapling	0.483	0.0673333	0.0286667	0.049	0.021	0.007	0.0516667	0.0376667	0.008	0.002	0.00233333	0.003	0.00633333	0.0153333	0	0.00333333	0.00166667	0.013	0.001	0.000666667	0.002	0.000666667	0	0	0.000333333	0.114333	0.001	0	0	0	0	0	0.000333333	0	0	0	0	0	0	0	0.000333333	0	0	0	0	0	0	0.000333333
FHI.7	sapling	0.122667	0.0156667	0.0216667	0.037	0.011	0.00433333	0.0573333	0.007	0.0213333	0.00233333	0.031	0.240667	0.0276667	0.002	0	0.00233333	0.068	0.028	0.00133333	0.00133333	0.0136667	0.0603333	0.00133333	0.000666667	0.0166667	0.003	0.000333333	0.00266667	0	0.000333333	0	0	0	0.000666667	0.000333333	0	0.000333333	0	0	0	0	0	0.000666667	0	0	0	0	0.000333333
FHI.8	sapling	0.109333	0.0186667	0.0256667	0.032	0.01	0.003	0.0116667	0.00266667	0.426667	0.002	0.004	0.00233333	0.0283333	0.00133333	0	0	0.000333333	0.00733333	0.073	0.000333333	0.0816667	0.00133333	0.00133333	0.000333333	0.000666667	0.00333333	0.000333333	0	0	0.000333333	0	0	0.002	0	0	0	0.000333333	0	0.000666667	0	0	0	0	0	0	0	0	0
FHI.9	sapling	0.288667	0.102	0.0283333	0.0473333	0.0293333	0.00733333	0.00933333	0.00466667	0.092	0.00333333	0.004	0.002	0.0233333	0.002	0	0.0193333	0.00166667	0.00633333	0.0413333	0.001	0.0106667	0.00333333	0	0	0.001	0.00566667	0.003	0	0	0	0.000333333	0	0	0.000666667	0.000333333	0	0	0	0	0	0.000333333	0	0	0	0	0	0	0
FHI.10	sapling	0.374333	0.0176667	0.0206667	0.057	0.23	0.007	0.0776667	0.003	0.0113333	0.00366667	0.00633333	0.000666667	0.013	0.00133333	0.000333333	0.002	0.00166667	0.0463333	0.000333333	0.00766667	0.00166667	0.0106667	0.000333333	0.000666667	0.001	0.00133333	0.000666667	0	0.00166667	0	0	0	0.001	0	0	0	0	0	0.00266667	0	0.001	0	0.0176667	0	0	0	0	0
FHI.11	sapling	0.177667	0.028	0.0243333	0.0396667	0.0233333	0.00666667	0.0253333	0.005	0.0133333	0.00366667	0.0116667	0.004	0.00433333	0.002	0	0.00433333	0.001	0.01	0.000666667	0.00233333	0.183333	0.024	0.0166667	0.000333333	0.294	0.00266667	0.000333333	0	0	0	0	0	0	0.00166667	0	0	0.00166667	0	0.000333333	0	0.000333333	0	0	0	0	0	0	0
FHI.12	sapling	0.238333	0.412	0.0433333	0.0783333	0.0173333	0.00766667	0.016	0.00533333	0.011	0.00333333	0.003	0.00333333	0.005	0.001	0.000666667	0.00166667	0.00233333	0.00333333	0.000666667	0.007	0.00233333	0.000666667	0	0.001	0.001	0.000666667	0	0.000333333	0	0.000333333	0	0	0.000333333	0.000333333	0	0	0	0	0	0	0	0.000333333	0.000666667	0	0	0	0	0
MBR.1	adult	0.201667	0.263667	0.0253333	0.165333	0.0216667	0.041	0.012	0.0106667	0.0136667	0.064	0.0276667	0.004	0.004	0.003	0.004	0.00566667	0.00266667	0.00333333	0.00766667	0.000333333	0.000666667	0.00266667	0.00133333	0.00533333	0	0.00166667	0.00133333	0.002	0.00133333	0	0.000333333	0	0	0	0	0	0.001	0.000333333	0	0	0	0	0	0	0	0	0	0
MBR.2	adult	0.393	0.018	0.0483333	0.105667	0.00833333	0.0233333	0.062	0.0123333	0.059	0.133	0.022	0.0143333	0.00166667	0.00166667	0.000666667	0.036	0.00233333	0.00233333	0.00666667	0	0.00133333	0.001	0.000333333	0.000666667	0	0.000333333	0.000666667	0.002	0.000333333	0	0.000333333	0	0.000333333	0	0	0	0.000333333	0.000333333	0	0	0	0	0	0	0	0	0	0
MBR.3	adult	0.219667	0.0593333	0.0303333	0.343	0.025	0.0313333	0.023	0.008	0.041	0.032	0.0633333	0.005	0.008	0.00166667	0.00233333	0.01	0.00233333	0.00566667	0.00333333	0	0.000666667	0.000333333	0.00233333	0.00166667	0	0.000666667	0.005	0.00133333	0.000333333	0	0.000333333	0	0.000666667	0	0	0	0.000333333	0.000333333	0.000333333	0	0	0	0.000333333	0	0	0	0	0
MBR.4	adult	0.397333	0.0806667	0.144667	0.0693333	0.014	0.0296667	0.0186667	0.00866667	0.0103333	0.021	0.00366667	0.003	0.002	0.003	0.001	0.00133333	0.003	0.003	0.00266667	0	0.00266667	0.000666667	0	0.00133333	0	0.000666667	0	0.000333333	0.000333333	0	0	0	0.000666667	0	0	0	0.000333333	0.000333333	0	0	0	0	0	0	0	0	0	0
MBR.5	adult	0.232	0.0716667	0.017	0.298	0.035	0.043	0.012	0.00866667	0.022	0.108	0.0126667	0.00233333	0.00733333	0.00266667	0.00366667	0.006	0.00266667	0.005	0.00566667	0.001	0.00133333	0.001	0.00166667	0.00333333	0	0.000333333	0.004	0.000666667	0.001	0	0.000666667	0	0.000333333	0	0	0	0.001	0.000333333	0.000333333	0	0	0	0	0	0	0	0	0
MBR.6	juvenile	0.196333	0.0666667	0.0256667	0.025	0.023	0.0266667	0.0663333	0.011	0.0126667	0.00433333	0.00333333	0.00266667	0	0.0146667	0.000333333	0.002	0.000666667	0.001	0.448667	0	0.00266667	0.00233333	0.000666667	0.001	0	0	0.000666667	0.00233333	0.001	0	0.00133333	0	0.001	0	0	0	0	0.000666667	0.000333333	0	0	0	0	0	0	0	0	0
MBR.7	juvenile	0.125333	0.259667	0.039	0.0906667	0.0113333	0.0363333	0.017	0.0103333	0.0103333	0.0223333	0.004	0.004	0.00466667	0.00333333	0.00166667	0.00333333	0.00166667	0.00266667	0.00766667	0.001	0.001	0.00166667	0.000333333	0.000333333	0	0.000333333	0.00166667	0.003	0	0	0	0	0.000333333	0	0	0.000333333	0	0.000333333	0	0	0	0	0	0	0	0	0	0
MBR.8	juvenile	0.172	0.0336667	0.014	0.452	0.0183333	0.0623333	0.0203333	0.00866667	0.0456667	0.0113333	0.0276667	0.00366667	0.00866667	0.00366667	0.00133333	0.00133333	0.001	0.00533333	0.00533333	0.000333333	0.001	0.003	0.00166667	0.00166667	0	0.00166667	0.01	0.00133333	0.000333333	0	0	0	0.000333333	0	0.000666667	0	0	0	0	0	0	0	0	0	0	0	0	0
MBR.9	juvenile	0.0886667	0.0893333	0.014	0.565667	0.0173333	0.016	0.0253333	0.007	0.008	0.0126667	0.00266667	0.005	0.001	0.002	0.00133333	0.00166667	0.000666667	0.003	0.004	0	0.000333333	0.000333333	0.000333333	0.000333333	0	0.000333333	0.000333333	0.00166667	0.000333333	0	0.000666667	0	0	0	0	0	0	0	0	0	0	0	0	0	0	0	0	0
MBR.10	juvenile	0.414	0.026	0.0276667	0.0456667	0.0423333	0.0226667	0.01	0.00866667	0.009	0.161333	0.004	0.00233333	0.001	0.00233333	0	0.00233333	0.003	0.00466667	0.007	0.000333333	0.00166667	0.00833333	0.000333333	0	0	0.000333333	0.00133333	0.00266667	0.000333333	0	0	0	0	0	0	0	0	0.000666667	0	0	0	0	0	0	0	0	0	0
MBR.11	sapling	0.108333	0.0753333	0.02	0.583	0.0153333	0.005	0.0116667	0.0156667	0.00933333	0.00166667	0.00333333	0.002	0.003	0	0	0.000666667	0.001	0.004	0.000333333	0.001	0.003	0.001	0	0.001	0	0.000666667	0.000333333	0	0.000333333	0	0	0	0.000333333	0.000333333	0	0	0	0	0	0	0	0	0	0	0	0	0	0
MBR.12	sapling	0.389	0.026	0.0383333	0.0603333	0.012	0.00633333	0.005	0.003	0.00566667	0.0466667	0.00133333	0.00133333	0.00166667	0.002	0.002	0.000333333	0.003	0.002	0.001	0.000333333	0.002	0	0	0	0	0.000333333	0.000333333	0	0.000333333	0	0	0	0	0	0	0	0	0	0.000333333	0	0.000333333	0	0.000333333	0	0	0	0	0
MBR.13	sapling	0.13	0.0316667	0.622	0.0436667	0.0153333	0.003	0.0596667	0.00333333	0.006	0.00133333	0.002	0.000666667	0.00233333	0.001	0	0.00166667	0.00533333	0.00166667	0.000333333	0.00133333	0.000666667	0.00233333	0	0.000333333	0.000333333	0.000333333	0.00833333	0	0	0	0	0	0.000666667	0	0	0	0	0	0	0	0	0	0	0	0	0	0	0
MBR.14	sapling	0.245	0.242	0.0886667	0.0393333	0.0223333	0.168667	0.0483333	0.00466667	0.00833333	0.0123333	0.00266667	0.001	0.003	0.013	0.000333333	0.001	0.002	0.013	0.00266667	0.000333333	0.00166667	0.000333333	0	0	0.001	0.001	0.000666667	0.000333333	0.000333333	0.000333333	0.001	0	0.000333333	0	0	0	0	0	0	0	0	0	0	0	0	0	0	0
MBR.15	sapling	0.218	0.0146667	0.09	0.0323333	0.0263333	0.0343333	0.0636667	0.000666667	0.009	0.001	0.002	0.001	0.00233333	0.004	0	0.00233333	0.00266667	0.000666667	0.000333333	0	0.00133333	0.000666667	0	0	0	0.00133333	0	0	0	0	0	0	0.000333333	0.000333333	0	0	0	0	0	0	0	0	0	0	0	0	0	0
SKW.1	adult	0.106333	0.179	0.167333	0.007	0.0253333	0.0873333	0.0176667	0.00866667	0.007	0.015	0.00366667	0.001	0.008	0.00366667	0.003	0.00166667	0.00433333	0.001	0.004	0.001	0	0.00133333	0	0.00233333	0	0.000333333	0.000333333	0	0	0	0	0	0	0	0	0	0.000333333	0.000333333	0	0	0	0	0	0	0	0	0	0.000333333
SKW.2	adult	0.113	0.363333	0.0406667	0.022	0.0483333	0.0156667	0.0176667	0.00966667	0.00533333	0.013	0.00633333	0.00166667	0.00833333	0.006	0.00233333	0.003	0.115333	0.004	0.00366667	0.001	0	0.00266667	0	0.001	0	0	0.00166667	0.000333333	0.000333333	0	0	0	0	0	0	0	0	0	0	0	0	0	0	0.000333333	0	0	0	0
SKW.3	adult	0.204333	0.062	0.105	0.0226667	0.0553333	0.0223333	0.017	0.00566667	0.0216667	0.004	0.00366667	0.029	0.005	0.154	0.00333333	0.00466667	0.01	0.0113333	0.001	0	0	0	0.00233333	0.000666667	0.00166667	0	0.005	0.000333333	0	0	0	0.000666667	0	0	0.000666667	0	0	0	0.000333333	0	0	0	0	0.000333333	0	0	0.000666667	0
SKW.4	adult	0.212333	0.219667	0.0726667	0.0246667	0.0866667	0.06	0.0243333	0.0196667	0.0153333	0.0306667	0.0166667	0.001	0.0136667	0.00566667	0.003	0.00333333	0.00666667	0.002	0.008	0.00566667	0	0.002	0	0.000666667	0	0.000333333	0.000666667	0.000333333	0	0	0	0.000666667	0.000333333	0	0.000666667	0	0	0	0.002	0	0	0.000333333	0	0	0	0	0	0
SKW.5	adult	0.187	0.556	0.0346667	0.01	0.0293333	0.014	0.014	0.00633333	0.00666667	0.011	0.00466667	0.00233333	0.006	0.006	0.00333333	0.00166667	0.00266667	0.006	0.00533333	0.001	0	0.00166667	0	0.001	0	0	0	0	0	0	0	0	0	0	0.000333333	0	0	0	0	0	0	0	0	0	0	0	0	0
SKW.6	juvenile	0.2	0.245667	0.114	0.0193333	0.039	0.051	0.0153333	0.021	0.00933333	0.0166667	0.0123333	0.00233333	0.015	0.0193333	0.005	0.002	0.0116667	0.00166667	0.005	0.068	0	0.003	0	0.000666667	0	0	0.000666667	0	0	0	0	0.000666667	0	0	0	0	0	0	0.000333333	0	0	0	0	0.000333333	0	0	0	0
SKW.7	juvenile	0.361	0.151667	0.049	0.009	0.0213333	0.024	0.0266667	0.0456667	0.0126667	0.0173333	0.00566667	0.00166667	0.01	0.0956667	0.00166667	0.00733333	0.00266667	0.00133333	0.00466667	0.00166667	0	0.00133333	0	0	0	0	0.000666667	0.000333333	0.000666667	0	0	0.000333333	0	0	0	0	0	0	0.000333333	0	0	0	0	0	0	0	0	0
SKW.8	juvenile	0.365333	0.254	0.043	0.009	0.162	0.0103333	0.0156667	0.00966667	0.00833333	0.014	0.00633333	0.000666667	0.00766667	0.00266667	0.00366667	0.00233333	0.00233333	0.00833333	0.00266667	0.001	0	0.00166667	0	0.000666667	0	0	0	0.000333333	0	0	0	0	0	0	0	0	0	0	0	0	0	0	0	0	0	0	0	0
SKW.9	juvenile	0.36	0.228333	0.075	0.0216667	0.0406667	0.0113333	0.0246667	0.0116667	0.0306667	0.016	0.009	0.00266667	0.007	0.00633333	0.00266667	0.00166667	0.00233333	0.00566667	0.00433333	0.00566667	0	0.00166667	0	0.00133333	0	0.033	0.000333333	0	0.000666667	0	0	0	0.000333333	0	0	0	0	0.000333333	0.000666667	0	0.000333333	0.000333333	0	0.000333333	0	0	0	0
SKW.10	juvenile	0.255667	0.17	0.0456667	0.017	0.107667	0.038	0.015	0.0126667	0.013	0.0173333	0.00466667	0.00366667	0.00666667	0.00233333	0.02	0.003	0.00333333	0.003	0.00366667	0.000333333	0	0.002	0	0.001	0	0	0.000666667	0	0	0	0	0.000333333	0	0	0	0	0	0	0	0	0	0.0283333	0	0	0	0	0	0
SKW.11	sapling	0.574	0.059	0.0393333	0.0166667	0.0223333	0.013	0.0223333	0.00233333	0.0266667	0.00733333	0.0286667	0.0133333	0.00666667	0.005	0.00233333	0.0123333	0.00833333	0.00333333	0	0.001	0.000333333	0.001	0.000333333	0.002	0	0.000333333	0	0	0.000333333	0	0.000333333	0	0	0.000666667	0	0	0	0	0	0	0	0	0.000333333	0	0	0	0	0
SKW.12	sapling	0.664333	0.0346667	0.0386667	0.022	0.024	0.013	0.00866667	0.00233333	0.0136667	0.00366667	0.019	0.006	0.00766667	0.002	0.004	0.0113333	0.00266667	0.002	0.000333333	0.000333333	0	0.000333333	0.000333333	0.000333333	0	0.000333333	0.000333333	0	0	0.000333333	0.000333333	0	0.000666667	0	0	0	0	0	0	0	0.000333333	0	0	0	0	0	0	0
SKW.13	sapling	0.747667	0.0216667	0.0136667	0.0136667	0.0133333	0.00933333	0.0123333	0.000666667	0.0116667	0.00533333	0.0306667	0.003	0.00633333	0.00133333	0.003	0.00866667	0.003	0.00233333	0	0.000333333	0	0.000666667	0.000333333	0	0	0.000333333	0	0.000333333	0	0.000333333	0	0	0.000666667	0	0	0.000666667	0	0	0	0	0	0	0	0	0.000333333	0	0	0.000333333
SKW.14	sapling	0.598667	0.036	0.0326667	0.02	0.0263333	0.0216667	0.0183333	0.00366667	0.0193333	0.008	0.0296667	0.00633333	0.00566667	0.00333333	0.00133333	0.0126667	0.00966667	0.00466667	0	0.000333333	0.000333333	0.001	0.000666667	0.002	0	0	0	0	0	0.000666667	0.000333333	0	0	0	0	0	0	0	0.000666667	0	0	0	0.000333333	0	0.000333333	0	0	0.000333333
SKW.15	sapling	0.409	0.0553333	0.0626667	0.0243333	0.0513333	0.055	0.0253333	0.00266667	0.014	0.005	0.041	0.0203333	0.0116667	0.0123333	0.006	0.0116667	0.003	0.00733333	0	0	0.000666667	0.00366667	0.00166667	0.00966667	0.001	0	0.001	0	0	0.001	0.000333333	0.000333333	0	0	0.000333333	0.000333333	0	0	0	0	0	0	0	0	0	0	0	0
SKW.16	sapling	0.334667	0.269333	0.027	0.017	0.0736667	0.0496667	0.00833333	0.002	0.011	0.003	0.0163333	0.00766667	0.006	0.004	0.002	0.00266667	0.003	0.004	0.000333333	0.00233333	0.000333333	0	0	0.000666667	0	0	0	0	0	0.000666667	0.000666667	0.000333333	0	0	0.000666667	0.000666667	0	0	0.000333333	0	0	0	0	0	0	0	0	0
SKW.17	sapling	0.329	0.126667	0.0173333	0.0926667	0.0633333	0.0366667	0.0143333	0.005	0.0273333	0.0126667	0.0176667	0.00533333	0.033	0.00133333	0.001	0.00633333	0.000666667	0.0273333	0	0.000333333	0.000666667	0.000333333	0	0.0296667	0	0	0.000333333	0	0	0.000666667	0.000333333	0	0.000333333	0	0.000333333	0.001	0	0	0	0	0.00333333	0	0	0	0	0	0	0
IME.1	adult	0.314	0.0536667	0.202333	0.015	0.0653333	0.0166667	0.0206667	0.013	0.015	0.0236667	0.00866667	0.001	0.00566667	0.00633333	0.00766667	0.00466667	0.00366667	0.00166667	0.00233333	0.001	0	0.00466667	0	0.000333333	0	0.001	0.000333333	0	0	0	0	0	0.000333333	0	0.000333333	0	0	0	0	0	0	0.000333333	0	0	0	0	0	0.000333333
IME.2	adult	0.192667	0.453333	0.0506667	0.009	0.0353333	0.0116667	0.0143333	0.0203333	0.00766667	0.011	0.00933333	0.00166667	0.00266667	0.00466667	0.00333333	0.081	0.003	0.00166667	0.004	0.001	0	0.00233333	0	0.000333333	0	0.000666667	0.000666667	0.000333333	0.000333333	0	0	0	0	0	0.000333333	0	0	0	0.000333333	0	0	0	0	0	0	0	0	0
IME.3	adult	0.279667	0.0163333	0.24	0.00933333	0.0936667	0.00833333	0.0246667	0.008	0.033	0.0163333	0.00766667	0.044	0.00433333	0.0186667	0.00233333	0.0803333	0.00233333	0.002	0.003	0	0	0.001	0	0	0	0.001	0	0	0.00166667	0.000333333	0	0	0	0	0	0	0	0	0	0	0	0	0.000333333	0	0	0	0	0
IME.4	adult	0.179667	0.135	0.0836667	0.0196667	0.0583333	0.186333	0.0126667	0.00633333	0.068	0.004	0.00733333	0.028	0.012	0.0173333	0.007	0.007	0.0133333	0.0406667	0.000333333	0.00166667	0	0.000666667	0.002	0.00333333	0.00366667	0.000666667	0.00166667	0	0.000333333	0	0	0.000333333	0	0	0.000333333	0.000666667	0	0	0.000333333	0	0	0	0	0	0	0	0	0
IME.5	adult	0.136667	0.0663333	0.0203333	0.014	0.02	0.006	0.011	0.007	0.00666667	0.003	0.00933333	0.616667	0.00633333	0.00266667	0.004	0.00433333	0.000666667	0.00166667	0.000333333	0.000333333	0	0	0	0.000666667	0.000333333	0.001	0	0	0	0	0.000333333	0	0	0	0	0.000333333	0	0	0.000333333	0	0	0	0	0	0.000666667	0	0	0
IME.6	juvenile	0.389667	0.0246667	0.0453333	0.0113333	0.179667	0.0146667	0.0203333	0.007	0.00533333	0.0136667	0.00866667	0.00233333	0.006	0.00533333	0.149	0.00166667	0.004	0.001	0.004	0.000666667	0	0.002	0	0.00133333	0	0	0.000666667	0.000333333	0	0	0	0	0	0	0	0	0	0	0	0	0	0	0	0	0	0	0	0
IME.7	juvenile	0.188333	0.0243333	0.0383333	0.014	0.0286667	0.016	0.0743333	0.433333	0.011	0.0173333	0.00966667	0.00233333	0.0133333	0.00566667	0.005	0.000333333	0.00266667	0.00533333	0.00366667	0.000666667	0	0.00366667	0	0.001	0	0.000333333	0.000666667	0.000333333	0.000333333	0	0	0	0	0	0.000666667	0	0	0	0	0	0	0	0	0.000666667	0	0	0	0.000333333
IME.8	juvenile	0.366	0.0233333	0.209333	0.0163333	0.017	0.0133333	0.018	0.148667	0.0126667	0.0176667	0.00633333	0.001	0.00566667	0.003	0.00766667	0.00133333	0.006	0.000333333	0.00333333	0.000333333	0	0.004	0	0.000666667	0	0.000333333	0.000333333	0	0	0	0	0.000333333	0	0	0	0	0	0	0	0	0	0	0	0.000333333	0	0	0	0
IME.9	juvenile	0.112333	0.02	0.0443333	0.137333	0.0116667	0.0113333	0.0313333	0.0473333	0.0113333	0.0146667	0.007	0.000666667	0.00733333	0.000333333	0.00133333	0.000333333	0.005	0.00266667	0.003	0.001	0	0.00366667	0	0.00133333	0	0	0.000666667	0	0	0	0	0	0	0	0	0	0	0	0	0	0	0	0	0	0	0	0	0
IME.10	juvenile	0.088	0.126	0.517	0.01	0.0133333	0.0783333	0.042	0.007	0.00533333	0.00866667	0.00766667	0.015	0.00433333	0.00166667	0.00266667	0.000666667	0.001	0.00133333	0.00133333	0.000666667	0	0.000333333	0	0.000666667	0	0	0	0.000333333	0.000333333	0	0	0	0	0	0	0	0	0	0.000666667	0	0	0	0	0.000666667	0	0	0	0
IME.11	sapling	0.345	0.0733333	0.112333	0.0103333	0.0196667	0.147333	0.017	0.00733333	0.00766667	0.0113333	0.00633333	0.00133333	0.008	0.00666667	0.003	0.00233333	0.007	0.00166667	0.00266667	0.014	0	0.00233333	0	0.001	0	0	0.000333333	0.000333333	0	0	0	0	0	0	0.000333333	0	0	0	0	0	0	0.000333333	0	0	0	0	0	0
IME.12	sapling	0.207333	0.0663333	0.148667	0.0146667	0.0333333	0.012	0.044	0.0186667	0.012	0.0236667	0.006	0.000666667	0.00666667	0.00433333	0.003	0.0353333	0.002	0.00166667	0.00366667	0.001	0	0.00166667	0	0.000666667	0	0.000333333	0	0	0.000333333	0	0	0	0	0	0	0	0	0	0	0	0	0.000333333	0	0	0	0	0	0
IME.13	sapling	0.109333	0.022	0.0586667	0.026	0.0173333	0.00833333	0.0583333	0.0116667	0.0733333	0.0166667	0.00766667	0.001	0.0103333	0.00266667	0.00366667	0.103667	0.00266667	0.00166667	0.00666667	0.01	0	0.00166667	0	0.00266667	0	0	0.0653333	0	0	0	0	0.000333333	0	0	0.000333333	0	0	0	0.000333333	0	0	0.000333333	0	0	0	0	0	0
IME.14	sapling	0.168667	0.025	0.313667	0.0143333	0.025	0.0233333	0.0286667	0.00833333	0.159333	0.012	0.0236667	0.04	0.00533333	0.00366667	0.0106667	0.00333333	0.007	0.000666667	0.00133333	0.001	0	0.00233333	0	0.00133333	0	0	0	0.000333333	0	0.000333333	0	0	0	0	0	0	0.000333333	0	0	0	0	0	0	0	0	0	0	0
IME.15	sapling	0.480667	0.0686667	0.0583333	0.024	0.0473333	0.014	0.015	0.008	0.0153333	0.0166667	0.00866667	0.001	0.0133333	0.0226667	0.00233333	0.005	0.042	0.000333333	0.00433333	0.001	0	0.003	0	0.001	0	0	0	0	0	0	0	0.000333333	0	0	0	0	0	0	0.000333333	0	0.000333333	0.000666667	0	0	0	0	0	0
IME.16	sapling	0.311	0.0856667	0.227667	0.041	0.0243333	0.0256667	0.0466667	0.009	0.00966667	0.0163333	0.008	0.002	0.009	0.00333333	0.002	0.003	0.011	0.00166667	0.00366667	0.0166667	0	0.00166667	0	0.000333333	0	0	0.000333333	0.000333333	0.000333333	0	0	0	0.000333333	0	0	0	0	0	0	0	0	0	0	0	0	0	0	0
ACA.1	adult	0.297333	0.033	0.0326667	0.169333	0.0926667	0.0286667	0.007	0.0786667	0.0466667	0.00666667	0.005	0.00766667	0.001	0.071	0.00166667	0.00233333	0.00466667	0.003	0.005	0.000333333	0.002	0.000333333	0.000333333	0.00666667	0	0.00266667	0	0.002	0.000666667	0	0	0.000333333	0	0	0	0	0.000333333	0.000666667	0	0	0	0	0.000333333	0	0	0	0	0
ACA.2	adult	0.495	0.03	0.135333	0.0446667	0.012	0.0223333	0.01	0.0106667	0.018	0.00466667	0.00533333	0.0903333	0.000666667	0.0183333	0.000666667	0.001	0.00133333	0.00333333	0.00433333	0.001	0.003	0.000333333	0	0.001	0	0.000333333	0	0.000666667	0.00233333	0	0.000333333	0	0.00133333	0	0.000333333	0	0	0	0	0	0	0	0	0	0	0	0	0
ACA.3	adult	0.553667	0.0503333	0.0203333	0.0343333	0.0243333	0.026	0.008	0.144667	0.012	0.00366667	0.002	0.00333333	0.00133333	0.002	0	0.00166667	0.003	0.00766667	0.00466667	0.00166667	0.002	0.000666667	0.000333333	0	0	0.019	0	0.001	0.00133333	0	0.000333333	0	0.000333333	0	0	0	0	0	0.002	0	0	0	0	0	0	0	0	0.004
ACA.4	adult	0.385667	0.0776667	0.0263333	0.0383333	0.068	0.0283333	0.00666667	0.0953333	0.00366667	0.00366667	0.00966667	0.00333333	0.000666667	0.00266667	0.00333333	0.00133333	0.00166667	0.0106667	0.00566667	0	0.00366667	0.000666667	0.000333333	0	0	0.000333333	0.000333333	0.002	0.000333333	0	0.000333333	0	0.000666667	0	0	0	0.001	0.000333333	0.000333333	0	0	0	0	0	0	0	0	0.000666667
ACA.5	adult	0.502	0.0226667	0.05	0.0456667	0.0713333	0.0283333	0.005	0.0923333	0.00466667	0.005	0.00766667	0.022	0.00133333	0.004	0.000333333	0.002	0.004	0.004	0.007	0.000333333	0.00233333	0.001	0.000333333	0.00133333	0	0.001	0.000333333	0.000333333	0.001	0	0	0	0.000333333	0	0	0	0	0	0.000666667	0	0	0	0	0	0	0	0	0.000333333
ACA.6	juvenile	0.446667	0.0246667	0.0163333	0.0323333	0.0103333	0.0306667	0.015	0.215	0.0146667	0.003	0.00933333	0.001	0.000666667	0.111	0.008	0.00266667	0.001	0.00233333	0.007	0.000666667	0.003	0	0	0	0	0	0.000333333	0.002	0.001	0	0.000333333	0	0	0	0	0	0	0	0	0	0	0	0	0	0	0	0	0
ACA.7	juvenile	0.241667	0.0283333	0.0783333	0.0376667	0.0103333	0.0316667	0.0123333	0.0113333	0.00433333	0.002	0.004	0.00233333	0.000666667	0.0183333	0.000333333	0.001	0.00266667	0.112	0.009	0.000333333	0.000666667	0.000666667	0.000333333	0.001	0	0	0	0.00166667	0.000333333	0	0.000666667	0	0	0	0	0	0.000333333	0	0	0	0	0	0	0	0	0	0	0
ACA.8	juvenile	0.358333	0.195333	0.139667	0.046	0.0286667	0.0416667	0.008	0.0146667	0.0263333	0.00766667	0.00566667	0.0116667	0.000666667	0.00433333	0.001	0.00233333	0.00233333	0.00266667	0.00666667	0.00133333	0.00333333	0.000666667	0.001	0.000333333	0	0	0	0.00133333	0.001	0	0.000333333	0	0.000333333	0	0	0	0	0	0.000333333	0	0	0	0	0	0	0	0	0
ACA.9	juvenile	0.469	0.0216667	0.0206667	0.214333	0.035	0.0343333	0.015	0.0213333	0.0323333	0.00533333	0.011	0.00233333	0.001	0.003	0.000666667	0.00566667	0.00266667	0.00733333	0.00233333	0.000666667	0.00133333	0	0.000666667	0.000666667	0	0.00166667	0	0.000666667	0.00133333	0	0	0	0.00133333	0	0	0	0.000666667	0.000333333	0	0	0	0	0	0	0	0	0	0
ACA.10	juvenile	0.471333	0.0346667	0.0453333	0.0453333	0.0366667	0.16	0.00933333	0.0123333	0.016	0.005	0.009	0.003	0.002	0.00833333	0.000666667	0.00133333	0.002	0.007	0.00633333	0	0.00233333	0.001	0	0	0	0.00133333	0	0.001	0.00166667	0	0.00133333	0.000333333	0.00133333	0	0	0	0.00166667	0	0.000333333	0	0	0	0	0	0	0	0	0
ACA.11	sapling	0.665	0.0126667	0.051	0.049	0.015	0.005	0.016	0.00233333	0.015	0.001	0.00266667	0.002	0.00233333	0.001	0.000333333	0.00166667	0.004	0.00733333	0.001	0.000333333	0.002	0.000666667	0	0.001	0	0.000333333	0	0	0	0	0.00133333	0	0	0.000333333	0	0	0.000333333	0	0.000333333	0	0	0.000333333	0	0	0	0	0	0.000333333
ACA.12	sapling	0.445667	0.266333	0.018	0.0393333	0.0433333	0.0256667	0.016	0.009	0.0103333	0.00366667	0.00266667	0.00333333	0.000666667	0.00233333	0.000666667	0.00133333	0.00166667	0.00233333	0.005	0.0363333	0.002	0.00366667	0.000333333	0	0	0.000666667	0.000333333	0.00133333	0.000666667	0	0	0	0	0	0	0	0	0.001	0	0	0	0	0.000333333	0	0	0	0	0
ACA.13	sapling	0.412	0.0263333	0.022	0.0406667	0.0396667	0.291	0.00333333	0.01	0.015	0.00366667	0.004	0.002	0.000333333	0.00166667	0.000666667	0.000666667	0.002	0.004	0.007	0.000333333	0.002	0.001	0.000333333	0.000333333	0.000333333	0	0.000333333	0.002	0.00166667	0.000333333	0	0	0.000666667	0	0	0	0.001	0	0	0	0	0	0	0	0	0	0	0.000333333
ACA.14	sapling	0.232333	0.0303333	0.0206667	0.560667	0.00866667	0.0153333	0.00233333	0.0216667	0.00533333	0.007	0.002	0.002	0.001	0.00166667	0.00366667	0.000333333	0.00333333	0.002	0.00433333	0.001	0.00233333	0.000333333	0.000333333	0.000333333	0	0.001	0.000333333	0.000666667	0.001	0	0	0	0.001	0	0	0	0.001	0.000333333	0	0	0	0	0	0	0	0	0	0.000333333
ACA.15	sapling	0.417	0.038	0.0536667	0.0813333	0.0466667	0.136	0.01	0.019	0.015	0.00533333	0.004	0.00466667	0.00166667	0.00433333	0.000666667	0.00333333	0.00233333	0.00333333	0.005	0.000333333	0.003	0.000666667	0.000333333	0.001	0	0.00133333	0.000333333	0.00266667	0.000333333	0	0.000333333	0	0.000666667	0	0.001	0	0.000666667	0.000333333	0	0	0.000333333	0.000333333	0.000333333	0	0	0	0	0
CCO.1	adult	0.295	0.182	0.053	0.0206667	0.0396667	0.0146667	0.0393333	0.00433333	0.0286667	0.00666667	0.0236667	0.005	0.008	0.003	0.00233333	0.002	0.00166667	0.023	0.000333333	0	0.001	0	0.00533333	0.00133333	0	0	0	0	0	0.000333333	0	0.000666667	0.000333333	0	0.000666667	0.000666667	0.001	0	0	0	0	0	0	0	0.000333333	0.000333333	0	0
CCO.2	adult	0.389333	0.024	0.097	0.054	0.125333	0.00666667	0.0593333	0.002	0.0256667	0.00133333	0.011	0.0136667	0.00866667	0.001	0.000666667	0.004	0.00166667	0.003	0	0.000333333	0	0.004	0.000333333	0.001	0	0.000333333	0	0	0	0.000333333	0.000666667	0.000666667	0	0	0	0.000333333	0	0	0	0	0	0	0.000666667	0	0	0	0	0
CCO.3	adult	0.140667	0.044	0.152	0.287	0.048	0.00933333	0.0223333	0.00266667	0.026	0.004	0.0203333	0.00566667	0.00633333	0.002	0.00133333	0.0106667	0.00166667	0.0103333	0.000333333	0.00133333	0.000333333	0	0.000666667	0.00133333	0	0.00766667	0	0	0.000333333	0.000666667	0	0	0	0	0	0.000333333	0	0	0.00133333	0	0.000333333	0	0	0	0	0	0	0
CCO.4	adult	0.176667	0.226333	0.061	0.0296667	0.0353333	0.0103333	0.021	0.006	0.0273333	0.004	0.0103333	0.0706667	0.007	0.00266667	0.002	0.00166667	0.00266667	0.00333333	0.000666667	0.000333333	0	0.000333333	0	0.002	0	0.000333333	0.000333333	0.000333333	0.000333333	0.000666667	0	0	0	0	0.000333333	0.001	0	0	0	0	0	0	0.000333333	0	0	0	0	0.000333333
CCO.5	adult	0.216667	0.05	0.016	0.110667	0.0996667	0.00433333	0.051	0.001	0.031	0.005	0.005	0.272	0.01	0.000666667	0.00233333	0.00233333	0.000666667	0.008	0.000333333	0	0	0.000666667	0.000333333	0.000666667	0	0.000666667	0	0	0	0.000666667	0.001	0	0.000333333	0	0	0.000333333	0	0	0	0	0	0	0	0	0.000666667	0	0	0
CCO.6	juvenile	0.261	0.0176667	0.0503333	0.01	0.0146667	0.005	0.0113333	0.0556667	0.00533333	0.0106667	0.006	0.002	0.00733333	0	0.000666667	0.00166667	0.0126667	0.00166667	0	0	0	0	0	0.000333333	0	0.000333333	0	0.000333333	0	0.000666667	0.000333333	0	0	0	0	0	0	0	0.000333333	0	0	0	0	0	0	0.000333333	0	0
CCO.7	juvenile	0.11	0.083	0.0626667	0.475667	0.0346667	0.00466667	0.00866667	0.00133333	0.029	0.0543333	0.011	0.00333333	0.007	0.002	0.0206667	0.00233333	0.00366667	0.00233333	0	0.007	0.000333333	0	0	0.00133333	0	0.000666667	0.000666667	0	0	0.000666667	0.000333333	0	0	0	0.000333333	0.000666667	0	0	0.001	0	0	0	0	0	0	0.000333333	0	0
CCO.8	juvenile	0.478	0.0853333	0.0286667	0.0276667	0.097	0.01	0.0463333	0.0326667	0.014	0.00966667	0.0103333	0.00466667	0.00666667	0.00166667	0.001	0.00433333	0.00333333	0.005	0	0.000333333	0	0	0	0.00166667	0	0	0	0	0.000333333	0.000666667	0.001	0	0.000333333	0	0.0176667	0	0.000666667	0	0.000666667	0	0	0	0	0.000333333	0	0.000333333	0	0
CCO.9	juvenile	0.210667	0.247	0.0396667	0.0896667	0.140333	0.0176667	0.018	0.00633333	0.0333333	0.005	0.0246667	0.00933333	0.00766667	0.00666667	0.002	0.00133333	0.00266667	0.011	0	0.000666667	0	0.00133333	0	0.00233333	0	0.000333333	0.000333333	0	0.000333333	0.000666667	0.000333333	0.00133333	0	0	0.000333333	0.000333333	0.000333333	0	0.000333333	0	0	0	0	0	0	0	0	0
CCO.10	juvenile	0.240667	0.0396667	0.0863333	0.074	0.0413333	0.005	0.102	0.00133333	0.0103333	0.009	0.0106667	0.004	0.00666667	0.001	0.00466667	0.00133333	0.00266667	0.00166667	0	0.000333333	0.000333333	0.000333333	0	0.000666667	0	0.000333333	0.000333333	0.000666667	0.000333333	0	0.000333333	0	0	0	0.00133333	0.000666667	0	0	0	0	0	0	0	0	0	0	0	0
CCO.11	sapling	0.198333	0.177667	0.144333	0.0786667	0.113333	0.00566667	0.0406667	0	0.012	0.0176667	0.0166667	0.00466667	0.006	0.0306667	0.048	0.002	0.00133333	0.005	0	0	0	0	0.000333333	0.00166667	0	0.000333333	0.000666667	0	0	0	0.000666667	0	0	0	0.000666667	0.000333333	0.000333333	0	0.000333333	0	0	0	0	0.000333333	0	0	0	0
CCO.12	sapling	0.377667	0.0673333	0.0386667	0.0353333	0.182667	0.00933333	0.0266667	0.00233333	0.0303333	0.0113333	0.022	0.006	0.00966667	0.0123333	0.004	0.007	0.003	0.0103333	0	0.00133333	0.00166667	0.000333333	0.000333333	0.003	0	0.001	0.000666667	0	0.000333333	0.000333333	0	0	0	0	0.000333333	0.000333333	0.000333333	0	0.000333333	0	0.000333333	0	0.000333333	0.001	0	0	0	0
CCO.13	sapling	0.162667	0.042	0.0633333	0.0176667	0.036	0.0173333	0.123	0.01	0.0126667	0.137	0.00766667	0.00166667	0.019	0.003	0.003	0.004	0.0266667	0.00333333	0.00366667	0.003	0	0.00266667	0	0.000666667	0	0.000333333	0.001	0.001	0.00133333	0	0.000333333	0	0	0	0	0	0	0	0	0	0	0	0	0.000333333	0	0	0	0
CCO.14	sapling	0.122667	0.04	0.329667	0.156	0.162333	0.00833333	0.0153333	0.01	0.0433333	0.011	0.007	0.00133333	0.00366667	0.003	0.00166667	0.00166667	0.00266667	0.000666667	0.003	0.018	0	0.000333333	0	0.000333333	0	0.000333333	0.000666667	0	0	0	0	0	0	0	0	0	0	0	0	0	0	0	0	0	0	0	0	0
CCO.15	sapling	0.250333	0.0383333	0.096	0.0183333	0.081	0.0736667	0.0393333	0.0776667	0.044	0.022	0.013	0.001	0.01	0.00833333	0.054	0.00433333	0.00433333	0.002	0.00433333	0.0103333	0	0.00433333	0	0.00166667	0	0.000333333	0.000666667	0	0.000666667	0	0.000333333	0.000333333	0	0	0.000333333	0	0	0	0	0	0	0	0	0	0	0	0	0
MHA.1	adult	0.101	0.769	0.0123333	0.00933333	0.00833333	0.007	0.0106667	0.00166667	0.00433333	0.00533333	0.006	0.00766667	0.00533333	0.00266667	0.000333333	0.001	0.001	0.00166667	0	0.000333333	0	0	0	0.000333333	0	0	0.000666667	0	0	0.000666667	0.000666667	0	0	0	0	0.000666667	0	0	0	0	0	0	0	0	0	0.000333333	0	0
MHA.2	adult	0.382333	0.132333	0.0406667	0.0436667	0.0333333	0.0196667	0.0263333	0.007	0.02	0.0136667	0.0206667	0.013	0.014	0.00266667	0.00433333	0.005	0.007	0.00466667	0.000333333	0.001	0.001	0	0.000333333	0.00266667	0	0	0.000333333	0	0	0.001	0.00133333	0	0	0	0	0	0.000333333	0	0.000333333	0	0	0	0	0	0.000333333	0	0	0
MHA.3	adult	0.354	0.119	0.017	0.0956667	0.0256667	0.00633333	0.00566667	0.00233333	0.007	0.026	0.0143333	0.005	0.00733333	0.00366667	0.00766667	0.006	0.001	0.001	0	0.000333333	0	0	0	0.002	0.000333333	0.000333333	0	0	0.000333333	0	0.001	0	0	0	0.000333333	0.000333333	0	0	0	0	0	0	0	0	0	0.000333333	0	0
MHA.4	adult	0.238667	0.0766667	0.0343333	0.0236667	0.048	0.0996667	0.0163333	0.00166667	0.016	0.0523333	0.0143333	0.00733333	0.014	0.0103333	0.00233333	0.002	0.00233333	0.00233333	0	0.000666667	0	0	0	0.035	0	0.000333333	0	0	0	0.000666667	0	0	0	0	0.000333333	0.001	0	0.00266667	0	0	0	0	0	0	0.000666667	0.000333333	0	0.000333333
MHA.5	adult	0.398	0.093	0.112333	0.019	0.014	0.00533333	0.00533333	0.00133333	0.007	0.00766667	0.00433333	0.00266667	0.00566667	0.000333333	0.001	0.00333333	0.00133333	0.002	0.000333333	0	0	0.001	0	0	0	0	0.000666667	0	0.000333333	0.000333333	0.000333333	0	0.000333333	0	0	0	0	0	0	0	0	0	0	0	0	0	0	0
MHA.6	juvenile	0.179667	0.058	0.0273333	0.025	0.0483333	0.442	0.0136667	0.0123333	0.012	0.00466667	0.016	0.00366667	0.000333333	0.00266667	0.0116667	0.004	0.00633333	0.00333333	0.000333333	0.00366667	0.000333333	0.000333333	0.00366667	0.00133333	0	0.001	0.000333333	0	0	0	0	0	0	0	0	0.00133333	0	0	0.000333333	0.000333333	0	0	0	0	0	0	0	0
MHA.7	juvenile	0.178333	0.236	0.025	0.0246667	0.0923333	0.231667	0.0166667	0.0136667	0.00966667	0.007	0.00933333	0.00633333	0.00133333	0.00733333	0.012	0.00333333	0.00733333	0.003	0.002	0.002	0.001	0	0.000666667	0.00133333	0	0.000333333	0.000666667	0.000333333	0	0.000333333	0	0	0	0	0.000666667	0	0.000333333	0	0	0	0	0	0.001	0	0	0	0	0
MHA.8	juvenile	0.291333	0.314667	0.0263333	0.0243333	0.041	0.0903333	0.00533333	0.00633333	0.0103333	0.001	0.00866667	0.00366667	0.00233333	0.0106667	0.0486667	0.00166667	0.005	0.00166667	0.000666667	0.00166667	0.003	0	0.000666667	0.000333333	0	0.00233333	0	0	0	0	0	0	0	0	0	0	0.000333333	0	0	0	0.000333333	0	0	0	0	0	0	0
MHA.9	juvenile	0.457	0.132667	0.028	0.0773333	0.0296667	0.0246667	0.00633333	0.0196667	0.024	0.014	0.00866667	0.00333333	0.00133333	0.004	0.00833333	0.00233333	0.00733333	0.002	0.003	0.00166667	0.005	0.000666667	0	0.002	0	0.001	0	0	0.000666667	0	0	0	0	0	0	0	0	0	0.000333333	0.00133333	0	0	0	0	0	0	0	0
MHA.10	juvenile	0.284333	0.166	0.187667	0.0343333	0.074	0.0146667	0.0103333	0.00733333	0.013	0.00266667	0.00733333	0.00133333	0.00233333	0.009	0.0116667	0.00266667	0.00533333	0.001	0.00266667	0.00533333	0.003	0.00133333	0.001	0.00366667	0	0.000666667	0.00366667	0	0	0	0	0	0	0	0.000333333	0.001	0	0	0	0	0	0	0	0	0	0	0	0
MHA.11	sapling	0.238	0.419	0.021	0.0196667	0.099	0.0166667	0.00466667	0.0103333	0.00733333	0.002	0.00366667	0.00533333	0.00133333	0.004	0.011	0.00233333	0.00733333	0.016	0	0.001	0.000333333	0	0.002	0.0283333	0	0.001	0.00266667	0	0.000333333	0	0	0	0.000333333	0	0	0	0	0	0	0	0	0	0	0	0	0	0	0
MHA.12	sapling	0.280333	0.148667	0.0476667	0.042	0.065	0.0493333	0.0173333	0.0133333	0.0206667	0.00366667	0.00966667	0.00433333	0.00133333	0.00566667	0.0203333	0.00633333	0.0166667	0.00166667	0.001	0.00466667	0.000333333	0.000333333	0.001	0.00466667	0	0.000666667	0.000666667	0	0.000666667	0.000333333	0.000333333	0	0	0	0.000666667	0	0	0	0	0.000333333	0	0	0.000333333	0.000333333	0	0	0	0
MHA.13	sapling	0.342	0.159667	0.0623333	0.0403333	0.0733333	0.0293333	0.0183333	0.0183333	0.017	0.00233333	0.0103333	0.004	0.00133333	0.008	0.0143333	0.005	0.0176667	0.00433333	0.000666667	0.00366667	0.000333333	0	0.00133333	0.000666667	0	0.00166667	0.00133333	0	0	0	0	0	0	0.000333333	0.000666667	0	0.000333333	0	0	0	0	0	0.000333333	0.00566667	0	0	0	0.000333333
MHA.14	sapling	0.409	0.133	0.048	0.0416667	0.059	0.029	0.00933333	0.012	0.0206667	0.002	0.00933333	0.005	0.006	0.00233333	0.0146667	0.02	0.0113333	0.00333333	0.00166667	0.00333333	0.005	0.000666667	0.001	0.000666667	0.000333333	0.001	0.000666667	0	0	0.000333333	0	0	0	0	0	0	0	0	0.00133333	0	0.000333333	0	0	0	0	0	0	0
MHA.15	sapling	0.225667	0.05	0.0296667	0.038	0.0306667	0.195333	0.009	0.00933333	0.00933333	0.00233333	0.00566667	0.002	0.000666667	0.00733333	0.0123333	0.172333	0.00533333	0.00266667	0.000333333	0.002	0.000666667	0.001	0	0.000666667	0	0.000333333	0	0	0.000666667	0	0	0	0	0	0.000333333	0	0	0	0.000333333	0	0	0	0	0	0	0	0	0
DPE.1	adult	0.0513333	0.03	0.611667	0.009	0.02	0.008	0.027	0.00566667	0.00866667	0.0116667	0.00533333	0.001	0.005	0.002	0.00233333	0.016	0.003	0.001	0.000333333	0.001	0	0.000666667	0	0.000666667	0	0.000333333	0.000333333	0	0	0	0	0	0	0	0	0	0	0	0	0	0	0	0	0	0	0	0	0
DPE.2	adult	0.185333	0.105	0.0566667	0.0173333	0.0443333	0.0173333	0.132	0.0173333	0.0163333	0.0313333	0.0113333	0.00266667	0.0106667	0.00766667	0.0973333	0.004	0.006	0.000666667	0.005	0.00366667	0	0.0226667	0	0.000666667	0	0.000333333	0.00566667	0.000333333	0.000333333	0	0	0	0	0	0.000333333	0	0	0	0	0	0	0	0	0.000666667	0	0	0	0
DPE.3	adult	0.118	0.033	0.0533333	0.0163333	0.016	0.023	0.328333	0.0163333	0.0103333	0.0213333	0.00966667	0.0186667	0.0113333	0.012	0.00333333	0.0123333	0.00933333	0.002	0.00366667	0.001	0	0.00433333	0	0.001	0	0.001	0	0	0	0.000333333	0	0	0.000333333	0	0	0	0	0	0	0	0	0	0	0	0	0	0	0.000666667
DPE.4	juvenile	0.251	0.0163333	0.410333	0.0146667	0.0156667	0.146333	0.005	0.001	0.00433333	0.004	0.003	0.00266667	0.00366667	0.00466667	0.003	0.00333333	0.00133333	0.003	0.000333333	0.000666667	0	0.000666667	0.001	0.002	0.00133333	0.000666667	0.001	0	0	0.000333333	0	0	0	0	0	0	0	0.000333333	0.000333333	0	0	0	0	0	0	0	0.000333333	0
DPE.5	juvenile	0.738	0.013	0.0703333	0.0166667	0.01	0.00833333	0.00566667	0.00466667	0.007	0.00333333	0.00133333	0.00266667	0.00333333	0.00266667	0.00166667	0.00566667	0.002	0.00666667	0	0.000666667	0	0	0.001	0.028	0.002	0.000333333	0.00133333	0	0	0	0	0	0	0	0	0	0	0	0	0	0	0	0	0	0	0	0	0
DPE.6	sapling	0.437667	0.0163333	0.204333	0.00833333	0.0293333	0.00666667	0.00766667	0.0126667	0.00533333	0.0193333	0.004	0.00166667	0.007	0.00333333	0.067	0.00333333	0.003	0	0.00233333	0.00166667	0	0.000666667	0	0.00133333	0	0.000333333	0.000666667	0	0	0	0	0	0.000333333	0	0	0	0	0	0	0	0	0	0	0	0	0	0	0
DPE.7	sapling	0.356333	0.00866667	0.460333	0.0196667	0.0126667	0.006	0.008	0.00166667	0.013	0.003	0.00166667	0.00166667	0.00233333	0.00233333	0.00333333	0.00766667	0.001	0.003	0	0.000666667	0	0	0.00133333	0.001	0.000666667	0.000666667	0.000666667	0	0	0	0	0	0	0	0.000333333	0	0	0	0	0	0	0	0	0	0	0	0	0
DPE.8	sapling	0.260667	0.0343333	0.429667	0.0173333	0.0216667	0.049	0.007	0.00266667	0.00566667	0.003	0.002	0.00333333	0.00466667	0.00466667	0.001	0.0163333	0.00166667	0.004	0	0.004	0	0	0.000666667	0.000333333	0.000666667	0	0.002	0	0	0	0	0	0	0	0.000333333	0.000333333	0	0	0	0.000333333	0	0	0	0	0	0	0.000333333	0
DPE.9	sapling	0.192333	0.00866667	0.573667	0.0126667	0.0176667	0.00466667	0.00866667	0.00233333	0.00233333	0.005	0.00433333	0.00333333	0.00633333	0.00233333	0.002	0.00533333	0.002	0.00733333	0.000333333	0.000333333	0	0	0.00133333	0	0	0.000666667	0.001	0	0	0	0	0	0	0	0	0	0	0	0	0	0	0	0	0	0	0.000333333	0	0
TGY.1	juvenile	0.264333	0.0226667	0.0603333	0.015	0.0356667	0.018	0.0163333	0.043	0.01	0.0223333	0.00666667	0.001	0.0126667	0.00533333	0.00233333	0.036	0.0223333	0.00166667	0.00433333	0.002	0	0.00166667	0	0.000666667	0	0.000333333	0.000333333	0.000333333	0.000333333	0	0	0	0	0	0.024	0	0	0	0	0	0	0	0	0	0	0	0	0
TGY.2	juvenile	0.198667	0.029	0.335333	0.0163333	0.0306667	0.00966667	0.00766667	0.00866667	0.008	0.00966667	0.005	0.00366667	0.005	0.00433333	0.211333	0.00133333	0.004	0.001	0.00166667	0.002	0	0.00266667	0	0.000666667	0	0	0	0.000333333	0	0	0	0	0	0	0	0	0	0	0.000333333	0	0	0	0	0	0	0	0	0
TGY.3	juvenile	0.260667	0.0703333	0.0723333	0.0133333	0.0463333	0.145667	0.019	0.0163333	0.014	0.0216667	0.0126667	0.00133333	0.00733333	0.00866667	0.003	0.00466667	0.0276667	0.001	0.00233333	0.00166667	0	0.00233333	0	0.00166667	0	0	0.000666667	0.000333333	0	0	0	0	0	0	0.000333333	0	0	0.000333333	0	0	0	0.000333333	0	0.000333333	0	0	0	0
TGY.4	juvenile	0.296333	0.192667	0.0443333	0.017	0.018	0.0146667	0.00733333	0.067	0.00566667	0.00366667	0.00233333	0.00933333	0.00666667	0.00733333	0.009	0.00433333	0.00966667	0.00766667	0.001	0.00266667	0	0.000333333	0.001	0.001	0.00433333	0.000333333	0.00133333	0.000333333	0.000333333	0	0	0.000333333	0	0	0.00166667	0	0	0	0	0	0	0	0	0	0	0	0	0
TGY.5	juvenile	0.535	0.0666667	0.0463333	0.0173333	0.0456667	0.0306667	0.0106667	0.000666667	0.01	0.004	0.0113333	0.00333333	0.006	0.0213333	0.001	0.00233333	0.002	0.006	0	0.000333333	0	0.000666667	0.000666667	0.001	0	0	0	0	0.000666667	0	0.001	0	0	0	0	0.000333333	0	0	0	0	0	0	0	0	0	0	0	0
TGY.6	sapling	0.658667	0.017	0.132	0.008	0.0166667	0.00966667	0.0126667	0.0136667	0.00366667	0.02	0.006	0.005	0.008	0.00133333	0.00266667	0.00266667	0.00266667	0	0.00233333	0.002	0	0.00133333	0	0.000666667	0	0.000333333	0.000666667	0	0	0	0	0	0	0	0	0	0	0	0	0	0.000333333	0.000333333	0	0	0	0	0	0
TGY.7	sapling	0.129667	0.0796667	0.0436667	0.00966667	0.054	0.0133333	0.0106667	0.0396667	0.00933333	0.0296667	0.00666667	0.00166667	0.00866667	0.00433333	0.002	0.00466667	0.00333333	0.003	0.00233333	0.001	0	0.00266667	0	0.000333333	0	0.000333333	0	0	0	0	0	0	0	0	0	0	0	0	0	0	0	0	0	0.000333333	0	0	0	0
TGY.8	sapling	0.100333	0.0273333	0.0536667	0.0173333	0.0146667	0.0143333	0.013	0.03	0.00566667	0.022	0.00566667	0.002	0.00666667	0.00466667	0.00333333	0.00233333	0.0293333	0.00133333	0.00466667	0.00233333	0	0.001	0	0	0	0.000333333	0.000333333	0.000333333	0	0	0	0	0	0	0	0	0	0	0	0	0	0	0	0.000333333	0	0	0	0.000333333
TGY.9	sapling	0.155667	0.029	0.110333	0.024	0.0676667	0.0316667	0.0186667	0.0156667	0.0133333	0.0456667	0.013	0.003	0.01	0.00266667	0.00733333	0.00366667	0.057	0.00266667	0.00233333	0.000666667	0	0.00566667	0	0.001	0	0	0	0	0	0	0.000333333	0	0	0	0.000333333	0	0	0	0.000666667	0	0	0	0	0.000333333	0	0	0	0
TGY.10	sapling	0.33	0.015	0.0786667	0.016	0.173333	0.00966667	0.00733333	0.00266667	0.00433333	0.003	0.00366667	0.004	0.00433333	0.022	0.00166667	0.002	0.004	0.00933333	0	0.000666667	0	0	0.002	0.001	0.002	0.000333333	0.00266667	0.000333333	0.000333333	0	0	0.000666667	0	0	0.000333333	0	0	0	0.000333333	0	0	0	0	0	0	0	0.000333333	0
ERO.1	juvenile	0.260333	0.101333	0.0426667	0.016	0.026	0.349	0.0193333	0.00966667	0.0106667	0.0136667	0.00833333	0.00133333	0.00766667	0.00566667	0.00366667	0.000666667	0.00333333	0.00133333	0.00466667	0.00133333	0	0.00333333	0	0.000333333	0	0	0.000666667	0.000333333	0.000333333	0	0	0	0	0	0.000333333	0	0	0	0	0	0	0	0	0	0	0	0	0
ERO.2	juvenile	0.301667	0.02	0.0393333	0.014	0.184	0.0106667	0.0173333	0.00866667	0.0103333	0.0173333	0.00733333	0.00233333	0.008	0.207	0.00233333	0.00133333	0.051	0.00133333	0.002	0.000333333	0	0.002	0	0	0	0	0.000333333	0	0.000333333	0	0	0	0.000333333	0	0.000333333	0	0	0	0	0	0	0.000333333	0	0.000333333	0	0	0	0
ERO.3	juvenile	0.193	0.110667	0.0666667	0.0103333	0.0416667	0.066	0.0196667	0.027	0.022	0.0126667	0.017	0.000666667	0.0116667	0.0343333	0.00766667	0.00266667	0.00566667	0.056	0.00466667	0.001	0	0.00366667	0	0.001	0	0	0.000333333	0	0	0	0	0	0	0	0	0	0	0	0	0	0	0.000333333	0	0	0	0	0	0
ERO.4	juvenile	0.149	0.114	0.0426667	0.0113333	0.0206667	0.0146667	0.017	0.0156667	0.025	0.0223333	0.00833333	0.137333	0.00933333	0.285	0.00333333	0.00233333	0.003	0.00166667	0.004	0.00133333	0	0.00266667	0	0.001	0	0	0.000666667	0.000333333	0	0	0	0	0.000666667	0	0	0	0	0	0	0	0	0.000333333	0	0.000333333	0	0	0	0
ERO.5	juvenile	0.519	0.0213333	0.0373333	0.0106667	0.0843333	0.015	0.0123333	0.0706667	0.00666667	0.0156667	0.00933333	0.000666667	0.006	0.1	0.00133333	0.00233333	0.00466667	0.00133333	0.004	0.001	0	0.00333333	0	0.000333333	0	0	0.000333333	0	0.000333333	0	0	0.000666667	0	0	0.000333333	0	0	0	0	0	0	0.000333333	0	0	0	0	0	0
ERO.6	juvenile	0.652333	0.034	0.0373333	0.00533333	0.0123333	0.01	0.01	0.06	0.00733333	0.0103333	0.01	0.000333333	0.00566667	0.00333333	0.00266667	0.007	0.00166667	0.001	0.00366667	0.0133333	0	0.00266667	0	0	0	0	0	0	0.000333333	0	0	0	0.000666667	0	0.000333333	0	0	0	0	0	0	0	0	0	0	0	0	0
ERO.7	sapling	0.226333	0.0426667	0.045	0.0136667	0.084	0.0123333	0.0123333	0.0306667	0.00966667	0.0216667	0.00633333	0.0193333	0.00666667	0.00666667	0.012	0.00266667	0.007	0.00133333	0.00266667	0.00133333	0	0.00166667	0	0.00166667	0	0	0.000666667	0	0	0	0	0	0	0	0	0	0	0	0	0	0	0.000333333	0	0	0	0	0	0
ERO.8	sapling	0.334333	0.0223333	0.053	0.0136667	0.0573333	0.0136667	0.0156667	0.0243333	0.0636667	0.0123333	0.00666667	0.000666667	0.0103333	0.15	0.002	0.00266667	0.033	0.00166667	0.00433333	0.000666667	0	0.00333333	0	0.000666667	0	0	0.001	0	0	0.000333333	0	0	0	0	0	0	0	0	0	0	0	0	0	0.000333333	0	0	0	0
ERO.9	sapling	0.342333	0.014	0.0386667	0.0146667	0.0386667	0.00766667	0.0143333	0.008	0.0216667	0.0173333	0.00733333	0.00133333	0.191667	0.031	0.004	0.00233333	0.00533333	0.002	0.00266667	0.00166667	0	0.00133333	0	0.000333333	0	0	0	0	0.000333333	0	0	0	0	0	0.000333333	0	0	0	0.000333333	0	0	0	0	0	0	0	0	0
ERO.10	sapling	0.16	0.0226667	0.0363333	0.013	0.0223333	0.00866667	0.009	0.00566667	0.294	0.0316667	0.00566667	0.003	0.00533333	0.0963333	0.00133333	0.002	0.00333333	0.00133333	0.00133333	0.000333333	0	0.00133333	0	0.000333333	0	0.000333333	0	0	0	0	0	0.000333333	0.000333333	0	0.000666667	0	0	0	0	0	0	0	0	0	0	0	0	0
ERO.11	sapling	0.189667	0.0746667	0.047	0.0166667	0.0993333	0.0136667	0.017	0.0546667	0.0196667	0.0146667	0.008	0.00166667	0.00866667	0.00466667	0.00233333	0.0136667	0.00633333	0.002	0.00266667	0.00266667	0	0.003	0	0.001	0	0	0.000333333	0	0.000666667	0	0.000333333	0.001	0.000333333	0	0	0	0	0	0	0	0	0.000666667	0	0.000333333	0	0	0	0
XHA.1	adult	0.591333	0.0236667	0.04	0.0203333	0.0323333	0.00966667	0.0446667	0.00466667	0.0103333	0.002	0.0183333	0.000333333	0.000333333	0.00166667	0.00766667	0.01	0.005	0.0243333	0.000333333	0.000666667	0.000333333	0	0.00133333	0.000333333	0	0.0276667	0	0	0	0	0	0	0	0	0	0	0.000333333	0	0	0.001	0.000333333	0	0	0	0	0	0	0
XHA.2	adult	0.294667	0.087	0.015	0.012	0.0503333	0.026	0.00333333	0.004	0.00233333	0.000666667	0.002	0.000666667	0.000333333	0.002	0.444333	0.001	0.00466667	0.000333333	0	0.000333333	0	0.000666667	0.000666667	0	0	0	0	0	0	0	0	0	0	0	0	0	0	0	0	0.000666667	0	0	0	0	0	0	0	0
XHA.3	adult	0.315	0.0343333	0.028	0.018	0.132667	0.087	0.0136667	0.024	0.00733333	0.000666667	0.00533333	0.00166667	0.00166667	0.0163333	0.147667	0.00266667	0.00433333	0.002	0	0.00333333	0	0	0.000333333	0	0	0.000666667	0	0	0.000333333	0	0	0	0	0	0	0	0	0	0.000333333	0	0	0	0	0.000333333	0	0	0	0
XHA.4	adult	0.558667	0.042	0.0203333	0.0356667	0.011	0.046	0.005	0.170667	0.009	0.004	0.00233333	0.00233333	0	0.00233333	0	0.00133333	0.00166667	0.00233333	0.00666667	0.001	0.000666667	0.000666667	0.000333333	0	0	0.00133333	0	0.00133333	0	0	0	0	0.000333333	0	0	0	0.000333333	0.000333333	0	0	0	0	0	0	0	0	0	0
XHA.5	adult	0.609	0.0343333	0.043	0.0393333	0.0526667	0.0233333	0.033	0.0113333	0.009	0.003	0.009	0.00333333	0.000333333	0.00333333	0.000666667	0.00166667	0.001	0.00366667	0.00566667	0.000666667	0.00266667	0.001	0.000333333	0.000666667	0	0.001	0.000333333	0.001	0.000333333	0	0.00166667	0	0	0	0.000333333	0	0.001	0.000666667	0.000666667	0	0	0	0	0	0	0	0	0.000333333
XHA.6	adult	0.115667	0.016	0.0263333	0.0326667	0.0156667	0.02	0.00166667	0.00933333	0.005	0.002	0.005	0.00133333	0.00333333	0.002	0	0.002	0.00433333	0.00233333	0.003	0.000333333	0.00233333	0.001	0	0.00333333	0	0.000666667	0.000333333	0.001	0.000333333	0	0.000333333	0	0.000333333	0	0	0.000333333	0	0	0	0	0	0	0	0	0	0	0	0
XHA.7	juvenile	0.237	0.0256667	0.032	0.236667	0.215	0.00866667	0.00666667	0.00766667	0.00733333	0.00233333	0.00833333	0.00166667	0.002	0.00233333	0.004	0.002	0.00233333	0.00166667	0	0.00166667	0	0.000666667	0.001	0.000333333	0	0.000666667	0.000666667	0	0.001	0.000333333	0	0	0	0	0	0	0	0	0	0.000666667	0	0	0	0	0	0	0	0
XHA.8	juvenile	0.099	0.345667	0.165	0.02	0.0413333	0.0546667	0.00733333	0.094	0.00333333	0.00166667	0.0683333	0.000333333	0.000333333	0.00566667	0.0113333	0.002	0.00933333	0.00133333	0	0.00266667	0.000666667	0.00166667	0.00133333	0.000666667	0	0.000333333	0.000333333	0	0	0	0	0	0	0	0	0	0	0	0.000333333	0.000333333	0	0	0	0	0	0	0	0
XHA.9	juvenile	0.102	0.025	0.0183333	0.0276667	0.0453333	0.00833333	0.00366667	0.004	0.005	0.0743333	0.00266667	0.00133333	0.000333333	0.000666667	0.00566667	0.103	0.00866667	0	0	0.00133333	0	0.000333333	0.000333333	0.00266667	0	0	0.000333333	0	0.000666667	0	0	0	0	0	0	0	0	0	0	0.000666667	0	0	0	0	0	0	0	0
XHA.10	juvenile	0.0826667	0.0183333	0.033	0.462	0.0216667	0.00766667	0.015	0.00333333	0.01	0.002	0.00266667	0.00133333	0.000333333	0.001	0.00533333	0.001	0.251667	0.000666667	0.000333333	0.00133333	0	0	0.000666667	0.00133333	0	0.000333333	0	0	0	0	0	0	0	0	0.000333333	0	0	0	0	0.000666667	0	0	0	0	0	0	0	0
XHA.11	juvenile	0.364	0.0216667	0.0606667	0.063	0.09	0.0176667	0.064	0.006	0.0726667	0.00133333	0.02	0.002	0.005	0.002	0.0143333	0.002	0.0106667	0.009	0.000333333	0.001	0.000333333	0	0.002	0.005	0	0	0	0	0.000333333	0	0	0	0	0	0	0	0	0	0	0	0	0	0	0	0	0	0	0
XHA.12	juvenile	0.154333	0.0423333	0.242333	0.0166667	0.0253333	0.116	0.005	0.00233333	0.006	0.001	0.00133333	0.0303333	0.001	0.003	0.0103333	0.001	0.00333333	0.000333333	0	0.00533333	0.000333333	0	0.001	0.004	0	0	0.000333333	0	0.000333333	0	0	0	0	0	0	0.000333333	0	0	0	0	0.000333333	0	0.000333333	0	0	0	0	0
XHA.13	juvenile	0.425	0.0336667	0.0273333	0.032	0.173333	0.0536667	0.011	0.00533333	0.0146667	0	0.00933333	0.00733333	0.00133333	0.0113333	0.00666667	0.002	0.0123333	0.00133333	0.000333333	0.001	0	0	0.001	0	0	0.000666667	0.000333333	0	0	0	0	0	0	0	0	0	0.000333333	0	0	0.000666667	0.000333333	0	0	0	0	0	0	0
XHA.14	juvenile	0.128	0.038	0.0233333	0.081	0.0253333	0.0146667	0.0106667	0.521333	0.0536667	0.001	0.00533333	0.001	0.00266667	0.00333333	0.0103333	0.00133333	0.004	0.001	0.000333333	0.001	0.000333333	0.000333333	0.000333333	0.000333333	0	0.000666667	0	0	0	0	0	0	0	0	0	0	0	0	0	0.000666667	0	0	0	0	0	0	0	0
XHA.15	sapling	0.201333	0.414	0.0286667	0.0136667	0.072	0.024	0.00366667	0.007	0.007	0.00133333	0.0126667	0.00166667	0.000333333	0.00566667	0.0123333	0.00133333	0.00833333	0.000666667	0	0.00233333	0	0	0.000666667	0.001	0	0.000333333	0	0	0.00533333	0	0	0	0	0	0	0	0	0	0	0.000333333	0	0	0	0	0	0	0	0
XHA.16	sapling	0.152333	0.0313333	0.0433333	0.033	0.0163333	0.268667	0.01	0.182	0.00866667	0.00433333	0.0193333	0.00333333	0.00366667	0.00733333	0.001	0.002	0.00733333	0.007	0.003	0	0.00333333	0.002	0	0.000666667	0	0.000333333	0.000333333	0.00166667	0.000666667	0	0.00133333	0.000333333	0.001	0	0	0	0.000333333	0.034	0	0	0	0	0	0	0	0	0	0
XHA.17	sapling	0.153	0.194333	0.046	0.0156667	0.278	0.0243333	0.00766667	0.013	0.00333333	0.00166667	0.00166667	0.00266667	0.00466667	0.003	0.00833333	0.00366667	0.0163333	0.00533333	0.000666667	0.001	0	0.00133333	0.000333333	0.000333333	0.002	0.000333333	0.00166667	0	0	0	0	0.000333333	0	0	0	0	0	0	0	0	0	0	0	0	0	0	0.000333333	0
XHA.18	sapling	0.465333	0.014	0.0393333	0.008	0.164667	0.163333	0.00666667	0.0196667	0.003	0.004	0.00166667	0.00233333	0.00466667	0.00666667	0.00333333	0.002	0.000666667	0.00533333	0.000666667	0.00766667	0	0.001	0.00133333	0.000333333	0.002	0.000666667	0.002	0	0	0	0	0	0	0	0	0.000333333	0	0	0	0	0	0	0	0	0	0	0.000333333	0
GJA.1	juvenile	0.316333	0.0876667	0.0356667	0.0683333	0.039	0.075	0.0116667	0.0226667	0.0193333	0.0113333	0.005	0.122667	0.001	0.00266667	0	0.00233333	0.00466667	0.002	0.0126667	0.00133333	0.003	0.00133333	0.000666667	0.001	0	0.001	0.000666667	0.004	0.00166667	0	0.000333333	0	0.000333333	0	0	0.000333333	0.002	0	0	0	0	0	0	0	0	0	0	0.000333333
GJA.2	juvenile	0.118	0.0296667	0.660667	0.048	0.009	0.0223333	0.00533333	0.0193333	0.00966667	0.00266667	0.006	0.003	0.001	0.00333333	0.000333333	0.000666667	0.00133333	0.00166667	0.000666667	0	0.002	0	0	0.000333333	0	0	0	0.00166667	0.002	0	0.000333333	0	0	0	0	0	0.000666667	0	0	0	0	0	0	0.000333333	0	0	0	0
GJA.3	juvenile	0.397	0.0316667	0.151667	0.0243333	0.0183333	0.0103333	0.103667	0.006	0.01	0.004	0.00766667	0.00533333	0.005	0.00766667	0.00333333	0.004	0.00366667	0.038	0	0	0	0.000333333	0.002	0.00166667	0.003	0.001	0.00366667	0.000333333	0.000666667	0	0	0	0	0	0.000666667	0.000333333	0	0	0	0	0	0	0	0	0	0	0.000333333	0
GJA.4	juvenile	0.345333	0.019	0.373	0.017	0.0223333	0.01	0.0486667	0.00733333	0.00466667	0.00333333	0.005	0.002	0.00566667	0.006	0.002	0.005	0.00566667	0.0153333	0	0.00133333	0	0.000333333	0.00133333	0.000333333	0.00233333	0.000333333	0.00166667	0	0	0	0	0.000666667	0	0	0.000333333	0	0	0.000333333	0.000666667	0	0	0	0	0	0	0	0.000333333	0
GJA.5	juvenile	0.544333	0.0226667	0.042	0.0103333	0.0133333	0.0153333	0.0776667	0.00633333	0.00533333	0.00366667	0.00333333	0.00233333	0.00266667	0.00666667	0.00366667	0.150333	0.00266667	0.00566667	0.000333333	0.00133333	0	0.000666667	0.001	0	0.00133333	0.000666667	0.00133333	0.000333333	0	0	0	0	0	0	0.000333333	0.000333333	0	0	0.001	0	0	0	0.000666667	0	0	0	0	0
GJA.6	juvenile	0.342333	0.131667	0.0413333	0.037	0.0383333	0.143333	0.0183333	0.005	0.0273333	0.006	0.0163333	0.008	0.0156667	0.00633333	0.0133333	0.001	0.00433333	0.00533333	0.000333333	0.007	0.000666667	0.005	0.000333333	0.001	0	0	0.000666667	0	0.000333333	0.001	0.00166667	0.000333333	0	0	0.000333333	0.000333333	0.000333333	0	0	0	0	0	0.000333333	0	0.000333333	0	0	0
GJA.7	sapling	0.204667	0.178333	0.137333	0.0313333	0.00933333	0.259333	0.00633333	0.0116667	0.00833333	0.006	0.00333333	0.00266667	0.000666667	0.003	0.000333333	0.0256667	0.000666667	0.00166667	0.00533333	0.0296667	0.00166667	0.000333333	0.000666667	0.001	0	0.00133333	0	0.002	0.000666667	0	0.004	0	0	0	0	0	0.000333333	0.000333333	0	0	0	0	0	0	0	0	0	0
GJA.8	sapling	0.265667	0.031	0.0916667	0.0353333	0.0126667	0.0276667	0.0366667	0.011	0.00666667	0.00266667	0.00633333	0.390667	0.003	0.002	0.000666667	0.00133333	0.00133333	0.00333333	0.006	0.00566667	0.002	0.000333333	0.000333333	0.000333333	0	0.000333333	0.00333333	0.00133333	0.000333333	0	0	0	0.000666667	0	0	0	0.000666667	0	0	0	0	0	0	0	0	0	0	0
GJA.9	sapling	0.166333	0.033	0.0606667	0.0323333	0.0126667	0.254	0.01	0.179	0.013	0.00433333	0.016	0.00333333	0.000333333	0.00466667	0.000333333	0.00133333	0.00633333	0.007	0.007	0.002	0.001	0.00166667	0.000333333	0.000333333	0	0	0.000666667	0.000333333	0.00133333	0	0.000333333	0	0.000333333	0	0	0	0	0.0316667	0	0	0	0	0.000333333	0	0	0	0	0
GJA.10	sapling	0.174667	0.256667	0.0163333	0.03	0.01	0.247	0.00933333	0.016	0.00833333	0.00533333	0.004	0.007	0.000666667	0.00266667	0.00166667	0.135333	0.00233333	0.002	0.00533333	0.000666667	0.000333333	0.000666667	0.001	0.000333333	0	0.000333333	0.000333333	0.001	0.000333333	0	0.000666667	0.000333333	0.000333333	0	0	0	0.000333333	0.000333333	0.000333333	0	0	0	0	0	0	0	0	0
GJA.11	sapling	0.711333	0.0536667	0.038	0.032	0.0163333	0.00633333	0.009	0.00433333	0.011	0.00366667	0.002	0.00233333	0.0193333	0.00266667	0.004	0.00433333	0.00166667	0.00433333	0	0.000666667	0	0.000666667	0.001	0.000333333	0.00133333	0.001	0.002	0	0	0	0	0	0	0	0.000333333	0.000333333	0	0	0.00533333	0	0	0	0	0	0	0	0.000333333	0
LHA.1	adult	0.577333	0.027	0.016	0.019	0.014	0.0303333	0.0103333	0.00166667	0.0116667	0.005	0.0173333	0.00466667	0.01	0.00166667	0.00366667	0.00533333	0.002	0.002	0	0.000333333	0	0.000333333	0	0.001	0	0	0	0	0.000333333	0.000333333	0.000333333	0	0.000333333	0	0	0	0	0	0	0	0.000333333	0	0.000333333	0	0	0.000333333	0	0
LHA.2	adult	0.451333	0.0403333	0.0626667	0.0416667	0.032	0.011	0.023	0.006	0.0636667	0.00833333	0.0146667	0.0196667	0.0116667	0.00533333	0.00166667	0.004	0.013	0.006	0	0.0203333	0.000333333	0.00233333	0	0.00266667	0	0	0	0.000333333	0.000333333	0.000333333	0.000666667	0	0	0	0.000666667	0.000333333	0	0	0.000666667	0	0	0	0.00233333	0	0	0	0	0
LHA.3	adult	0.585	0.0216667	0.0216667	0.0223333	0.025	0.022	0.012	0.002	0.0263333	0.00766667	0.015	0.00633333	0.0373333	0.007	0.001	0.00766667	0.00466667	0.00266667	0	0.000333333	0.000333333	0.000666667	0	0.00333333	0	0.000333333	0.000333333	0	0	0	0	0	0.000666667	0	0	0	0	0	0.000333333	0	0	0	0.00133333	0.000666667	0	0	0	0
LHA.4	adult	0.648	0.0226667	0.0306667	0.0313333	0.0246667	0.0106667	0.0146667	0.007	0.0186667	0.00533333	0.0273333	0.007	0.00833333	0.00166667	0.00166667	0.00933333	0.00666667	0.005	0	0	0.000333333	0.000333333	0	0.00333333	0.000333333	0.000333333	0	0.000333333	0.001	0	0.000333333	0.000333333	0.000333333	0	0.000666667	0.000333333	0	0	0	0	0	0	0.000666667	0	0	0.000333333	0	0
LHA.5	adult	0.467	0.0146667	0.0393333	0.0116667	0.062	0.00833333	0.0223333	0.264	0.003	0.00233333	0.004	0.00466667	0.00366667	0.00466667	0.003	0.005	0.00166667	0.005	0.000666667	0.000666667	0	0.000666667	0.003	0.000666667	0.00133333	0	0.001	0	0	0	0	0	0	0	0	0.000333333	0	0	0.000333333	0	0	0	0	0	0	0	0	0
LHA.6	juvenile	0.504333	0.0313333	0.0383333	0.025	0.0263333	0.008	0.0246667	0.00633333	0.0693333	0.00766667	0.0183333	0.018	0.00766667	0.00533333	0.00233333	0.006	0.0233333	0.006	0	0.000666667	0.000333333	0.00433333	0.000333333	0.00233333	0	0	0.000333333	0.000333333	0	0.000666667	0.000333333	0	0.000333333	0	0.000333333	0.000666667	0	0	0	0	0	0	0.00133333	0	0	0	0	0
LHA.7	juvenile	0.447667	0.039	0.0513333	0.0176667	0.0316667	0.0113333	0.0283333	0.00366667	0.0733333	0.00866667	0.0196667	0.015	0.00933333	0.00166667	0.00133333	0.006	0.022	0.006	0	0	0.00166667	0.00166667	0.000666667	0.002	0	0	0	0	0	0.001	0	0.000333333	0.000333333	0	0.000333333	0	0	0	0	0	0	0	0.003	0	0	0	0	0
LHA.8	juvenile	0.632	0.0243333	0.0243333	0.0183333	0.0233333	0.00766667	0.018	0.00366667	0.024	0.00433333	0.033	0.00566667	0.0123333	0.00166667	0.001	0.012	0.00566667	0.003	0	0.000333333	0	0.000333333	0	0.001	0	0	0.000333333	0	0.000333333	0.000666667	0.000333333	0	0.000333333	0	0	0	0	0	0.000333333	0	0.000333333	0	0.000333333	0	0	0.000333333	0	0
LHA.9	juvenile	0.178333	0.0166667	0.085	0.0216667	0.017	0.0146667	0.00833333	0.00566667	0.00366667	0.00466667	0.003	0.00366667	0.00333333	0.285333	0.00633333	0.004	0.00266667	0.016	0	0.214	0	0.00166667	0.000666667	0.001	0.00166667	0.000333333	0.00366667	0.000333333	0	0	0	0.000666667	0	0	0.001	0	0	0	0	0	0	0	0	0	0	0	0	0
LHA.10	sapling	0.754667	0.02	0.019	0.0153333	0.017	0.0126667	0.0103333	0.002	0.014	0.006	0.0156667	0.00566667	0.00633333	0.00233333	0.000333333	0.00366667	0.00466667	0.003	0	0	0	0.001	0	0.002	0	0	0	0.000333333	0	0	0.000333333	0	0.000333333	0.000333333	0	0	0	0	0.000333333	0	0	0	0.000666667	0	0	0	0	0
LHA.11	sapling	0.655	0.0286667	0.033	0.0203333	0.0176667	0.0136667	0.0123333	0.00133333	0.0256667	0.00566667	0.013	0.0103333	0.00866667	0.00133333	0.00333333	0.00633333	0.00533333	0.00533333	0	0.000333333	0.000333333	0.000666667	0.000333333	0.00233333	0	0.000333333	0.000666667	0	0	0.000333333	0	0	0	0	0	0.001	0	0	0	0	0	0	0.000666667	0	0	0	0	0
LHA.12	sapling	0.129667	0.126333	0.0466667	0.012	0.0253333	0.013	0.00933333	0.005	0.00166667	0.00433333	0.00233333	0.144667	0.0193333	0.318333	0.00166667	0.00333333	0.0613333	0.006	0.000333333	0.000333333	0	0.001	0.002	0.00166667	0.00166667	0.001	0.001	0	0.000666667	0	0	0.000666667	0	0	0.000333333	0	0	0	0.000333333	0	0	0	0	0	0	0	0	0
LAC.1	adult	0.55	0.019	0.0256667	0.164333	0.0306667	0.00466667	0.0226667	0.00333333	0.0103333	0.012	0.00266667	0.00233333	0.00533333	0.00333333	0	0.00133333	0.003	0.002	0.000666667	0.00333333	0.00166667	0.001	0	0.000333333	0.00133333	0.000666667	0.000333333	0	0.000333333	0.000333333	0	0	0.000666667	0.000666667	0	0	0	0	0	0	0	0	0.000333333	0	0	0	0	0.000333333
LAC.2	adult	0.234	0.045	0.0403333	0.0703333	0.02	0.006	0.288667	0.00533333	0.0233333	0.00366667	0.021	0.00433333	0.00633333	0.00233333	0.000333333	0.00133333	0.002	0.0246667	0.001	0.000333333	0.004	0.00133333	0	0	0.001	0.00366667	0.000666667	0	0	0.00933333	0	0	0	0.000333333	0	0	0	0	0	0	0	0	0	0	0	0	0	0
LAC.3	adult	0.211667	0.0663333	0.053	0.126333	0.0356667	0.0133333	0.0503333	0.0136667	0.0576667	0.005	0.00366667	0.107667	0.00866667	0.0156667	0.001	0.00133333	0.00433333	0.00733333	0	0.00166667	0.00533333	0.00433333	0.000666667	0.000333333	0.000333333	0.00233333	0.001	0.000333333	0.000666667	0	0.000333333	0	0.000333333	0.00133333	0.000333333	0	0	0	0	0	0	0	0.000333333	0.00233333	0	0	0	0
LAC.4	adult	0.287333	0.0573333	0.0283333	0.064	0.016	0.00766667	0.0186667	0.006	0.00933333	0.024	0.00933333	0.003	0.171	0	0	0.001	0.00233333	0.003	0	0.00133333	0.001	0.00133333	0.00633333	0.000333333	0	0.000666667	0	0	0.000333333	0.000333333	0	0	0	0.000333333	0	0	0	0	0.000333333	0	0.000333333	0	0	0.00133333	0	0	0	0
LAC.5	adult	0.322333	0.382	0.0593333	0.053	0.021	0.008	0.0146667	0.004	0.01	0.00333333	0.00433333	0.0116667	0.00633333	0.001	0.001	0.000666667	0.00133333	0.00366667	0.000333333	0.000666667	0.00233333	0.00166667	0	0	0.00266667	0.000333333	0.000333333	0	0	0	0.000333333	0	0.000333333	0	0	0	0	0	0.000333333	0	0	0	0.000333333	0	0	0	0	0
LAC.6	juvenile	0.073	0.0146667	0.703	0.038	0.0106667	0.00433333	0.0103333	0.00133333	0.00733333	0.000333333	0.002	0.000666667	0.00366667	0.000333333	0	0.072	0.001	0.002	0	0.000666667	0.002	0.000666667	0	0.000333333	0	0.002	0	0.000333333	0	0	0	0	0	0	0	0	0	0	0	0	0	0	0	0	0	0	0	0
LAC.7	juvenile	0.541667	0.0556667	0.0536667	0.0913333	0.024	0.00633333	0.0386667	0.00266667	0.00933333	0.0116667	0.00266667	0.000666667	0.00833333	0.00933333	0.000333333	0.003	0.00166667	0.0216667	0.000333333	0.00166667	0.003	0.00133333	0.000333333	0.00233333	0.00133333	0.00133333	0	0	0	0.000666667	0	0	0.000666667	0.000666667	0	0	0	0	0	0	0.0143333	0.000333333	0	0.000333333	0	0	0	0
LAC.8	juvenile	0.314333	0.0536667	0.0796667	0.098	0.0303333	0.009	0.148	0.00433333	0.00633333	0.00766667	0.00433333	0.016	0.004	0.00466667	0.001	0.00166667	0.001	0.002	0.000333333	0.000666667	0.00233333	0.00266667	0	0.000333333	0.000666667	0.00233333	0.000333333	0	0	0	0	0	0	0.00133333	0	0	0	0	0.000333333	0	0	0	0.000333333	0	0	0	0	0
LAC.9	juvenile	0.378333	0.154333	0.0256667	0.063	0.112333	0.00666667	0.0106667	0.00166667	0.00966667	0.0753333	0.00333333	0.0103333	0.00266667	0.00333333	0.000333333	0.002	0.00233333	0.00133333	0	0.001	0.00166667	0.001	0	0	0.000666667	0.000666667	0.000333333	0	0	0	0	0	0.000333333	0	0	0	0	0	0	0	0.000333333	0	0	0	0	0	0	0
LAC.10	juvenile	0.64	0.0146667	0.0213333	0.0623333	0.0866667	0.00466667	0.01	0.002	0.00466667	0.000666667	0.00133333	0.000666667	0.002	0.00233333	0.000333333	0.00166667	0.00133333	0.00133333	0	0.000333333	0.001	0.000666667	0	0	0.001	0	0	0	0	0	0	0	0	0.000333333	0	0	0	0	0	0	0	0	0	0	0	0	0	0
LAC.11	sapling	0.28	0.371333	0.0196667	0.122	0.0533333	0.006	0.0136667	0.00333333	0.0156667	0.00266667	0.002	0.005	0.00266667	0.0163333	0.000333333	0.00133333	0.00266667	0.003	0.000333333	0.000333333	0.001	0.00266667	0	0	0.000333333	0.001	0	0.000333333	0	0.000333333	0.000666667	0	0.000666667	0.000333333	0	0	0	0	0	0	0	0	0	0	0	0	0	0
LAC.12	sapling	0.0773333	0.0306667	0.024	0.132667	0.0136667	0.0203333	0.176	0.0156667	0.0496667	0.283333	0.00233333	0.00233333	0.004	0.003	0.001	0.000666667	0.00166667	0.000333333	0.000666667	0	0.002	0.002	0.000333333	0	0.000333333	0.00133333	0.000333333	0	0	0.0216667	0	0	0	0.000333333	0	0	0	0	0	0	0	0	0	0	0	0	0	0
LAC.13	sapling	0.354667	0.118333	0.0233333	0.121333	0.0123333	0.004	0.0586667	0.00566667	0.0723333	0.00233333	0.00366667	0.002	0.00433333	0	0	0.002	0.001	0.001	0	0.000333333	0.00166667	0.003	0	0.000333333	0.000333333	0.00133333	0	0.001	0	0.000333333	0	0	0.001	0	0	0	0	0	0	0	0	0	0	0	0.000333333	0	0	0
LAC.14	sapling	0.202667	0.436	0.0683333	0.084	0.0223333	0.00733333	0.0133333	0.00633333	0.00833333	0.00366667	0.00333333	0.0303333	0.00433333	0.002	0.000666667	0.003	0.00466667	0.00433333	0.000333333	0.001	0.002	0.001	0.001	0	0.000333333	0	0.00133333	0.000333333	0	0	0	0	0.000333333	0.000333333	0	0	0	0	0	0	0.000333333	0	0.000333333	0	0	0	0	0
LAC.15	sapling	0.334667	0.172333	0.0423333	0.049	0.0596667	0.00466667	0.0206667	0.023	0.011	0.00233333	0.00433333	0.001	0.00533333	0.009	0.000333333	0.00133333	0.002	0.003	0.000333333	0.000333333	0.00233333	0.00266667	0	0	0.000666667	0.001	0.000666667	0	0	0	0.000333333	0	0	0.000666667	0	0	0	0	0	0	0.000333333	0	0	0	0	0	0	0
EAC.1	adult	0.391333	0.119667	0.031	0.0393333	0.0373333	0.0223333	0.0253333	0.00366667	0.0213333	0.00533333	0.022	0.0143333	0.0193333	0.003	0.00333333	0.025	0.00466667	0.0153333	0	0	0.000666667	0.000333333	0.002	0.00366667	0.000666667	0.001	0.000666667	0	0	0.000666667	0	0	0	0	0.001	0.000333333	0	0	0	0	0	0	0.000333333	0.000333333	0	0	0	0
EAC.2	juvenile	0.222667	0.0766667	0.0663333	0.016	0.041	0.117667	0.048	0.019	0.0126667	0.0193333	0.026	0.003	0.015	0.0126667	0.00466667	0.00266667	0.00766667	0.003	0.006	0	0	0.004	0	0.00166667	0	0	0.001	0.000666667	0.000333333	0	0	0.000333333	0.001	0	0	0	0	0	0	0	0	0	0	0	0	0	0	0
EAC.3	juvenile	0.383333	0.0456667	0.043	0.0166667	0.0286667	0.193667	0.0146667	0.0123333	0.0103333	0.0186667	0.01	0.00133333	0.00733333	0.00966667	0.00333333	0.00333333	0.007	0.007	0.003	0.001	0	0.00166667	0	0	0	0	0.000333333	0	0	0	0	0	0.000333333	0	0	0	0	0	0.000333333	0	0	0.000666667	0	0	0	0	0	0
EAC.4	juvenile	0.575333	0.0556667	0.103	0.022	0.024	0.0163333	0.0156667	0.00733333	0.00566667	0.00333333	0.003	0.003	0.00533333	0.00366667	0.037	0.005	0.00633333	0.00433333	0.001	0	0	0.000666667	0.00133333	0.002	0.000666667	0.001	0.00266667	0.000333333	0	0	0	0.000666667	0	0	0.000333333	0.000333333	0	0	0.000333333	0	0	0	0	0	0	0	0.000333333	0
EAC.5	juvenile	0.325	0.037	0.345333	0.021	0.0236667	0.00666667	0.05	0.004	0.00933333	0.00366667	0.00433333	0.00366667	0.004	0.00266667	0.011	0.0103333	0.00166667	0.00833333	0	0.00166667	0	0	0.001	0.001	0.00166667	0.001	0.00266667	0	0	0	0	0.000333333	0	0	0	0.000333333	0	0	0.001	0	0.000666667	0	0	0	0	0	0	0
EAC.6	juvenile	0.105667	0.0536667	0.038	0.016	0.0106667	0.00833333	0.079	0.007	0.00533333	0.00366667	0.0596667	0.00266667	0.004	0.00566667	0.00366667	0.004	0.00733333	0.00133333	0.000333333	0.001	0	0.00366667	0.00266667	0.00266667	0.00333333	0.000666667	0.00266667	0	0	0	0	0	0	0	0	0	0	0	0	0	0	0	0	0	0	0	0	0
EAC.7	juvenile	0.422667	0.0673333	0.269	0.0126667	0.0476667	0.0473333	0.00966667	0.0103333	0.003	0.002	0.003	0.00833333	0.005	0.00333333	0.00233333	0.00333333	0.003	0.004	0	0.000666667	0	0.000666667	0.000333333	0.001	0.00166667	0.000666667	0.000666667	0	0	0	0	0	0	0	0.000333333	0.000333333	0	0	0.000666667	0	0	0	0	0	0	0	0	0
EAC.8	juvenile	0.593	0.014	0.078	0.0193333	0.0156667	0.0446667	0.00633333	0.00866667	0.00566667	0.00433333	0.00433333	0.0346667	0.00533333	0.009	0.004	0.00466667	0.006	0.00366667	0	0.00133333	0	0	0.000666667	0.001	0.00166667	0	0.00266667	0	0	0	0	0	0	0	0.000333333	0	0	0.0296667	0.000666667	0	0.000333333	0	0	0	0	0	0	0
EAC.9	juvenile	0.444	0.016	0.126	0.0426667	0.0403333	0.011	0.00966667	0.00433333	0.00533333	0.00266667	0.00466667	0.0606667	0.00433333	0.00566667	0.00433333	0.002	0.00433333	0.00633333	0.000666667	0.002	0	0.000333333	0.002	0.000333333	0.00266667	0.000333333	0.001	0	0	0	0	0	0	0	0.000333333	0	0	0	0.000333333	0	0.000333333	0	0	0	0	0	0.000666667	0
EAC.10	juvenile	0.551	0.0106667	0.185	0.0186667	0.013	0.006	0.01	0.00333333	0.00466667	0.00433333	0.00266667	0.00366667	0.00633333	0.005	0.011	0.00466667	0.00333333	0.005	0.000333333	0	0	0	0.00166667	0.001	0.00266667	0.000333333	0.00133333	0	0	0	0	0	0	0	0.001	0	0	0	0.000333333	0	0.000333333	0	0	0	0	0	0	0
EAC.11	sapling	0.395333	0.027	0.140333	0.048	0.0616667	0.0103333	0.0233333	0.0413333	0.007	0.007	0.008	0.00566667	0.00466667	0.024	0.00633333	0.00633333	0.0106667	0.007	0	0.00133333	0	0.000666667	0.00166667	0	0.00133333	0.000333333	0.00233333	0	0	0	0	0.000333333	0	0	0.000666667	0.000333333	0	0	0	0	0.000333333	0	0	0	0	0	0.000333333	0
EAC.12	sapling	0.411	0.157667	0.06	0.0406667	0.0796667	0.0156667	0.00866667	0.006	0.00733333	0.00833333	0.00266667	0.003	0.0113333	0.009	0.0183333	0.00433333	0.0136667	0.00633333	0	0.000666667	0	0	0.00233333	0.000666667	0.00233333	0.000333333	0.002	0	0	0	0	0	0	0	0.000333333	0.000666667	0	0	0.001	0	0	0	0	0	0	0	0.000333333	0
EAC.13	sapling	0.314333	0.0363333	0.062	0.121	0.04	0.00733333	0.013	0.011	0.0243333	0.019	0.0313333	0.007	0.166	0.0153333	0.00133333	0.00166667	0.00433333	0.0106667	0	0	0	0	0	0.0106667	0	0.000666667	0.000666667	0	0.000666667	0.000333333	0.001	0	0	0	0.000333333	0.000333333	0.000333333	0	0.000333333	0	0.000333333	0	0	0	0	0.000333333	0	0
EAC.14	sapling	0.322667	0.0896667	0.0523333	0.23	0.0706667	0.00633333	0.014	0.0146667	0.0153333	0.0333333	0.008	0.00733333	0.006	0.00266667	0.0126667	0.002	0.006	0.00433333	0	0.003	0	0	0	0.00533333	0	0	0	0	0.000333333	0	0.000333333	0	0	0	0.000333333	0.000666667	0	0	0.000333333	0	0.000333333	0	0.000333333	0	0	0	0	0
RTH.1	adult	0.643333	0.075	0.0586667	0.019	0.0213333	0.0123333	0.00633333	0.0223333	0.006	0.00166667	0.006	0.00166667	0.001	0.00166667	0.00866667	0.004	0.006	0.00133333	0.0163333	0.00266667	0	0	0.00166667	0.000333333	0	0	0.000666667	0.000333333	0.000333333	0	0	0	0	0	0.000333333	0	0.000333333	0	0	0.000333333	0	0	0	0.000333333	0	0	0	0
RTH.2	adult	0.19	0.031	0.0376667	0.028	0.231667	0.0676667	0.0333333	0.01	0.00866667	0.00166667	0.012	0.00133333	0.000333333	0.017	0.00866667	0.00166667	0.0113333	0.00366667	0	0.121667	0	0.005	0	0.001	0	0.000333333	0.000333333	0	0	0.000333333	0	0	0	0	0.000333333	0	0	0	0.000333333	0.000333333	0	0	0	0	0	0	0	0
RTH.3	adult	0.579	0.168667	0.0226667	0.0246667	0.0666667	0.01	0.006	0.00433333	0.00833333	0.001	0.007	0.006	0.000666667	0.00233333	0.00666667	0.002	0.00333333	0.00166667	0.000666667	0.00133333	0.000333333	0.000333333	0	0	0	0.000666667	0	0	0	0.000333333	0	0	0	0	0.000333333	0	0	0	0.000333333	0.000333333	0	0	0	0	0	0	0	0
RTH.4	adult	0.121	0.0633333	0.0673333	0.025	0.0273333	0.0136667	0.0346667	0.00566667	0.0143333	0	0.0653333	0.002	0.00166667	0.002	0.009	0.00366667	0.0256667	0.002	0	0.375333	0	0.008	0.00166667	0.00166667	0	0.000666667	0.035	0	0	0	0	0	0	0	0	0	0	0	0	0.000333333	0	0	0	0	0	0	0	0
RTH.5	adult	0.454667	0.028	0.204667	0.016	0.115667	0.009	0.00933333	0.005	0.00233333	0.000666667	0.00966667	0.000666667	0.00133333	0.00233333	0.00366667	0.0166667	0.0133333	0.00266667	0	0.000666667	0	0.001	0.000666667	0.000666667	0	0	0	0	0.000333333	0	0	0	0	0	0	0	0	0	0	0.000333333	0	0	0	0	0	0	0	0
RTH.6	adult	0.263667	0.465	0.028	0.027	0.0276667	0.014	0.0173333	0.00533333	0.017	0.001	0.00466667	0.004	0.000666667	0.00333333	0.026	0.002	0.00666667	0.000333333	0.000333333	0.00166667	0	0	0.000333333	0.000666667	0	0.00133333	0	0	0	0	0	0	0	0	0	0	0	0	0	0.000666667	0.000333333	0	0	0	0	0	0	0
RTH.7	juvenile	0.272667	0.282	0.215	0.0346667	0.025	0.00633333	0.0113333	0.004	0.00666667	0.000666667	0.00233333	0.003	0.002	0.001	0.000333333	0.000333333	0.002	0.002	0	0.001	0.002	0.000333333	0	0.000333333	0.000666667	0.000333333	0.000333333	0	0	0	0.000333333	0	0.000333333	0.000333333	0	0	0	0	0	0.000333333	0.000333333	0	0	0	0	0	0	0
RTH.8	juvenile	0.16	0.376667	0.296667	0.0163333	0.013	0.0106667	0.00733333	0.00666667	0.002	0.00133333	0.00333333	0.00166667	0.001	0.00466667	0.0103333	0.002	0.00466667	0.000666667	0	0.004	0.000333333	0	0.000666667	0.000666667	0	0.001	0.000333333	0.000333333	0	0	0	0	0	0	0.000333333	0	0	0	0	0	0	0	0	0	0	0	0	0
RTH.9	juvenile	0.240333	0.447667	0.08	0.0176667	0.0376667	0.0116667	0.00733333	0.0246667	0.00766667	0.001	0.004	0.003	0.001	0.003	0.0106667	0.00266667	0.006	0.002	0	0.003	0	0	0.00133333	0.000333333	0	0.000666667	0	0	0	0	0	0	0	0	0	0	0	0	0	0	0	0	0.001	0	0	0	0	0
RTH.10	juvenile	0.362333	0.342333	0.147333	0.013	0.0133333	0.01	0.00233333	0.00766667	0.002	0.001	0.002	0.000666667	0.00166667	0.00233333	0.00833333	0.00266667	0.006	0.00166667	0.001	0.000666667	0	0.000333333	0.000333333	0.000666667	0	0.000333333	0.000666667	0	0	0.000666667	0	0	0	0	0	0	0	0	0	0	0	0	0	0	0	0	0	0
RTH.11	juvenile	0.338	0.229333	0.163667	0.0156667	0.0726667	0.015	0.004	0.008	0.00533333	0.00166667	0.008	0.001	0.000666667	0.002	0.0296667	0.002	0.00233333	0.000333333	0	0.00233333	0	0	0	0.000666667	0	0.000333333	0	0	0.001	0	0	0	0	0	0.000333333	0	0	0	0	0	0	0	0	0	0	0	0	0
RTH.12	sapling	0.0776667	0.0183333	0.624667	0.0393333	0.0316667	0.00366667	0.0196667	0.00266667	0.009	0.00266667	0.00266667	0.00166667	0.0133333	0.0213333	0.000333333	0.00233333	0.00233333	0.00166667	0.000333333	0.000333333	0.001	0.0643333	0	0	0.000333333	0	0.000333333	0	0	0	0	0	0.000333333	0.000333333	0	0	0	0	0	0	0	0.001	0	0	0	0	0	0
RTH.13	sapling	0.460667	0.196667	0.0306667	0.0393333	0.0186667	0.00733333	0.00766667	0.00533333	0.00533333	0.00233333	0.0333333	0.00133333	0.004	0.002	0.000333333	0.000666667	0.002	0.00233333	0.000333333	0	0.003	0.000666667	0	0	0.000333333	0.00166667	0	0.000333333	0	0	0.000333333	0	0.000333333	0.000333333	0	0	0	0	0.000333333	0	0	0	0	0	0	0	0	0
RTH.14	sapling	0.562	0.0976667	0.0563333	0.0393333	0.103667	0.004	0.00933333	0.00233333	0.00733333	0.000333333	0.00433333	0.00233333	0.00366667	0.022	0	0.00233333	0.007	0.00266667	0	0.000666667	0.001	0.00166667	0	0.001	0.000333333	0.000333333	0	0	0	0	0	0	0	0.000333333	0	0	0	0	0	0	0	0	0	0	0	0	0	0
RTH.15	sapling	0.607667	0.0146667	0.0413333	0.015	0.100667	0.0726667	0.00533333	0.018	0.004	0.004	0.005	0.003	0.00533333	0.00533333	0.00266667	0.004	0.00533333	0.00666667	0.000333333	0.000333333	0	0.000666667	0.000666667	0.001	0.003	0.000333333	0.00133333	0	0	0.001	0	0	0	0	0.000333333	0	0	0	0	0	0	0	0	0	0	0	0	0
RTH.16	sapling	0.368667	0.138333	0.0776667	0.0376667	0.0553333	0.0136667	0.0153333	0.00666667	0.0146667	0.011	0.0183333	0.00733333	0.0163333	0.00466667	0.0126667	0.00333333	0.00566667	0.00466667	0.000666667	0.000666667	0.000666667	0	0.000333333	0.00633333	0	0.000333333	0.000333333	0.000666667	0	0.000333333	0.00166667	0	0	0.000333333	0	0.00166667	0	0	0	0	0.000333333	0	0.001	0.000333333	0	0	0	0
AQU.1	juvenile	0.540333	0.0206667	0.0296667	0.0166667	0.00966667	0.00666667	0.052	0.00366667	0.161	0.00166667	0.00533333	0.003	0.005	0.004	0.00266667	0.00666667	0.00166667	0.0136667	0	0.000666667	0	0	0.0413333	0.000333333	0.00166667	0.000333333	0.00133333	0	0	0	0	0.000333333	0	0	0	0.001	0	0.000333333	0	0	0.000333333	0	0	0	0	0	0	0
AQU.2	juvenile	0.311667	0.0146667	0.0393333	0.0213333	0.0166667	0.081	0.019	0.007	0.024	0.00466667	0.00266667	0.005	0.00566667	0.00766667	0.00233333	0.00866667	0.00333333	0.00766667	0.00133333	0.002	0	0.001	0.00133333	0.001	0.00133333	0.000333333	0.00233333	0.000333333	0	0	0	0.000333333	0.000333333	0	0.000666667	0.000333333	0	0	0	0	0	0	0	0	0	0.000333333	0	0
AQU.3	juvenile	0.269	0.0276667	0.049	0.04	0.0226667	0.0123333	0.0973333	0.0193333	0.0203333	0.0166667	0.007	0.009	0.011	0.00966667	0.00633333	0.149667	0.00366667	0.048	0.001	0.00266667	0	0.000333333	0.002	0.000666667	0.002	0.001	0.003	0	0.000666667	0	0	0.000666667	0	0	0.00166667	0	0	0	0	0	0.000333333	0	0	0	0	0	0.000333333	0
AQU.4	juvenile	0.465667	0.0146667	0.0526667	0.0273333	0.043	0.011	0.177667	0.00666667	0.014	0.00833333	0.011	0.00433333	0.00466667	0.00866667	0.00433333	0.00833333	0.00166667	0.0373333	0.000666667	0.000666667	0	0.000333333	0.00233333	0.000666667	0.00233333	0.000666667	0.00166667	0	0.002	0	0	0.000333333	0	0	0.000666667	0.000333333	0.001	0.000333333	0.000333333	0	0	0	0	0	0	0	0	0
AQU.5	juvenile	0.372333	0.015	0.042	0.0326667	0.0433333	0.0456667	0.0453333	0.00566667	0.013	0.004	0.00433333	0.00766667	0.006	0.00666667	0.002	0.202333	0.00366667	0.00766667	0	0.00133333	0	0.00133333	0.00666667	0.00166667	0.00266667	0.00133333	0.00233333	0	0	0.000333333	0	0.000333333	0	0	0	0.000333333	0	0	0.000333333	0	0	0	0.000333333	0	0	0	0	0
AQU.6	sapling	0.0956667	0.0103333	0.0313333	0.00666667	0.00866667	0.00833333	0.054	0.00633333	0.0613333	0.014	0.002	0.000333333	0.606	0.00266667	0.00233333	0.003	0.001	0.0163333	0.001	0.00133333	0	0.000666667	0	0.000333333	0	0	0	0	0	0	0	0	0.000666667	0	0.000333333	0	0	0	0	0	0	0	0	0.000666667	0	0	0	0
AQU.7	sapling	0.17	0.0193333	0.0313333	0.0163333	0.029	0.012	0.112	0.00933333	0.0146667	0.0123333	0.01	0.002	0.0133333	0.00133333	0.00233333	0.001	0.0296667	0.00133333	0.259333	0.000333333	0	0.0546667	0	0.000333333	0	0.000666667	0.000333333	0	0	0	0.000666667	0.000333333	0	0	0	0	0	0.000333333	0	0	0	0	0	0.000333333	0	0	0	0
AQU.8	sapling	0.0876667	0.0196667	0.0673333	0.0143333	0.012	0.313667	0.0183333	0.0113333	0.00766667	0.014	0.0576667	0.000666667	0.004	0.006	0.061	0.00166667	0.00266667	0.00333333	0.00366667	0.000666667	0	0.00266667	0	0.001	0	0.000666667	0	0	0.000333333	0	0.000333333	0.000333333	0	0	0	0	0	0	0	0	0	0	0	0	0	0	0	0
AQU.9	sapling	0.186	0.0156667	0.0353333	0.0936667	0.015	0.00966667	0.365667	0.00466667	0.0196667	0.00633333	0.059	0.00466667	0.0153333	0.00666667	0.00266667	0.00366667	0.000666667	0.007	0.000333333	0	0	0.00133333	0.011	0.000666667	0.00133333	0.001	0.00133333	0	0	0	0	0.000333333	0	0	0.000333333	0.000333333	0	0	0	0	0	0	0	0	0	0	0	0
AQU.10	sapling	0.374667	0.023	0.119667	0.0213333	0.0186667	0.0146667	0.107333	0.004	0.016	0.00433333	0.008	0.00866667	0.00666667	0.006	0.00433333	0.00633333	0.00366667	0.00733333	0.000333333	0.00133333	0	0.00533333	0	0.001	0.00166667	0.000333333	0.00266667	0	0	0	0	0	0	0	0.002	0	0	0	0	0	0	0	0	0	0	0	0.000333333	0
CLA.1	juvenile	0.0963333	0.0273333	0.0526667	0.0136667	0.0266667	0.0173333	0.019	0.012	0.0133333	0.448667	0.005	0.013	0.00733333	0.006	0.003	0.00233333	0.003	0.000666667	0.0776667	0.001	0	0.0396667	0	0.000333333	0	0	0.000666667	0.003	0	0	0	0	0	0	0.000333333	0	0	0	0	0	0	0	0	0	0	0	0	0
CLA.2	juvenile	0.0806667	0.0816667	0.0396667	0.0403333	0.0116667	0.0103333	0.0146667	0.012	0.00866667	0.512	0.00433333	0.00133333	0.0473333	0.00366667	0.00333333	0.001	0.00266667	0.000666667	0.0136667	0.000666667	0	0.00633333	0	0.0126667	0	0	0.001	0	0	0	0	0	0.000333333	0	0.000333333	0	0	0	0	0	0	0	0	0.000333333	0	0	0	0
CLA.3	juvenile	0.108333	0.142333	0.0476667	0.0113333	0.0326667	0.0106667	0.0266667	0.0183333	0.055	0.00866667	0.00366667	0.000666667	0.006	0.002	0.002	0.00166667	0.00166667	0.002	0.00266667	0.000333333	0	0.00633333	0	0.0146667	0	0	0.000333333	0	0	0	0	0	0	0	0	0	0	0	0.000333333	0	0	0	0	0	0	0	0	0
CLA.4	juvenile	0.110333	0.104	0.0606667	0.024	0.0456667	0.019	0.0183333	0.0143333	0.0253333	0.252	0.00966667	0.000333333	0.011	0.008	0.00466667	0.00366667	0.003	0.000333333	0.007	0.143667	0	0.002	0.000333333	0.00133333	0	0.001	0.000666667	0	0.000333333	0.000333333	0.000333333	0.000666667	0.00533333	0	0	0	0	0	0	0	0	0	0	0.000333333	0	0	0	0
CLA.5	juvenile	0.261333	0.019	0.056	0.016	0.0106667	0.006	0.0116667	0.00233333	0.0183333	0.294667	0.002	0.00133333	0.00333333	0.00633333	0.177	0.003	0.002	0.00366667	0	0.004	0	0	0.00166667	0.000333333	0.001	0.00166667	0.00333333	0.000333333	0	0	0	0	0	0	0.000666667	0	0	0	0	0	0.000333333	0	0	0	0	0	0	0
CLA.6	sapling	0.240333	0.0206667	0.074	0.03	0.150333	0.016	0.103667	0.00966667	0.09	0.0106667	0.0223333	0.002	0.0196667	0.00466667	0.00166667	0.00866667	0.004	0.0103333	0.00266667	0.000666667	0	0.00233333	0	0.00133333	0	0	0.00166667	0	0.000333333	0	0	0.049	0	0	0	0	0	0	0	0	0	0	0	0.000333333	0	0	0	0
CLA.7	sapling	0.091	0.033	0.0416667	0.00866667	0.0396667	0.0113333	0.0316667	0.497	0.01	0.048	0.00966667	0.002	0.00833333	0.00566667	0.00266667	0.00633333	0.003	0.001	0.00466667	0.001	0	0.00333333	0	0.00133333	0	0	0.000333333	0.00533333	0	0	0	0	0	0	0	0	0	0	0	0	0	0	0	0.000333333	0	0	0	0
CLA.8	sapling	0.22	0.0413333	0.0466667	0.0153333	0.0246667	0.00966667	0.0373333	0.0106667	0.0186667	0.0206667	0.387	0.00233333	0.00666667	0.004	0.004	0.0103333	0.00233333	0.000333333	0.005	0.00166667	0	0.012	0	0.000666667	0	0.000333333	0	0.000666667	0.00133333	0	0	0	0	0	0.000333333	0	0	0	0.000666667	0	0	0.000666667	0	0	0	0	0	0
CLA.9	sapling	0.197667	0.0303333	0.0573333	0.0426667	0.0326667	0.017	0.057	0.342333	0.026	0.0226667	0.00933333	0.00233333	0.0123333	0.00433333	0.003	0.00833333	0.00466667	0.00466667	0.00433333	0.001	0	0.00166667	0	0.000666667	0	0	0.00133333	0.002	0	0	0.000333333	0.000333333	0	0	0.000666667	0	0	0	0	0	0	0	0	0	0	0	0	0.000666667
CLA.10	sapling	0.0863333	0.0206667	0.0916667	0.012	0.00833333	0.0136667	0.0383333	0.00533333	0.00833333	0.428333	0.011	0.000333333	0.00533333	0.00533333	0.00166667	0.00233333	0.001	0.000666667	0.00466667	0.00133333	0	0.162	0	0	0	0	0.000666667	0	0	0	0	0	0	0	0	0	0	0	0	0	0	0	0	0.000333333	0	0	0	0
SSU.1	adult	0.242	0.232	0.0726667	0.0606667	0.0256667	0.011	0.018	0.00666667	0.00933333	0.00466667	0.003	0.00433333	0.00633333	0.0166667	0.000333333	0.00233333	0.015	0.004	0.00133333	0.000333333	0.003	0.001	0	0.000333333	0.000333333	0.001	0.000666667	0	0	0.000333333	0	0	0.000333333	0.000666667	0	0	0	0	0.000333333	0	0.000333333	0	0.000333333	0	0	0	0	0
SSU.2	adult	0.514	0.058	0.0573333	0.0446667	0.0473333	0.00633333	0.0613333	0.00433333	0.00866667	0.003	0.00266667	0.00766667	0.00233333	0.000666667	0	0.00166667	0.0163333	0.00433333	0.000666667	0.0616667	0.003	0.00166667	0	0	0.000333333	0.001	0.000666667	0	0	0.000333333	0	0	0.000666667	0	0	0	0	0	0.000666667	0	0.000333333	0	0	0	0	0	0	0
SSU.3	adult	0.112	0.191	0.148333	0.0143333	0.0153333	0.275	0.014	0.014	0.01	0.0153333	0.00633333	0.001	0.00966667	0.005	0.00266667	0.0176667	0.0246667	0.000333333	0.005	0	0	0.022	0	0.000666667	0	0	0.003	0.000333333	0	0	0	0.000666667	0	0	0	0	0	0	0	0	0	0.000333333	0	0	0	0	0	0
SSU.4	adult	0.236	0.0763333	0.262667	0.0153333	0.0343333	0.186667	0.0156667	0.005	0.00566667	0.004	0.00433333	0.003	0.00333333	0.0113333	0.00366667	0.00266667	0.0253333	0.007	0.000333333	0.000666667	0	0.000333333	0.00166667	0.000333333	0.00333333	0.000333333	0.00266667	0.000666667	0	0	0	0	0	0	0.001	0.000333333	0	0	0.000333333	0	0	0	0	0	0	0	0	0
SSU.5	juvenile	0.142333	0.120333	0.0393333	0.049	0.0353333	0.0516667	0.293333	0.003	0.0313333	0.004	0.0183333	0.005	0.0443333	0.00333333	0.000333333	0.00266667	0.0163333	0.0156667	0.000333333	0.000666667	0.000666667	0.013	0	0.000333333	0	0.00133333	0.000666667	0.008	0	0	0	0	0	0.000333333	0	0	0	0	0.000333333	0	0	0	0.000333333	0.000333333	0	0	0	0
SSU.6	juvenile	0.294	0.0473333	0.264333	0.0743333	0.025	0.0103333	0.0296667	0.005	0.0186667	0.00433333	0.011	0.007	0.0223333	0.003	0.000333333	0.00366667	0.003	0.005	0.000666667	0	0.00366667	0.00433333	0	0.00566667	0.001	0.001	0.000333333	0	0	0	0.000333333	0	0.000333333	0	0	0	0.000333333	0	0.000666667	0	0	0	0	0	0	0	0	0.000333333
SSU.7	juvenile	0.121667	0.727	0.016	0.0123333	0.016	0.0103333	0.0116667	0.00133333	0.00333333	0.002	0.00466667	0.00633333	0.00633333	0.00233333	0.00166667	0.00233333	0.000666667	0.000666667	0.000333333	0	0	0	0	0.00166667	0	0.000666667	0.000333333	0	0	0.000666667	0.000666667	0	0	0	0	0.000666667	0	0	0	0	0	0	0.000333333	0	0	0	0	0
SSU.8	juvenile	0.256	0.159667	0.093	0.0436667	0.0376667	0.0273333	0.025	0.00166667	0.073	0.0173333	0.0173333	0.01	0.0133333	0.00466667	0.00933333	0.00333333	0.00533333	0.00166667	0.000333333	0.000333333	0.000333333	0.00133333	0.000666667	0.006	0.00133333	0.000333333	0.00766667	0	0	0.000333333	0.001	0	0	0	0.000333333	0	0	0	0	0	0	0	0	0.000333333	0	0.00133333	0	0
SSU.9	sapling	0.301333	0.099	0.091	0.083	0.0333333	0.096	0.0263333	0.0536667	0.016	0.003	0.005	0.00733333	0.00666667	0.002	0.000333333	0.002	0.013	0.004	0.000666667	0.00233333	0.00433333	0.00133333	0	0.00133333	0.000666667	0.003	0.000666667	0.000333333	0.000333333	0.000333333	0.000333333	0	0.000666667	0.002	0	0	0.000333333	0	0	0	0	0	0	0	0	0	0	0
SSU.10	sapling	0.275	0.0793333	0.0746667	0.146333	0.0433333	0.0503333	0.0416667	0.011	0.0223333	0.006	0.0106667	0.012	0.00766667	0.00566667	0.00133333	0.00133333	0.005	0.008	0.00133333	0.003	0.006	0.00533333	0.001	0.000666667	0.00233333	0.001	0.00133333	0	0.000333333	0	0	0	0.002	0.00133333	0	0	0	0	0.000666667	0	0	0	0.000333333	0	0	0	0	0
SSU.11	sapling	0.310333	0.074	0.0663333	0.143667	0.033	0.0193333	0.037	0.0126667	0.0176667	0.00366667	0.009	0.0183333	0.008	0.00566667	0.00133333	0.00466667	0.00433333	0.00566667	0.001	0.00433333	0.00566667	0.00466667	0	0.000666667	0.00233333	0.00133333	0.000333333	0.000333333	0	0.000666667	0	0	0.001	0.000333333	0	0	0	0	0	0	0	0	0.00133333	0	0	0	0	0
MSE.1	adult	0.120333	0.07	0.524333	0.0126667	0.008	0.00833333	0.008	0.004	0.00233333	0.001	0.003	0	0.00133333	0.001	0.005	0.003	0.00366667	0.002	0	0.003	0	0	0	0.000333333	0	0.000333333	0	0	0	0	0	0	0.000333333	0	0	0	0	0	0.000333333	0	0	0	0	0	0	0	0	0
MSE.2	adult	0.352333	0.0346667	0.0596667	0.0246667	0.213667	0.0136667	0.012	0.012	0.005	0.003	0.0173333	0.000666667	0.001	0.00666667	0.00933333	0.00333333	0.0106667	0.00133333	0	0.002	0	0.000333333	0.000666667	0	0	0.000333333	0	0	0	0	0	0	0	0	0.00633333	0	0	0	0	0.000333333	0	0	0	0.000333333	0	0	0	0
MSE.3	adult	0.304667	0.0306667	0.183667	0.0243333	0.0606667	0.009	0.0153333	0.005	0.00533333	0.00133333	0.00433333	0.00133333	0.000333333	0.007	0.00733333	0.00366667	0.004	0.003	0.000666667	0.012	0	0.003	0.001	0.00133333	0	0.001	0	0	0	0	0	0	0	0	0	0	0	0	0	0.000333333	0	0	0	0	0	0	0	0
MSE.4	adult	0.321333	0.0276667	0.0213333	0.0203333	0.0266667	0.015	0.190667	0.005	0.005	0.000666667	0.003	0.02	0.00133333	0	0.007	0.00466667	0.00566667	0.0176667	0	0.002	0	0.000333333	0.179	0.000666667	0	0.000333333	0.000666667	0	0	0	0	0	0	0	0	0.000333333	0	0	0	0.000666667	0	0	0	0	0	0	0	0
MSE.5	adult	0.330667	0.0556667	0.067	0.0363333	0.0803333	0.109	0.00733333	0.00466667	0.0446667	0.000666667	0.0626667	0.001	0.001	0.007	0.00666667	0.000666667	0.038	0.00333333	0.000666667	0.000666667	0	0	0.000666667	0.001	0	0.000333333	0	0.000333333	0	0	0	0	0	0	0	0	0	0	0	0	0	0	0	0	0	0	0	0
MSE.6	juvenile	0.399667	0.0406667	0.0326667	0.0176667	0.054	0.0153333	0.012	0.204	0.017	0.00166667	0.00833333	0.00566667	0.00366667	0.00266667	0.00766667	0.00366667	0.009	0.0183333	0.000666667	0.003	0	0.000333333	0	0.00133333	0	0.001	0	0.000333333	0.000333333	0	0	0	0	0	0	0	0.000333333	0	0	0.000666667	0.000333333	0	0	0	0	0	0	0
MSE.7	juvenile	0.406333	0.03	0.0893333	0.017	0.0633333	0.0106667	0.116333	0.0193333	0.0193333	0.00166667	0.026	0.000666667	0.00133333	0.00266667	0.00366667	0.00266667	0.00266667	0.00266667	0.000666667	0.00133333	0.000666667	0.000333333	0.00266667	0.000666667	0	0	0	0	0.000333333	0	0	0	0	0.000333333	0	0	0.001	0	0.001	0.000666667	0	0.00166667	0	0	0	0	0	0.000333333
MSE.8	juvenile	0.173667	0.018	0.0586667	0.0113333	0.024	0.00333333	0.007	0.00166667	0.00533333	0.00133333	0.00766667	0.00466667	0.00466667	0.001	0.0273333	0.00166667	0.00133333	0.000333333	0.000333333	0	0	0	0	0.000333333	0	0	0	0	0	0.000333333	0.000333333	0	0.000333333	0	0	0.000333333	0	0	0	0	0	0	0	0	0	0	0	0
MSE.9	juvenile	0.55	0.0486667	0.0193333	0.026	0.0146667	0.0493333	0.00566667	0.156667	0.006	0.003	0.00466667	0.00133333	0.00133333	0.00266667	0.01	0.00566667	0.005	0.00166667	0.000333333	0.000666667	0	0.000666667	0.000333333	0.000333333	0	0.000333333	0.000666667	0	0	0	0	0	0	0	0	0	0	0	0	0.000333333	0	0.000333333	0	0	0	0	0	0
MSE.10	juvenile	0.356333	0.02	0.247	0.0213333	0.0443333	0.008	0.0223333	0.006	0.0106667	0.00266667	0.137	0.00533333	0.00366667	0.00366667	0.00366667	0.00466667	0.002	0.0153333	0	0.000666667	0	0.000333333	0.00166667	0	0.00266667	0.000333333	0.00133333	0.000666667	0	0	0	0	0	0	0	0	0	0	0	0	0.000333333	0	0	0	0	0	0.000333333	0
MSE.11	sapling	0.141667	0.483	0.0213333	0.0586667	0.0223333	0.071	0.04	0.025	0.00566667	0.00133333	0.00533333	0.00333333	0	0.00333333	0.0166667	0.00233333	0.00733333	0.001	0.000666667	0.003	0.000333333	0	0.000666667	0.000666667	0	0	0.005	0	0.000333333	0.000666667	0	0	0	0	0	0	0	0	0	0.00433333	0	0	0.000333333	0	0	0	0	0
MFO.1	adult	0.185333	0.114333	0.052	0.229	0.0673333	0.0153333	0.0243333	0.003	0.0283333	0.0303333	0.022	0.021	0.00833333	0.003	0.008	0.003	0.00133333	0.0123333	0.00166667	0.00433333	0.000666667	0.000333333	0.003	0.001	0.000333333	0.00166667	0.000333333	0	0.000333333	0	0.00133333	0.000333333	0	0.000333333	0.002	0.000333333	0	0	0	0	0	0	0.000333333	0	0	0	0	0
MFO.2	juvenile	0.0596667	0.015	0.205	0.0116667	0.415	0.00733333	0.0623333	0.00266667	0.114	0.00866667	0.00466667	0.001	0.00433333	0.00266667	0.00133333	0.00166667	0.00366667	0.000666667	0.002	0.00266667	0	0.001	0	0	0	0	0.000333333	0	0	0	0	0	0	0	0	0	0	0	0	0	0	0	0	0	0	0	0	0
MFO.3	juvenile	0.293333	0.0683333	0.218333	0.007	0.039	0.175667	0.012	0.015	0.00766667	0.0176667	0.00833333	0.002	0.00766667	0.00366667	0.003	0.00266667	0.00366667	0.003	0.019	0.00133333	0	0.00233333	0	0.00133333	0	0	0	0.000333333	0.002	0	0	0.000333333	0.000333333	0	0	0	0	0	0	0	0	0	0	0.000333333	0	0	0	0
MFO.4	juvenile	0.0746667	0.468667	0.037	0.232333	0.022	0.0123333	0.0113333	0.0263333	0.00833333	0.00966667	0.00866667	0.001	0.00566667	0.00133333	0.003	0.002	0.003	0.00133333	0.002	0.001	0	0.00233333	0	0	0	0	0.000333333	0	0.000333333	0	0	0	0	0	0	0	0	0	0	0	0	0	0	0.000666667	0	0	0	0.000333333
MFO.5	juvenile	0.227333	0.084	0.107667	0.0326667	0.0813333	0.0203333	0.0186667	0.022	0.0136667	0.0116667	0.0103333	0.00633333	0.0133333	0.00366667	0.00633333	0.022	0.00466667	0.002	0.00266667	0.000666667	0	0.003	0	0.00233333	0	0	0.001	0.001	0	0	0	0.000666667	0	0	0.000333333	0	0	0	0	0	0	0.000666667	0.000333333	0	0	0	0	0
MFO.6	juvenile	0.109	0.0283333	0.135	0.088	0.238333	0.0153333	0.053	0.035	0.054	0.0226667	0.00733333	0.0536667	0.00733333	0.00333333	0.00333333	0.00733333	0.00366667	0.00166667	0.005	0.00266667	0	0.002	0	0.000666667	0	0	0.00166667	0.000333333	0	0	0	0	0	0	0	0	0	0.000333333	0.000333333	0	0	0.000333333	0	0.000333333	0	0	0	0.000333333
MFO.7	sapling	0.188	0.128667	0.063	0.201	0.123333	0.0113333	0.0333333	0.01	0.00933333	0.0206667	0.008	0.016	0.00733333	0.0243333	0.00233333	0.00233333	0.01	0.003	0.00266667	0.002	0	0.00266667	0	0.000333333	0	0.000333333	0.000666667	0.00133333	0	0	0	0	0	0	0	0	0	0	0.000333333	0	0	0	0	0	0	0	0.000666667	0
MFO.8	sapling	0.0673333	0.0226667	0.0533333	0.0123333	0.022	0.0136667	0.703667	0.00866667	0.00566667	0.0123333	0.00666667	0.00266667	0.00166667	0.00166667	0.00333333	0.00366667	0.00233333	0.00133333	0.00166667	0.000666667	0	0.00233333	0	0.000333333	0	0	0	0.000666667	0	0	0	0	0	0	0	0	0	0	0	0	0	0	0	0	0	0	0	0
MFO.9	sapling	0.085	0.0403333	0.11	0.0273333	0.0876667	0.0196667	0.0203333	0.433333	0.0306667	0.0216667	0.00933333	0.00133333	0.005	0.00566667	0.003	0.00333333	0.00566667	0.00133333	0.00333333	0.00266667	0	0.00333333	0	0.00133333	0	0	0.000666667	0	0	0	0	0	0	0	0.000333333	0	0	0	0	0	0	0.000333333	0	0	0	0	0	0
MFO.10	sapling	0.127667	0.0396667	0.0396667	0.341667	0.0456667	0.0113333	0.200667	0.009	0.022	0.0163333	0.00333333	0.00966667	0.00566667	0.006	0.00166667	0.00133333	0.00333333	0.001	0.001	0.00133333	0	0.00166667	0	0.000333333	0	0.001	0.000666667	0	0	0.003	0	0	0.000333333	0	0	0	0	0	0	0	0	0.000333333	0	0	0	0	0	0
MFO.11	sapling	0.197333	0.141	0.227	0.0266667	0.0893333	0.0193333	0.0913333	0.00966667	0.0283333	0.0196667	0.015	0.00266667	0.00733333	0.005	0.00366667	0.00366667	0.004	0.000666667	0.005	0.00166667	0	0.004	0	0.001	0	0	0.00133333	0.000666667	0	0	0	0.000333333	0	0	0.000666667	0	0	0	0.00166667	0	0	0	0	0	0	0	0.000333333	0
MFO.12	sapling	0.105667	0.016	0.685	0.0253333	0.01	0.008	0.0373333	0.00433333	0.008	0.014	0.00933333	0.001	0.00433333	0.00266667	0.00166667	0.00266667	0.00333333	0.003	0.00133333	0.000666667	0	0.00266667	0	0.001	0	0.000333333	0	0	0	0	0.00133333	0	0	0	0	0	0	0	0	0	0	0.000333333	0	0	0	0	0	0
MFO.13	sapling	0.251333	0.0186667	0.069	0.0283333	0.0546667	0.0183333	0.024	0.00866667	0.0176667	0.005	0.0243333	0.026	0.00933333	0.0173333	0.005	0.00633333	0.0113333	0.033	0.000333333	0.000666667	0	0.00133333	0.00266667	0.00133333	0.00566667	0.000666667	0.00233333	0.0203333	0.000333333	0	0	0.000666667	0	0	0	0.000666667	0	0	0.00133333	0	0	0	0	0	0	0	0.026	0
ICH.1	adult	0.158	0.015	0.236	0.01	0.0146667	0.0143333	0.00566667	0.009	0.00933333	0.0133333	0.005	0.002	0.00466667	0.002	0.00166667	0.00166667	0.00266667	0.003	0.002	0.00533333	0	0.00133333	0	0.000666667	0	0	0.000333333	0	0	0	0	0	0.000333333	0	0	0	0	0	0	0	0	0	0	0	0	0	0	0
ICH.2	adult	0.281	0.0333333	0.0586667	0.0193333	0.018	0.016	0.0353333	0.0136667	0.012	0.0156667	0.0116667	0.00166667	0.0103333	0.005	0.00333333	0.004	0.00366667	0.002	0.00533333	0.006	0	0.007	0	0.000333333	0	0.000333333	0.00133333	0	0	0	0	0	0	0	0	0.000333333	0	0	0.000333333	0	0	0	0	0.000333333	0	0	0	0
ICH.3	adult	0.16	0.0386667	0.0706667	0.0186667	0.0206667	0.0186667	0.0203333	0.0343333	0.0116667	0.018	0.008	0.0106667	0.00666667	0.00466667	0.00566667	0.001	0.0106667	0.00333333	0.00633333	0.002	0	0.003	0	0.000333333	0	0.000333333	0.001	0.000333333	0	0.002	0	0	0	0	0	0	0	0.000666667	0	0	0	0	0	0.000666667	0	0	0	0
ICH.4	adult	0.161	0.02	0.184333	0.017	0.0163333	0.0103333	0.0136667	0.00766667	0.00866667	0.014	0.008	0.00233333	0.00666667	0.00333333	0.00466667	0.000666667	0.00533333	0.00133333	0.004	0.00333333	0	0.00133333	0	0.002	0	0	0	0	0	0	0	0	0	0	0	0	0	0	0.000666667	0	0	0	0	0	0	0	0	0
ICH.5	adult	0.269667	0.038	0.086	0.0206667	0.03	0.0193333	0.039	0.013	0.0203333	0.022	0.011	0.00266667	0.0113333	0.00433333	0.00466667	0.00366667	0.00733333	0.000666667	0.00266667	0.004	0	0.00533333	0	0.001	0	0.000333333	0.000666667	0.000333333	0	0	0	0	0	0	0.000333333	0	0	0	0	0	0	0	0	0.001	0	0	0	0.000333333
ICH.6	juvenile	0.255667	0.046	0.262	0.0226667	0.0403333	0.017	0.0163333	0.00933333	0.011	0.02	0.0116667	0.003	0.00833333	0.007	0.072	0.00333333	0.008	0.001	0.00266667	0.001	0	0.00133333	0	0.000666667	0	0.000333333	0.000333333	0.00133333	0.000333333	0	0	0.000333333	0	0	0	0	0	0	0	0	0	0	0.000666667	0.000666667	0	0	0	0
ICH.7	juvenile	0.131333	0.0683333	0.0543333	0.014	0.0613333	0.0193333	0.014	0.026	0.00733333	0.0223333	0.00766667	0.00133333	0.00533333	0.00333333	0.00666667	0.00266667	0.006	0.002	0.004	0.002	0	0.00366667	0	0.00133333	0	0	0.000666667	0	0	0	0	0	0	0	0.000333333	0	0	0	0	0	0	0.000333333	0	0	0	0	0	0
ICH.8	juvenile	0.198333	0.0823333	0.102667	0.024	0.035	0.036	0.033	0.175667	0.017	0.0296667	0.0106667	0.00766667	0.021	0.0123333	0.0116667	0.00433333	0.007	0.00166667	0.008	0.004	0	0.00666667	0	0.003	0	0.000333333	0.002	0	0	0	0	0	0	0	0.000666667	0	0.000333333	0	0	0	0	0.000666667	0	0.000333333	0	0	0	0
ICH.9	juvenile	0.342333	0.0486667	0.15	0.0203333	0.0583333	0.032	0.0253333	0.051	0.0213333	0.028	0.0166667	0.0106667	0.0126667	0.01	0.0143333	0.00366667	0.005	0.00166667	0.00533333	0.00333333	0.000333333	0.00366667	0	0.001	0	0.000333333	0.000333333	0.000666667	0.000666667	0	0.000333333	0.000333333	0	0	0.00133333	0	0	0	0.001	0	0	0	0	0	0	0	0	0
ICH.10	juvenile	0.178	0.0773333	0.108333	0.0226667	0.0576667	0.018	0.0156667	0.0233333	0.0123333	0.0273333	0.013	0.00266667	0.0106667	0.00533333	0.013	0.00366667	0.0153333	0.00166667	0.004	0.003	0	0.00433333	0	0.001	0	0.000333333	0.000666667	0.000333333	0.000333333	0	0	0	0	0	0	0	0	0	0.000333333	0	0	0	0	0	0	0	0	0
ICH.11	sapling	0.237333	0.175	0.096	0.014	0.054	0.0536667	0.0166667	0.0106667	0.00966667	0.0103333	0.008	0.001	0.009	0.0113333	0.00433333	0.003	0.00533333	0.00266667	0.00266667	0.00133333	0	0.001	0	0	0	0.000666667	0.000666667	0	0	0	0	0	0	0	0.000333333	0	0	0	0	0	0	0.00733333	0	0	0	0	0	0
ICH.12	sapling	0.209333	0.197333	0.101667	0.013	0.0543333	0.061	0.0146667	0.008	0.00966667	0.0126667	0.00433333	0.002	0.00666667	0.00533333	0.00533333	0.001	0.00566667	0.00166667	0.00266667	0.00133333	0	0.002	0	0.002	0	0.001	0.000333333	0	0	0	0	0.000333333	0	0	0.000333333	0	0	0	0	0	0	0.00466667	0	0.000333333	0	0	0	0
ICH.13	sapling	0.288333	0.135333	0.099	0.03	0.0326667	0.0183333	0.0193333	0.0123333	0.0153333	0.0133333	0.07	0.00266667	0.007	0.00733333	0.008	0.00466667	0.006	0.00233333	0.004	0.00166667	0	0.000666667	0.000333333	0.001	0	0	0.000333333	0.000333333	0	0	0	0	0	0	0	0	0	0	0.000666667	0	0	0	0	0	0	0	0	0
ICH.14	sapling	0.262667	0.0606667	0.0886667	0.076	0.0503333	0.026	0.02	0.02	0.0146667	0.0226667	0.0116667	0.004	0.0133333	0.05	0.007	0.00666667	0.00966667	0.004	0.00566667	0.001	0.000333333	0.00533333	0	0.005	0	0.000333333	0.00133333	0	0.000666667	0	0	0.000333333	0	0	0.000333333	0	0	0.000333333	0	0	0	0	0	0.00133333	0	0	0	0
ICH.15	sapling	0.209667	0.0756667	0.161333	0.032	0.0366667	0.0376667	0.0293333	0.0346667	0.019	0.0436667	0.0173333	0.00533333	0.019	0.008	0.00766667	0.008	0.00933333	0.00166667	0.011	0.00466667	0	0.00366667	0	0.00133333	0	0.000333333	0.001	0.000333333	0	0	0	0	0.000333333	0	0	0	0	0.000333333	0	0	0	0.000333333	0.000333333	0.000666667	0	0	0	0
BTO.1	adult	0.157	0.0393333	0.0206667	0.477333	0.0233333	0.0956667	0.0183333	0.00266667	0.042	0.00233333	0.0143333	0.006	0.005	0.00133333	0	0.000666667	0.000666667	0.002	0.00366667	0	0.003	0.000666667	0.003	0.000333333	0	0.000333333	0.008	0.000333333	0.001	0	0	0	0.000666667	0	0	0	0.000333333	0	0.000333333	0	0	0	0	0	0	0	0	0
BTO.2	adult	0.515667	0.0883333	0.0206667	0.129333	0.0253333	0.036	0.00566667	0.0116667	0.012	0.00533333	0.00466667	0.00366667	0.001	0.00333333	0.000666667	0.00433333	0.001	0.00533333	0.005	0.00133333	0.00433333	0.001	0	0.001	0	0	0.000666667	0.00233333	0.00166667	0	0	0	0.000666667	0	0	0	0.000333333	0	0.000333333	0	0	0	0	0	0	0	0	0
BTO.3	adult	0.546667	0.018	0.034	0.038	0.0123333	0.025	0.024	0.0123333	0.0276667	0.00366667	0.00366667	0.00166667	0.00166667	0.00333333	0	0.003	0.00466667	0.00366667	0.00466667	0	0.0183333	0.000666667	0.103333	0.000333333	0	0.001	0	0.000666667	0.000333333	0	0.00533333	0	0.00133333	0	0	0	0.000333333	0	0.000666667	0	0.000333333	0	0	0	0	0	0	0.000333333
BTO.4	adult	0.164333	0.0243333	0.026	0.056	0.063	0.008	0.00933333	0.00333333	0.00666667	0.004	0.00133333	0.00333333	0.00433333	0.00166667	0.001	0.000666667	0.00133333	0.00366667	0.0233333	0.000333333	0.000666667	0.00433333	0.000333333	0.000333333	0.001	0.000666667	0.00166667	0	0	0	0	0	0	0.000333333	0.000333333	0	0	0	0	0	0	0	0	0	0	0	0	0
BTO.5	adult	0.286333	0.343	0.0303333	0.0413333	0.06	0.0126667	0.016	0.00233333	0.0146667	0.009	0.014	0.00833333	0.00966667	0.01	0.00766667	0.00266667	0.00266667	0.004	0	0.001	0	0.000333333	0.000333333	0.00266667	0	0	0.00333333	0	0.000333333	0.000666667	0	0	0.000333333	0	0	0.000333333	0	0	0	0	0	0	0	0	0.000333333	0.000333333	0	0.00166667
BTO.6	juvenile	0.161333	0.380667	0.0256667	0.198667	0.039	0.052	0.00966667	0.0113333	0.0103333	0.00333333	0.00433333	0.003	0.002	0.00366667	0.000333333	0.002	0.003	0.00466667	0.00833333	0.00133333	0.00266667	0.002	0	0.00366667	0	0.000666667	0.000333333	0.00133333	0.001	0	0	0	0.000666667	0	0	0	0.000666667	0.000666667	0	0.000333333	0	0	0	0	0	0	0	0
BTO.7	juvenile	0.261667	0.0286667	0.0226667	0.048	0.114667	0.0476667	0.0153333	0.00733333	0.0133333	0.00433333	0.016	0.005	0.000666667	0.00266667	0.000666667	0.00166667	0.00266667	0.00333333	0.0166667	0.000333333	0.01	0.00166667	0.000666667	0.00166667	0	0.001	0.000333333	0.269	0.000333333	0	0.001	0.003	0.00233333	0	0	0	0	0	0.000333333	0	0	0	0	0	0	0	0	0
BTO.8	juvenile	0.237667	0.14	0.0296667	0.153333	0.107333	0.027	0.009	0.009	0.0166667	0.014	0.005	0.039	0.002	0.00266667	0.000666667	0.00233333	0.002	0.00566667	0.00333333	0.001	0.00533333	0.00133333	0	0.012	0	0.00133333	0.00266667	0.001	0.00333333	0	0.000666667	0	0.00133333	0	0	0	0.000333333	0	0.000666667	0	0	0	0	0	0	0	0	0
BTO.9	juvenile	0.390667	0.0496667	0.0246667	0.208333	0.129667	0.03	0.00666667	0.0103333	0.0203333	0.005	0.00233333	0.02	0.00166667	0.002	0	0.00366667	0.00166667	0.00233333	0.00633333	0.000333333	0.002	0.002	0	0.000666667	0	0.00133333	0.001	0.00166667	0.000666667	0	0.000666667	0.000333333	0.000666667	0	0	0	0	0.000333333	0	0	0	0	0.000333333	0	0	0	0	0
BTO.10	sapling	0.365667	0.0553333	0.0273333	0.100667	0.0343333	0.160333	0.0166667	0.0773333	0.0133333	0.006	0.0103333	0.00433333	0.00166667	0.00333333	0.000666667	0.00533333	0.002	0.008	0.00633333	0.000333333	0.00133333	0.000333333	0.002	0.00233333	0	0.00133333	0.000333333	0.000666667	0.000333333	0	0	0.000333333	0.000333333	0	0	0	0.000333333	0.000333333	0	0	0	0	0	0	0	0	0	0.000333333
BTO.11	sapling	0.507667	0.0806667	0.0903333	0.0336667	0.0783333	0.0443333	0.007	0.006	0.008	0.005	0.00733333	0.00366667	0.000333333	0.0286667	0.000666667	0.00433333	0.003	0.00433333	0.005	0.00133333	0.00233333	0.000333333	0.000333333	0.00233333	0	0.000666667	0.000333333	0.001	0	0	0	0	0.001	0	0	0	0.000666667	0	0	0	0	0	0.000333333	0	0	0	0	0.000333333
BTO.12	sapling	0.300667	0.026	0.031	0.0453333	0.0456667	0.307	0.015	0.0406667	0.0103333	0.00266667	0.00633333	0.00866667	0.000333333	0.00466667	0.001	0.0313333	0.00133333	0.00466667	0.0323333	0.000666667	0.00233333	0	0	0.001	0	0.003	0.001	0.002	0.000666667	0	0	0	0.000333333	0	0	0	0	0.000333333	0	0	0	0	0	0	0	0	0	0.00633333
BTO.13	sapling	0.407333	0.0486667	0.061	0.0436667	0.056	0.137667	0.009	0.0123333	0.018	0.013	0.003	0.0376667	0.001	0.007	0.000333333	0.00166667	0.002	0.00433333	0.00733333	0.000333333	0.006	0.000666667	0	0	0	0.00133333	0	0.00133333	0.000666667	0	0	0	0.00166667	0	0.000666667	0	0	0	0	0	0	0	0	0	0	0	0	0.001
BTO.14	sapling	0.695	0.0246667	0.0226667	0.0333333	0.00966667	0.017	0.005	0.00633333	0.071	0.00266667	0.00333333	0.00133333	0.000333333	0.00266667	0	0.00366667	0.002	0.004	0.004	0.000333333	0.0203333	0.000666667	0.000666667	0.000666667	0	0.00333333	0.000333333	0.001	0.000333333	0	0.00866667	0	0.00566667	0	0	0	0.000666667	0.000333333	0	0	0	0	0	0	0	0	0	0
PEU.1	adult	0.324667	0.0323333	0.0513333	0.061	0.0226667	0.116	0.005	0.0803333	0.01	0.00433333	0.00766667	0.00266667	0.000666667	0.004	0.002	0.00133333	0.004	0.00166667	0.00433333	0	0.00133333	0.000333333	0	0.000666667	0	0.000333333	0	0.000333333	0.000333333	0	0.000666667	0	0.000333333	0	0.000333333	0	0.001	0.000333333	0	0	0	0	0	0	0	0	0	0.000333333
PEU.2	adult	0.167333	0.0253333	0.064	0.027	0.01	0.595667	0.005	0.022	0.00633333	0.00366667	0.00166667	0.00233333	0.000666667	0.00233333	0.000666667	0.00166667	0.00133333	0.002	0.00533333	0.000333333	0.002	0.001	0	0.000333333	0	0.000333333	0.000333333	0.001	0.000666667	0	0	0	0.000666667	0	0	0	0	0.000333333	0	0	0	0	0	0	0	0	0	0
PEU.3	adult	0.606667	0.0223333	0.0166667	0.048	0.0133333	0.0203333	0.00233333	0.106667	0.0173333	0.003	0.00266667	0.00266667	0.00466667	0.003	0.0203333	0.002	0.023	0.003	0.005	0	0.002	0.000666667	0	0.000333333	0	0.00433333	0.00333333	0.001	0.000333333	0	0.000333333	0	0.00133333	0	0	0	0	0	0	0	0	0	0	0	0	0	0	0
PEU.4	adult	0.523333	0.0296667	0.0473333	0.0413333	0.026	0.141667	0.00733333	0.011	0.00733333	0.00333333	0.005	0.00366667	0.000666667	0.00166667	0.0223333	0.002	0.002	0.00233333	0.00566667	0.00333333	0.00133333	0.000666667	0.000333333	0.000666667	0	0.000666667	0.000666667	0.002	0.001	0	0.000333333	0	0.000666667	0	0.002	0	0.000666667	0.000333333	0.000333333	0	0	0	0	0	0	0	0	0
PEU.5	juvenile	0.258667	0.381333	0.0486667	0.128	0.00766667	0.0283333	0.005	0.0123333	0.006	0.00466667	0.003	0.004	0.00133333	0.00366667	0.000666667	0.00166667	0.0116667	0.00233333	0.005	0	0.002	0	0	0	0	0.000666667	0.000666667	0.00166667	0.00233333	0	0.000666667	0.000666667	0.000333333	0	0	0	0	0.000666667	0	0	0	0	0	0	0	0	0	0
PEU.6	juvenile	0.459333	0.137	0.0643333	0.042	0.046	0.019	0.00866667	0.0106667	0.0116667	0.00233333	0.00633333	0.003	0	0.002	0	0.00333333	0.00166667	0.00233333	0.00366667	0	0.00366667	0.000666667	0	0.001	0	0.000666667	0.000666667	0.000333333	0.00333333	0	0.000666667	0	0.001	0	0	0	0	0.000333333	0	0	0	0	0	0	0	0	0	0
PEU.7	juvenile	0.447667	0.0296667	0.0243333	0.0466667	0.023	0.029	0.007	0.00766667	0.0123333	0.00533333	0.00466667	0.00666667	0.000666667	0.001	0.000333333	0.00133333	0.08	0.00366667	0.00566667	0.000333333	0.00333333	0.000333333	0	0.000333333	0	0.001	0.000333333	0.00166667	0.003	0	0.001	0	0.000666667	0	0	0	0	0.000666667	0	0	0	0	0	0	0	0	0	0.000333333
PEU.8	juvenile	0.187667	0.022	0.0216667	0.0376667	0.00766667	0.0246667	0.00466667	0.009	0.011	0.004	0.001	0.00266667	0.013	0.002	0.000333333	0.002	0.000666667	0.00833333	0.004	0.000333333	0.000333333	0.000666667	0	0.00166667	0	0.00566667	0	0.002	0.200333	0	0	0	0.000333333	0.000333333	0	0	0.000333333	0.000333333	0	0	0	0	0	0	0	0	0	0.000333333
PEU.9	juvenile	0.484	0.229667	0.0206667	0.071	0.00733333	0.0253333	0.00433333	0.009	0.00766667	0.00366667	0.00133333	0.00333333	0	0.00166667	0.000333333	0.002	0.00366667	0.00333333	0.00366667	0	0.00166667	0	0.000666667	0.000666667	0	0.00166667	0.000333333	0.00133333	0	0	0.00166667	0	0.000333333	0	0	0.000333333	0.000333333	0	0	0	0	0	0	0	0	0	0	0
PEU.10	sapling	0.285333	0.051	0.016	0.033	0.00766667	0.0176667	0.004	0.00666667	0.223	0.00166667	0.00166667	0.00266667	0.00133333	0.00133333	0.000666667	0.00133333	0.001	0.002	0.017	0.000666667	0.243333	0	0	0.000666667	0	0.001	0	0.00133333	0.00166667	0	0.000666667	0.000333333	0.0346667	0	0	0	0.000333333	0	0	0	0	0	0	0	0	0	0	0
EHE.1	adult	0.243333	0.163667	0.341	0.0103333	0.0303333	0.00966667	0.0166667	0.008	0.00733333	0.0143333	0.00966667	0.000333333	0.00733333	0.0203333	0.00166667	0.004	0.00666667	0.000333333	0.00333333	0.000666667	0	0.00166667	0	0.000666667	0	0	0.000333333	0	0.00166667	0	0	0	0	0	0	0	0	0	0	0	0	0	0	0	0	0	0	0
EHE.2	juvenile	0.0726667	0.435667	0.0356667	0.0103333	0.012	0.0193333	0.014	0.267667	0.00633333	0.0176667	0.00533333	0.00266667	0.00866667	0.003	0.00466667	0.00166667	0.00433333	0.00166667	0.00466667	0.00266667	0	0.00333333	0	0.000333333	0	0.000333333	0.001	0	0.000333333	0	0	0.000333333	0	0	0	0	0	0.00266667	0	0	0	0	0	0	0	0	0	0
EHE.3	juvenile	0.563	0.015	0.224667	0.0103333	0.0393333	0.0136667	0.00966667	0.00666667	0.007	0.00933333	0.004	0.001	0.00633333	0.00166667	0.00133333	0.00133333	0.00366667	0.000666667	0.00166667	0.000666667	0	0.001	0	0.00166667	0	0	0.000666667	0	0	0	0	0	0.000333333	0	0	0	0	0	0	0	0	0	0	0.000333333	0	0	0	0
EHE.4	juvenile	0.608667	0.0166667	0.0823333	0.018	0.0196667	0.02	0.015	0.036	0.00633333	0.00433333	0.00733333	0.00633333	0.00566667	0.00833333	0.00566667	0.006	0.01	0.00466667	0	0.00166667	0	0.001	0.00133333	0.00133333	0.00166667	0	0.00333333	0	0	0	0	0.000666667	0	0	0.000333333	0	0	0	0	0	0	0	0	0	0	0	0	0
EHE.5	juvenile	0.366333	0.0423333	0.085	0.0406667	0.0453333	0.024	0.014	0.0253333	0.0166667	0.0196667	0.00766667	0.013	0.0163333	0.00366667	0.003	0.00633333	0.00666667	0.002	0.00166667	0.00266667	0	0.00133333	0	0.00166667	0	0.000666667	0.000666667	0.000333333	0.001	0	0	0	0.001	0	0	0	0	0	0.000333333	0	0.000333333	0	0	0.000666667	0	0	0	0
EHE.6	juvenile	0.353333	0.029	0.121333	0.0173333	0.0483333	0.0283333	0.0196667	0.0133333	0.0166667	0.023	0.0116667	0.011	0.0186667	0.0363333	0.00666667	0.00533333	0.0126667	0.002	0.00433333	0.00166667	0.000333333	0.00233333	0	0.001	0	0.012	0.000666667	0	0.001	0	0	0.000333333	0.000666667	0	0.000666667	0	0.000333333	0	0	0	0	0	0	0.000666667	0	0	0	0
EHE.7	juvenile	0.513667	0.0706667	0.185	0.013	0.0176667	0.0106667	0.00833333	0.0136667	0.006	0.0106667	0.00566667	0.004	0.00466667	0.01	0.00466667	0.000666667	0.00233333	0	0.00333333	0.000666667	0	0.00133333	0	0.00833333	0	0.000666667	0	0	0.000333333	0	0	0	0	0	0	0	0	0.000333333	0	0	0	0.000333333	0	0	0	0	0	0
EHE.8	sapling	0.616667	0.0356667	0.0256667	0.0133333	0.0253333	0.00633333	0.0126667	0.007	0.0163333	0.00333333	0.01	0.004	0.008	0.003	0.00133333	0.001	0.004	0.00133333	0	0	0	0.005	0.000666667	0.001	0	0.000333333	0	0.000333333	0	0.000333333	0.002	0	0	0	0	0.000333333	0	0	0	0	0	0	0	0	0	0	0	0
EHE.9	sapling	0.705	0.051	0.015	0.0106667	0.0426667	0.00266667	0.019	0.05	0.00333333	0.002	0.0103333	0.002	0.007	0.003	0.000666667	0.004	0.012	0.002	0.000333333	0	0	0	0.000333333	0	0	0.000333333	0	0	0	0	0	0	0	0	0	0.000666667	0	0	0	0	0	0	0.000333333	0	0	0	0	0
EHE.10	sapling	0.211333	0.175667	0.0246667	0.021	0.0433333	0.159333	0.0126667	0.003	0.014	0.007	0.009	0.00966667	0.0106667	0.00266667	0.003	0.00333333	0.012	0.00266667	0.000333333	0.000333333	0.000333333	0.000333333	0	0.00166667	0	0	0.000666667	0.000333333	0	0.000666667	0.000666667	0	0	0	0.000333333	0.00133333	0.000333333	0	0	0	0	0	0	0	0	0.0203333	0	0
EHE.11	sapling	0.641667	0.029	0.052	0.012	0.0136667	0.0196667	0.0113333	0.0153333	0.008	0.0126667	0.00733333	0.00133333	0.0106667	0.016	0.00266667	0.00233333	0.00333333	0.000666667	0.00133333	0.001	0	0.000666667	0	0	0	0	0.000333333	0	0	0	0	0	0	0	0.000333333	0	0	0	0	0	0	0	0.000333333	0.014	0	0	0	0
EHE.12	sapling	0.24	0.027	0.0543333	0.033	0.0953333	0.128	0.02	0.0263333	0.0233333	0.0336667	0.0103333	0.015	0.044	0.00466667	0.004	0.0163333	0.003	0.00966667	0.005	0.00233333	0	0.00266667	0	0.001	0	0	0.001	0	0.001	0	0	0	0.00266667	0	0	0	0	0	0.000333333	0	0	0	0	0	0	0	0	0
DRA.1	adult	0.452	0.315333	0.0256667	0.0326667	0.023	0.03	0.0183333	0.0133333	0.00766667	0.003	0.007	0.002	0.001	0.005	0.000666667	0.002	0.00133333	0.003	0.005	0	0.00133333	0.002	0.000333333	0	0	0.00133333	0.000333333	0.001	0.001	0	0.000333333	0	0.000666667	0	0	0	0.000333333	0	0	0	0	0	0	0	0	0	0	0.000333333
DRA.2	adult	0.671	0.0946667	0.0256667	0.0316667	0.0103333	0.0286667	0.00666667	0.01	0.00533333	0.00433333	0.00566667	0.004	0.00166667	0.00466667	0.000333333	0.002	0.00133333	0.00266667	0.00433333	0.000333333	0.00266667	0.001	0	0.000666667	0	0.00133333	0	0.00166667	0.00133333	0	0	0	0.000666667	0	0	0	0.001	0	0.000333333	0	0	0	0	0	0	0	0	0
DRA.3	adult	0.234333	0.434	0.0396667	0.03	0.0126667	0.127333	0.007	0.0136667	0.006	0.00333333	0.00566667	0.003	0.000666667	0.00366667	0.001	0.000666667	0.005	0.00433333	0.00733333	0.000333333	0.00266667	0.000333333	0.000333333	0.003	0	0.001	0	0.00166667	0.000333333	0	0.000666667	0	0.000333333	0	0	0	0.001	0	0	0	0	0	0	0	0	0	0	0
DRA.4	adult	0.445333	0.079	0.0273333	0.054	0.0523333	0.0316667	0.0136667	0.021	0.00933333	0.0236667	0.011	0.004	0.00333333	0.0356667	0.00866667	0.00166667	0.002	0.00233333	0.00933333	0.000666667	0.00233333	0.001	0.000333333	0.001	0	0.00766667	0	0.001	0.000333333	0	0.000333333	0	0	0	0	0	0.065	0.000333333	0	0	0	0	0	0	0	0	0	0
DRA.5	adult	0.287	0.051	0.0176667	0.0443333	0.0193333	0.0603333	0.00933333	0.0193333	0.008	0.00633333	0.00666667	0.00166667	0.00166667	0.00733333	0.000666667	0.00233333	0.003	0.002	0.00433333	0	0.001	0.00133333	0	0.000666667	0	0.000666667	0	0.000333333	0.000666667	0	0	0	0.000333333	0	0	0	0.00266667	0	0	0	0	0	0.000333333	0	0	0	0	0
DRA.6	juvenile	0.715667	0.0346667	0.023	0.033	0.0116667	0.0346667	0.00633333	0.008	0.0126667	0.00566667	0.00533333	0.002	0.001	0.002	0	0.00233333	0.00133333	0.002	0.00166667	0.000333333	0.00133333	0.002	0.000666667	0	0	0.00133333	0	0.002	0.000666667	0	0.000666667	0	0	0	0	0	0	0.001	0.000666667	0	0	0	0	0	0	0	0	0
DRA.7	juvenile	0.536667	0.0506667	0.0423333	0.0573333	0.0193333	0.120333	0.00766667	0.0153333	0.0116667	0.006	0.00866667	0.00366667	0.00133333	0.00266667	0.000666667	0.00966667	0.005	0.00433333	0.00566667	0.002	0.00233333	0.001	0	0.000666667	0	0.001	0.000666667	0.003	0.00166667	0	0	0	0.000333333	0	0	0	0.000666667	0	0	0	0	0	0	0	0	0	0	0.000666667
DRA.8	juvenile	0.204	0.042	0.252667	0.0286667	0.033	0.316	0.00433333	0.0106667	0.006	0.00266667	0.00366667	0.003	0.001	0.000666667	0	0.000666667	0	0.00266667	0.00366667	0.000333333	0.001	0.00133333	0.000333333	0.000666667	0	0.001	0	0.00133333	0.000666667	0	0	0	0.000333333	0	0	0.000333333	0.001	0	0.000333333	0	0	0.001	0	0	0	0	0	0
DRA.9	juvenile	0.219333	0.0403333	0.225667	0.043	0.0356667	0.292333	0.00633333	0.016	0.007	0.00366667	0.006	0.002	0.000333333	0.00233333	0.00133333	0.001	0.00133333	0.003	0.004	0.000666667	0.000666667	0	0	0.000333333	0	0.002	0.000666667	0.00133333	0.000666667	0	0	0	0.000333333	0	0	0	0.00133333	0	0	0	0	0	0	0	0	0	0	0
DRA.10	juvenile	0.254667	0.121667	0.0713333	0.032	0.017	0.353667	0.00733333	0.0116667	0.00533333	0.00266667	0.004	0.002	0.000666667	0.003	0.000333333	0.00233333	0.001	0.00133333	0.00633333	0.00266667	0.001	0.00133333	0	0.000333333	0	0.000666667	0.001	0.00166667	0.000666667	0	0	0	0.001	0	0	0	0	0	0.000333333	0	0	0	0	0	0	0	0	0
DRA.11	juvenile	0.270333	0.115333	0.0813333	0.0306667	0.0133333	0.330333	0.005	0.013	0.007	0.00233333	0.003	0.00333333	0.000666667	0.00333333	0.000333333	0.00166667	0.00433333	0.00233333	0.00533333	0.002	0.002	0	0	0	0	0	0	0.00133333	0.00166667	0	0	0	0	0	0.000333333	0	0.000666667	0	0.000333333	0	0	0.000333333	0	0	0	0	0	0.000333333
DRA.12	juvenile	0.361667	0.0306667	0.0226667	0.027	0.0233333	0.400333	0.00466667	0.0213333	0.00466667	0.00166667	0.004	0.00433333	0.000666667	0.00366667	0.000333333	0.00233333	0.00333333	0.00266667	0.00566667	0.00966667	0.00233333	0.000333333	0.000333333	0.001	0	0.000333333	0	0.000333333	0.000666667	0	0	0	0	0	0	0	0.000666667	0.000666667	0	0	0	0.00133333	0	0.000333333	0	0	0	0
DRA.13	sapling	0.323333	0.082	0.0663333	0.106333	0.036	0.0863333	0.0156667	0.0476667	0.016	0.017	0.0106667	0.00933333	0.00166667	0.007	0.000666667	0.004	0.004	0.00666667	0.0116667	0.000333333	0.00666667	0.002	0.000666667	0.001	0	0.00133333	0.000666667	0.00333333	0.003	0	0.000333333	0	0.001	0	0	0	0.000666667	0.001	0	0	0	0	0	0	0	0	0	0.000333333
DRA.14	sapling	0.192	0.084	0.0906667	0.195333	0.012	0.0983333	0.01	0.064	0.011	0.00566667	0.00666667	0.00366667	0.00166667	0.008	0.000666667	0.002	0.001	0.00133333	0.00366667	0.00133333	0.00166667	0.000333333	0.000666667	0.003	0	0.000666667	0	0.001	0.000666667	0	0	0	0.000333333	0	0	0	0.000333333	0	0	0	0	0	0	0	0	0	0	0
DRA.15	sapling	0.382667	0.140667	0.038	0.059	0.0153333	0.0703333	0.0126667	0.0253333	0.0136667	0.007	0.00533333	0.00833333	0.00166667	0.00533333	0.00166667	0.00166667	0.00133333	0.004	0.0133333	0.00166667	0.003	0.000666667	0.000333333	0.00133333	0	0.000333333	0.001	0.00233333	0.00133333	0	0.001	0	0.000666667	0	0	0	0.00166667	0.000333333	0	0	0	0	0.000333333	0	0	0	0	0
DRA.16	sapling	0.257667	0.439333	0.024	0.0236667	0.0523333	0.022	0.00633333	0.09	0.003	0.004	0.005	0.00766667	0.000666667	0.003	0.00266667	0.00166667	0.00266667	0.000333333	0.004	0.000333333	0.000333333	0.001	0	0.00166667	0	0.000333333	0	0.000333333	0.000333333	0	0.001	0	0.000333333	0	0	0	0.000333333	0	0	0	0	0	0	0	0	0	0	0
EFR.1	adult	0.115	0.0636667	0.0266667	0.235	0.0146667	0.00533333	0.0133333	0.007	0.0126667	0.00966667	0.034	0.02	0.005	0.000333333	0.000666667	0.001	0.00633333	0.000333333	0.146667	0.000333333	0	0.000333333	0	0.00133333	0	0	0.00166667	0	0.000333333	0	0	0	0	0	0	0	0	0.000333333	0	0	0	0	0	0	0	0	0	0
EFR.2	adult	0.379333	0.051	0.037	0.114333	0.0956667	0.0943333	0.0183333	0.00533333	0.008	0.0153333	0.0166667	0.00433333	0.00766667	0.00233333	0.002	0.00333333	0.00633333	0.00566667	0.00166667	0.00133333	0	0.001	0	0.000666667	0	0.000333333	0.004	0	0	0	0	0	0	0	0	0	0	0.000333333	0	0	0	0	0	0	0	0	0	0
EFR.3	adult	0.143333	0.0166667	0.259667	0.0116667	0.029	0.008	0.002	0.003	0.00366667	0.00266667	0.002	0.008	0.00366667	0.003	0.00333333	0.00366667	0.00233333	0.00333333	0.000333333	0.000666667	0	0	0	0.000333333	0.000333333	0.000333333	0.00133333	0	0	0	0	0	0	0	0.000333333	0	0	0	0.00133333	0	0	0	0	0	0	0	0	0
EFR.4	adult	0.344333	0.0123333	0.072	0.180667	0.096	0.0103333	0.00766667	0.007	0.00266667	0.00633333	0.005	0.0513333	0.005	0.005	0.0783333	0.00466667	0.00233333	0.00733333	0	0.00233333	0	0	0.002	0.001	0.002	0.001	0.00233333	0	0.000333333	0	0	0	0	0	0	0.000333333	0	0	0.000333333	0	0	0	0	0	0	0	0	0
EFR.5	adult	0.140667	0.0833333	0.03	0.0353333	0.018	0.383333	0.0133333	0.0483333	0.0103333	0.003	0.0386667	0.00266667	0.013	0.00366667	0.00166667	0.002	0.001	0.002	0.000666667	0.000333333	0.000666667	0.000666667	0	0.001	0	0.000333333	0	0	0	0	0.000666667	0.000333333	0	0	0	0	0	0	0	0	0	0	0.000333333	0	0.000333333	0.000333333	0	0
EFR.6	juvenile	0.473667	0.039	0.188333	0.024	0.03	0.018	0.0156667	0.00866667	0.0123333	0.0173333	0.00833333	0.00166667	0.00566667	0.00533333	0.003	0.00566667	0.00266667	0.00233333	0.00333333	0.00133333	0	0.003	0.001	0.001	0	0	0.000333333	0.000333333	0	0	0	0.000666667	0	0	0	0	0	0	0.000333333	0	0	0	0	0.000333333	0	0	0	0
EFR.7	juvenile	0.212	0.0756667	0.195333	0.0153333	0.0356667	0.018	0.00866667	0.156333	0.006	0.00466667	0.0106667	0.0713333	0.00866667	0.0126667	0.00666667	0.012	0.003	0.00933333	0.001	0.00133333	0	0.000666667	0.000666667	0.000666667	0.003	0.000333333	0.002	0	0	0	0	0.000666667	0	0	0.000333333	0	0	0	0	0	0.000666667	0	0	0	0	0	0	0
EFR.8	juvenile	0.356	0.111333	0.0483333	0.0156667	0.0313333	0.0113333	0.008	0.00366667	0.00433333	0.004	0.00433333	0.031	0.006	0.00666667	0.003	0.150333	0.00133333	0.00633333	0.001	0.000666667	0	0.000666667	0.000666667	0.00166667	0.00166667	0.000666667	0.000666667	0	0	0	0	0	0	0	0.000666667	0.000333333	0	0	0.000333333	0	0	0	0	0	0	0	0.000333333	0
EFR.9	juvenile	0.284667	0.366667	0.036	0.0183333	0.0203333	0.0566667	0.00433333	0.00766667	0.003	0.00366667	0.00266667	0.00433333	0.00333333	0.00366667	0.00233333	0.004	0.002	0.00466667	0.000333333	0.000666667	0	0.000333333	0.00233333	0.000333333	0.00333333	0.000333333	0.00233333	0	0	0	0	0	0	0	0.00133333	0	0	0	0.000666667	0	0	0	0	0	0	0	0	0
EFR.10	juvenile	0.381	0.125	0.045	0.0576667	0.0406667	0.022	0.0256667	0.00633333	0.0203333	0.00933333	0.0166667	0.0196667	0.0226667	0.003	0.00633333	0.00366667	0.00533333	0.00633333	0	0.00166667	0.001	0.000333333	0.000666667	0.003	0	0.000333333	0.00133333	0	0	0.00233333	0.00233333	0.000666667	0	0	0	0.001	0.000333333	0	0	0	0	0	0	0	0.000333333	0.000333333	0	0
EFR.11	sapling	0.518333	0.0196667	0.0426667	0.0156667	0.0736667	0.00766667	0.00733333	0.00266667	0.0153333	0.00533333	0.004	0.00333333	0.01	0.006	0.134667	0.00766667	0.000333333	0.00566667	0	0.002	0	0.001	0.00266667	0.001	0.00266667	0	0.00133333	0	0	0	0	0.000666667	0	0	0.000666667	0.000333333	0	0.000333333	0.000666667	0	0.000333333	0	0	0	0	0	0.000333333	0
EFR.12	sapling	0.385333	0.0363333	0.07	0.0323333	0.152	0.0256667	0.009	0.00366667	0.00466667	0.00433333	0.00666667	0.0183333	0.004	0.0126667	0.02	0.0196667	0.00366667	0.0123333	0	0.00166667	0	0	0.00133333	0.001	0.00366667	0	0.003	0	0	0	0	0	0	0	0.000333333	0.000333333	0	0	0	0	0	0	0	0	0	0	0.000333333	0
NPH.1	adult	0.109	0.0323333	0.0136667	0.0323333	0.021	0.0346667	0.00866667	0.549667	0.012	0.102333	0.00233333	0.00533333	0.001	0.00333333	0.00133333	0.00166667	0.00166667	0.00366667	0.00633333	0.000666667	0.00266667	0.000333333	0	0.000333333	0	0.001	0	0.003	0.000666667	0	0	0.004	0.000333333	0	0	0	0.000333333	0.000333333	0.000666667	0	0	0	0	0	0	0	0	0
NPH.2	adult	0.195333	0.0253333	0.0273333	0.144333	0.118	0.168	0.0126667	0.00866667	0.0126667	0.00533333	0.00566667	0.00166667	0.00133333	0.002	0	0.00166667	0.000666667	0.003	0.0266667	0.000666667	0.00133333	0.00166667	0.000333333	0.000666667	0	0.00166667	0	0.002	0.00133333	0	0.000666667	0	0.000333333	0	0	0	0	0.000666667	0	0	0	0	0	0	0	0	0	0
NPH.3	adult	0.139333	0.026	0.0186667	0.615	0.0296667	0.0226667	0.0123333	0.0106667	0.0123333	0.0166667	0.006	0.003	0.000666667	0.003	0.000333333	0.00133333	0.000333333	0.004	0.00366667	0	0.001	0.00133333	0.000333333	0.00133333	0	0.00633333	0.000666667	0.00133333	0.001	0	0	0.000333333	0.001	0	0	0	0	0.000666667	0	0	0	0	0	0	0	0	0	0.000666667
NPH.4	adult	0.456	0.061	0.0393333	0.0663333	0.0223333	0.058	0.015	0.021	0.0226667	0.009	0.011	0.00566667	0.000333333	0.00433333	0.000666667	0.00333333	0.00266667	0.004	0.0703333	0.001	0.008	0.001	0	0.00133333	0	0.001	0.000333333	0.004	0.00133333	0	0.001	0.00433333	0.00366667	0	0	0	0.000333333	0.000666667	0.000333333	0	0	0	0	0	0	0	0	0
NPH.5	adult	0.201667	0.0233333	0.0236667	0.473333	0.078	0.0226667	0.005	0.0106667	0.0403333	0.00333333	0.0193333	0.00433333	0.000666667	0.004	0.000333333	0.002	0.00166667	0.00333333	0.00533333	0.000333333	0.002	0	0	0	0	0.002	0.001	0.000666667	0.00133333	0	0.00166667	0	0.000333333	0	0	0	0.00133333	0.000333333	0	0	0	0	0	0	0	0	0	0.000333333
NPH.6	juvenile	0.089	0.023	0.0226667	0.0276667	0.0153333	0.611	0.00866667	0.0133333	0.00366667	0.00333333	0.00966667	0.00366667	0	0.00633333	0.000666667	0.002	0.001	0.00133333	0.003	0.000666667	0.00133333	0.000666667	0.000333333	0.000666667	0	0.064	0	0.00133333	0.000333333	0	0.000333333	0	0.00166667	0	0.000333333	0	0.000333333	0.000333333	0	0	0	0	0	0	0	0	0	0
NPH.7	juvenile	0.273	0.057	0.032	0.0653333	0.0346667	0.0616667	0.0156667	0.245333	0.0136667	0.00966667	0.00733333	0.009	0.000666667	0.00633333	0.000666667	0.00233333	0.004	0.00466667	0.017	0.000666667	0.00666667	0.00266667	0.001	0.00166667	0	0.000666667	0	0.00433333	0.00133333	0	0.001	0.00133333	0.00133333	0	0	0	0.00166667	0.000666667	0	0	0	0	0	0	0	0	0	0
NPH.8	juvenile	0.317333	0.0313333	0.027	0.241667	0.015	0.0266667	0.0596667	0.0593333	0.0203333	0.0393333	0.00633333	0.005	0.001	0.0343333	0.000333333	0.002	0.00333333	0.00433333	0.00866667	0	0.00233333	0.00833333	0.000666667	0.000666667	0	0.00133333	0.000333333	0.00166667	0.00133333	0	0	0	0	0	0	0	0.001	0	0	0	0	0	0	0	0	0	0	0
NPH.9	juvenile	0.216	0.0196667	0.257	0.0456667	0.0116667	0.022	0.0146667	0.0113333	0.00933333	0.0496667	0.006	0.00433333	0.001	0.001	0.000666667	0.00133333	0.003	0.00133333	0.00333333	0	0.002	0.000666667	0	0.000666667	0	0.001	0.000333333	0.00166667	0	0.000333333	0.000666667	0	0.001	0	0	0	0.001	0.000333333	0	0	0	0.000333333	0	0	0	0	0	0
NPH.10	juvenile	0.332667	0.036	0.072	0.054	0.0673333	0.0316667	0.00866667	0.0113333	0.0106667	0.00366667	0.219667	0.00366667	0.000666667	0.007	0.000666667	0.002	0.00133333	0.00366667	0.006	0.000333333	0.00266667	0.005	0.000333333	0.000333333	0	0.00166667	0.000666667	0.00166667	0.001	0	0.000333333	0	0.001	0	0	0	0	0	0.000333333	0	0	0	0	0	0	0	0	0
NPH.11	sapling	0.380333	0.0613333	0.0426667	0.0383333	0.022	0.0283333	0.0193333	0.0106667	0.018	0.00933333	0.00266667	0.00366667	0.000333333	0.004	0.001	0.000666667	0.00333333	0.00633333	0.00866667	0.000666667	0.016	0.225	0	0.000333333	0	0.000333333	0	0.001	0.001	0.000333333	0.00133333	0	0.001	0	0	0	0.000333333	0.000333333	0	0	0	0	0	0	0	0	0	0
NPH.12	sapling	0.100333	0.026	0.024	0.032	0.0783333	0.028	0.00833333	0.0236667	0.0156667	0.019	0.00333333	0.011	0.000333333	0.00366667	0.000333333	0.00133333	0.002	0.00266667	0.00333333	0.000666667	0.000666667	0.000333333	0.000333333	0.000666667	0	0.000666667	0	0.00133333	0.001	0	0.000666667	0	0.000666667	0	0	0	0.000666667	0.000333333	0	0	0	0	0	0	0	0	0	0
NPH.13	sapling	0.280667	0.0203333	0.192667	0.0416667	0.0313333	0.031	0.203333	0.0103333	0.00566667	0.011	0.002	0.002	0.001	0.006	0	0.001	0.004	0.0116667	0.012	0.000333333	0.00133333	0.00266667	0	0.000333333	0	0	0.000333333	0.001	0.001	0	0.000333333	0	0	0	0	0	0	0	0	0	0	0.000333333	0	0.000333333	0	0	0	0.000333333
AVE.1	juvenile	0.464	0.11	0.0323333	0.053	0.0373333	0.034	0.0233333	0.014	0.00933333	0.00566667	0.00333333	0.00433333	0.002	0.002	0.000666667	0.002	0.027	0.004	0.005	0	0.00233333	0.001	0.000333333	0	0	0.000666667	0.000666667	0.00233333	0	0	0	0	0.000333333	0	0.000333333	0	0	0	0	0	0	0	0	0	0	0	0	0.000666667
AVE.2	juvenile	0.399667	0.0186667	0.032	0.0643333	0.0316667	0.007	0.207	0.00766667	0.021	0.002	0.00633333	0.003	0.082	0.001	0.000666667	0.00233333	0.016	0.0106667	0.000333333	0.001	0.00266667	0.001	0.000333333	0.000333333	0.001	0.001	0.000666667	0	0.000333333	0	0	0	0.000666667	0	0	0	0	0	0	0	0.000333333	0	0.000333333	0	0	0	0	0
AVE.3	juvenile	0.399	0.0736667	0.035	0.13	0.0163333	0.00433333	0.0473333	0.00366667	0.00766667	0.00333333	0.00333333	0.003	0.004	0.000666667	0.000333333	0.002	0.00633333	0.00266667	0.000666667	0.000333333	0.002	0.001	0	0	0	0.00166667	0.001	0	0.000333333	0.000666667	0.000333333	0	0	0.001	0	0	0	0	0	0	0.000666667	0	0	0	0	0	0	0
AVE.4	juvenile	0.175333	0.075	0.106333	0.328667	0.0116667	0.018	0.016	0.00266667	0.00733333	0.00333333	0.00566667	0.001	0.00433333	0.00466667	0.000666667	0.00266667	0.00166667	0.000666667	0.000666667	0.001	0.002	0.000666667	0	0.000333333	0	0	0.000666667	0	0	0.000333333	0	0	0	0.001	0	0	0.000333333	0	0	0	0	0	0	0	0	0	0	0
AVE.5	sapling	0.547667	0.023	0.0256667	0.0356667	0.0216667	0.0276667	0.0803333	0.00733333	0.007	0.042	0.00866667	0.0106667	0.001	0.001	0	0.002	0.00766667	0.004	0.00566667	0.000333333	0.00233333	0.001	0	0.000333333	0	0.00133333	0	0.00166667	0.000333333	0	0.000333333	0	0.000666667	0	0	0	0.000666667	0	0	0	0	0	0	0	0	0	0	0
AVE.6	sapling	0.198333	0.0383333	0.0193333	0.416	0.0323333	0.0606667	0.015	0.00733333	0.0403333	0.00666667	0.0163333	0.00933333	0.008	0.00133333	0.000666667	0.00133333	0.00133333	0.00466667	0.00266667	0.000333333	0.00266667	0.001	0.005	0.00133333	0.00166667	0.00133333	0.00766667	0.001	0.000666667	0	0	0.000333333	0.000333333	0	0	0	0.00133333	0	0.000333333	0	0	0	0	0	0	0	0	0
AVE.7	sapling	0.549667	0.0336667	0.0426667	0.069	0.0323333	0.0636667	0.023	0.0186667	0.0113333	0.00766667	0.02	0.00333333	0.00133333	0.00333333	0.001	0.00133333	0.00266667	0.00533333	0.01	0	0.003	0.001	0	0.00133333	0	0.001	0.00133333	0.00266667	0.001	0	0.000333333	0	0.000666667	0	0.000333333	0	0.00166667	0	0	0	0	0.00233333	0	0	0	0	0	0
AVE.8	sapling	0.207	0.0356667	0.02	0.384667	0.033	0.0513333	0.0236667	0.01	0.037	0.009	0.011	0.00466667	0.004	0.003	0.000666667	0.00366667	0.004	0.00266667	0.00433333	0.000666667	0.00266667	0.001	0.003	0.001	0	0.000333333	0.00333333	0.00166667	0.001	0	0	0.000333333	0.000666667	0	0	0	0.000333333	0.000333333	0.000333333	0	0	0	0	0	0	0	0	0.000333333
AVE.9	sapling	0.437333	0.082	0.031	0.0383333	0.00833333	0.0193333	0.0526667	0.166	0.00666667	0.068	0.006	0.000666667	0.005	0.00566667	0	0.000333333	0.00166667	0.003	0.006	0.000666667	0.00133333	0.00533333	0.000333333	0.000666667	0	0.00166667	0.000333333	0.000666667	0	0	0.001	0.000333333	0.000333333	0	0	0	0.000666667	0	0	0	0	0	0	0.000333333	0	0	0	0
AVE.10	sapling	0.302667	0.128333	0.026	0.133333	0.0103333	0.0243333	0.0863333	0.011	0.113	0.0166667	0.003	0.001	0.000333333	0.00333333	0.00266667	0.00966667	0.00566667	0.00233333	0.00433333	0.000333333	0.002	0.00466667	0.000333333	0.000333333	0	0.00266667	0	0.00133333	0.001	0	0	0	0	0	0	0	0.000666667	0	0.000333333	0	0	0	0	0	0	0	0	0
AVE.11	sapling	0.155667	0.009	0.0116667	0.675667	0.008	0.0146667	0.0156667	0.00433333	0.007	0.00233333	0.00533333	0.00166667	0.000333333	0.00466667	0	0	0.00266667	0.00533333	0.00133333	0.000666667	0.002	0.024	0	0	0	0.00166667	0.000333333	0.000666667	0.000333333	0	0.000333333	0.00233333	0.000666667	0	0	0.000333333	0	0	0	0	0	0	0	0	0	0	0	0.000333333
AVE.12	sapling	0.280333	0.0566667	0.0423333	0.275	0.044	0.0536667	0.013	0.0213333	0.016	0.011	0.0153333	0.008	0.00433333	0.00533333	0.00133333	0.00266667	0.00533333	0.005	0.00966667	0.001	0.006	0.00166667	0.00133333	0.002	0	0.001	0.00466667	0.005	0.00166667	0.000333333	0	0	0.00233333	0	0	0	0	0.000333333	0	0	0	0	0.000333333	0.000333333	0	0	0	0
AVE.13	sapling	0.324333	0.0213333	0.0246667	0.118667	0.014	0.0246667	0.00466667	0.00766667	0.004	0.351333	0.00333333	0.00266667	0.000333333	0.00233333	0.0276667	0.0126667	0.004	0.00233333	0.00466667	0	0.002	0.002	0.000333333	0.000333333	0	0	0.000333333	0.000666667	0.000666667	0	0	0.000333333	0	0	0.000333333	0	0.001	0.000333333	0.000333333	0	0	0	0	0	0	0	0	0
LII.1	adult	0.563	0.0306667	0.039	0.0176667	0.0186667	0.0156667	0.0146667	0.00133333	0.0183333	0.00533333	0.0286667	0.00633333	0.013	0.00466667	0.00366667	0.009	0.005	0.003	0.000333333	0	0	0.000666667	0.000333333	0.00166667	0	0.000333333	0.000666667	0	0	0.000666667	0.000666667	0	0.000333333	0	0	0.000333333	0	0	0.000666667	0	0	0	0	0	0.000333333	0	0	0
LII.2	adult	0.62	0.0206667	0.0333333	0.018	0.0283333	0.0113333	0.0196667	0.002	0.0256667	0.00466667	0.0263333	0.00733333	0.00533333	0.00266667	0.00233333	0.013	0.0116667	0.002	0.000333333	0.000666667	0.001	0.00133333	0.001	0.001	0	0.000333333	0.000666667	0.000333333	0.000333333	0	0.000333333	0	0.000666667	0	0	0.000333333	0	0	0	0	0	0	0.000666667	0	0.000666667	0	0	0
LII.3	adult	0.211667	0.0243333	0.031	0.0653333	0.0356667	0.00633333	0.0303333	0.00266667	0.0246667	0.00266667	0.001	0.00333333	0.00366667	0.004	0.00233333	0.00166667	0.00333333	0.017	0	0.00133333	0	0	0.002	0.001	0.00366667	0.00266667	0.00133333	0	0	0.000333333	0	0.000333333	0	0	0.0346667	0	0	0	0.000333333	0	0	0	0	0	0	0	0	0
LII.4	juvenile	0.613	0.0253333	0.0246667	0.0163333	0.0166667	0.021	0.0123333	0.00266667	0.011	0.00433333	0.0353333	0.004	0.00533333	0.0243333	0.00233333	0.015	0.00466667	0.001	0.000333333	0.000666667	0	0	0	0.001	0	0.000333333	0.000333333	0	0	0.000666667	0	0	0	0	0	0.000333333	0	0	0	0	0	0	0.000666667	0	0	0.000333333	0	0
LII.5	juvenile	0.19	0.023	0.137	0.0136667	0.015	0.00866667	0.00466667	0.201	0.00433333	0.00366667	0.00233333	0.015	0.008	0.0166667	0.00233333	0.00233333	0.00166667	0.0103333	0	0.003	0	0.000333333	0.00133333	0.000333333	0.00233333	0	0.00266667	0	0	0	0	0	0	0	0.000333333	0	0	0.001	0	0	0.000333333	0	0	0	0	0	0.000333333	0
LII.6	sapling	0.456667	0.178	0.0553333	0.021	0.0156667	0.00833333	0.00866667	0.00366667	0.00333333	0.00266667	0.00233333	0.105333	0.00666667	0.00566667	0.00433333	0.004	0.00666667	0.004	0.000333333	0.00233333	0	0	0.000333333	0.00366667	0.00266667	0.000666667	0.002	0	0	0	0	0.000666667	0	0	0.000333333	0	0	0.000333333	0.000333333	0	0	0	0	0	0	0	0	0
LII.7	sapling	0.288333	0.0156667	0.132667	0.014	0.0216667	0.017	0.008	0.00933333	0.00333333	0.00333333	0.00233333	0.00833333	0.003	0.334667	0.00466667	0.00366667	0.00333333	0.003	0	0.00133333	0	0.000666667	0.001	0	0.003	0.000333333	0.00233333	0	0	0	0	0	0	0	0.001	0.000333333	0	0.000333333	0	0	0.000333333	0	0	0	0	0	0.000333333	0
NCH.1	juvenile	0.607	0.0173333	0.0286667	0.046	0.0143333	0.00566667	0.0133333	0.0226667	0.0463333	0.00233333	0.00266667	0.00433333	0.008	0.000666667	0.000333333	0.000666667	0.004	0.002	0.00133333	0.000333333	0.004	0.0106667	0	0	0	0.000333333	0.000333333	0.002	0	0	0	0	0.000333333	0.000666667	0	0	0	0	0	0	0	0	0	0	0	0	0	0
NCH.2	juvenile	0.0823333	0.710667	0.0313333	0.0416667	0.0133333	0.00833333	0.0136667	0.00233333	0.00533333	0.00133333	0.00233333	0.00966667	0.002	0.00233333	0.001	0.001	0.004	0.00266667	0	0.001	0.001	0.001	0	0.000333333	0.000333333	0.000333333	0.000333333	0.000333333	0	0.000333333	0	0	0.000666667	0	0	0	0	0	0	0	0	0	0	0	0	0	0	0
NCH.3	juvenile	0.137667	0.013	0.0266667	0.041	0.0196667	0.004	0.013	0.00366667	0.0146667	0.002	0.001	0.000333333	0.00366667	0.002	0	0.000666667	0.001	0.00166667	0.000666667	0	0.00166667	0.000666667	0	0.000333333	0.000666667	0.000666667	0	0	0	0	0.000333333	0	0	0	0	0	0	0	0	0	0	0	0	0	0	0	0	0.000333333
NCH.4	juvenile	0.441667	0.026	0.034	0.0553333	0.0383333	0.0296667	0.0103333	0.00333333	0.01	0.00366667	0.004	0.00333333	0.072	0.009	0.000666667	0.00233333	0.00466667	0.005	0.000666667	0.000666667	0.00333333	0.001	0	0.000666667	0	0.00133333	0	0.000333333	0	0	0	0	0.00133333	0	0	0	0	0	0.000666667	0	0	0	0	0	0	0	0	0
NCH.5	juvenile	0.384	0.027	0.025	0.041	0.026	0.00366667	0.0956667	0.0146667	0.014	0.00266667	0.005	0.059	0.0146667	0.000333333	0.000666667	0.00233333	0.00166667	0.00666667	0	0.014	0.00433333	0.003	0	0.00166667	0	0.000666667	0.001	0	0	0.000333333	0	0	0	0.000666667	0	0	0	0	0.000333333	0	0	0	0.000333333	0	0	0	0	0
NCH.6	sapling	0.201667	0.227667	0.0486667	0.073	0.0663333	0.00933333	0.0536667	0.006	0.00966667	0.00466667	0.00466667	0.00733333	0.006	0.001	0.001	0.00266667	0.002	0.00566667	0.000666667	0.000333333	0.00333333	0.00166667	0	0.0133333	0.000333333	0.001	0.000333333	0.000333333	0	0.000333333	0	0.000333333	0.000666667	0.000333333	0	0	0	0	0	0	0	0	0.000333333	0	0	0	0	0.000333333
NCH.7	sapling	0.141333	0.029	0.0443333	0.06	0.0223333	0.008	0.023	0.135333	0.00733333	0.002	0.004	0.005	0.00266667	0.000333333	0	0.00133333	0.00266667	0.004	0.000666667	0.00166667	0.003	0.00333333	0.001	0	0.00133333	0.00166667	0.00466667	0.000666667	0	0	0	0	0.000333333	0.000666667	0	0	0	0	0	0	0.000333333	0	0	0	0	0	0	0
NCH.8	sapling	0.339333	0.059	0.0963333	0.076	0.0326667	0.0116667	0.118	0.0173333	0.009	0.00166667	0.00433333	0.00866667	0.00233333	0.00266667	0.000333333	0.003	0.002	0.00666667	0.001	0.00133333	0.00366667	0.00333333	0	0.000333333	0.000666667	0.00133333	0.000333333	0.000333333	0	0	0.000333333	0	0	0.000333333	0	0.000666667	0.000333333	0	0	0	0	0	0	0	0	0	0	0.000333333
NCH.9	sapling	0.368667	0.0153333	0.0263333	0.0553333	0.155333	0.00633333	0.013	0.011	0.00666667	0.001	0.00766667	0.002	0.00266667	0.00333333	0.000666667	0.00166667	0.001	0.003	0.000666667	0.000333333	0.002	0.000333333	0	0.000666667	0.00233333	0.000666667	0	0	0	0	0	0	0.000333333	0	0	0	0	0	0	0	0	0	0	0	0	0	0	0
NCH.10	sapling	0.538333	0.0153333	0.0196667	0.0386667	0.014	0.00366667	0.175	0.009	0.0163333	0.00166667	0.003	0.00266667	0.005	0.00133333	0	0.001	0.00266667	0.0533333	0.000666667	0	0.00133333	0.000666667	0.000666667	0	0.000333333	0.000333333	0.000333333	0.000666667	0	0.000333333	0	0	0	0	0	0	0.000333333	0	0	0	0.000333333	0	0	0	0	0	0	0
MFI.1	adult	0.343333	0.0666667	0.05	0.049	0.0496667	0.01	0.0296667	0.004	0.0173333	0.011	0.0236667	0.01	0.03	0.005	0.00333333	0.00433333	0.00333333	0.007	0.001	0.000333333	0.00166667	0.001	0.000333333	0.102333	0.000333333	0.002	0.001	0.000333333	0	0.000666667	0	0	0.000333333	0	0	0.000333333	0	0	0.00166667	0	0	0	0.000666667	0.001	0	0	0	0
MFI.2	adult	0.115333	0.0176667	0.011	0.012	0.0206667	0.00533333	0.32	0.00166667	0.014	0.002	0.129	0.008	0.275333	0.00133333	0	0.001	0.000666667	0.003	0	0.001	0.000333333	0.002	0	0.000666667	0	0.000666667	0.00366667	0	0	0.001	0.000333333	0	0	0	0	0.000333333	0	0	0	0	0	0	0	0	0	0	0	0
MFI.3	adult	0.604667	0.0133333	0.0336667	0.0156667	0.01	0.008	0.007	0.00533333	0.0216667	0.00333333	0.00533333	0.00266667	0.00766667	0.004	0.003	0.00533333	0.00233333	0.0403333	0	0.000333333	0	0.001	0.0376667	0.00166667	0.00166667	0	0.00133333	0	0	0.000333333	0	0.0933333	0	0	0.000333333	0	0	0.000333333	0.00133333	0	0	0.000666667	0	0	0	0	0	0
MFI.4	juvenile	0.313	0.0803333	0.0523333	0.047	0.0393333	0.0126667	0.052	0.012	0.03	0.0506667	0.057	0.013	0.0126667	0.0103333	0.0263333	0.00633333	0.00733333	0.00166667	0.00333333	0.00333333	0.00466667	0.000333333	0	0.000666667	0.00166667	0.000333333	0.002	0.002	0	0.005	0.000666667	0	0	0	0	0.000666667	0	0	0	0.000333333	0	0	0	0	0.000333333	0	0	0.002
MFI.5	juvenile	0.290333	0.0246667	0.0196667	0.0163333	0.227333	0.013	0.0463333	0.00266667	0.0813333	0.003	0.0186667	0.0263333	0.00766667	0.00133333	0.004	0.00233333	0.00233333	0.005	0.000333333	0.000333333	0	0.00133333	0	0.000333333	0	0	0.000333333	0	0	0.00433333	0.000333333	0	0	0	0	0	0	0	0.000333333	0	0	0	0.000333333	0	0.000333333	0	0	0
MFI.6	juvenile	0.305333	0.0996667	0.068	0.068	0.0646667	0.013	0.033	0.007	0.029	0.0103333	0.0126667	0.0283333	0.01	0.00766667	0.00966667	0.009	0.003	0.006	0.005	0.00166667	0.00233333	0.000333333	0.000333333	0.00233333	0.001	0.000333333	0.00233333	0	0	0	0.000333333	0	0	0	0.000333333	0.000333333	0	0	0.001	0.000333333	0	0	0.000333333	0	0.000333333	0	0	0
MFI.7	sapling	0.321667	0.0766667	0.0693333	0.093	0.062	0.0106667	0.0466667	0.00566667	0.061	0.00633333	0.013	0.0166667	0.0143333	0.00366667	0.013	0.00266667	0.00433333	0.00333333	0.000666667	0.002	0.000333333	0.000333333	0.001	0.00366667	0	0	0.000333333	0.000333333	0.000333333	0.00366667	0.000333333	0	0.000333333	0.000333333	0	0.001	0	0	0.00133333	0	0	0	0	0	0.000333333	0	0	0
MFI.8	sapling	0.140333	0.0343333	0.0276667	0.186667	0.0166667	0.008	0.0383333	0.00633333	0.122333	0.00366667	0.022	0.005	0.0116667	0.000666667	0.0183333	0.0103333	0.001	0.00266667	0.000666667	0.001	0	0.00166667	0.000333333	0	0.00133333	0	0.00733333	0	0	0.000666667	0.0943333	0	0.000333333	0	0.000333333	0.079	0	0	0.000333333	0	0	0	0.000333333	0	0.039	0	0	0
MFI.9	sapling	0.361667	0.0793333	0.0723333	0.0603333	0.06	0.0133333	0.021	0.00633333	0.0386667	0.0103333	0.026	0.0163333	0.013	0.00933333	0.02	0.011	0.00166667	0.00333333	0.00266667	0.000666667	0.00433333	0.00133333	0.00133333	0.002	0.002	0.000666667	0	0.000333333	0	0.000333333	0.000666667	0	0	0	0.000333333	0.000666667	0.000333333	0	0.000333333	0	0	0	0	0	0	0	0	0.000666667
MFI.10	sapling	0.192667	0.0546667	0.0286667	0.0366667	0.164	0.0116667	0.0226667	0.003	0.024	0.0393333	0.049	0.00933333	0.00766667	0.00333333	0.007	0.003	0.00366667	0.00333333	0.0586667	0.001	0.001	0	0	0.000666667	0	0.000333333	0.00166667	0	0.000333333	0.163333	0.000333333	0	0	0	0.000666667	0	0	0	0.000333333	0	0	0	0.000333333	0	0	0	0	0
MFI.11	sapling	0.350667	0.106333	0.0786667	0.0443333	0.0456667	0.0176667	0.0256667	0.004	0.032	0.0133333	0.0356667	0.0143333	0.0173333	0.00466667	0.00766667	0.00833333	0.008	0.00566667	0.001	0.000666667	0.00233333	0.000333333	0	0.005	0	0.000666667	0.000666667	0	0	0.000333333	0.00233333	0	0	0	0.00133333	0.000666667	0	0	0	0	0.000333333	0	0	0	0.001	0	0	0.000333333
TSU.1	adult	0.301333	0.151333	0.0483333	0.0466667	0.064	0.0356667	0.013	0.0176667	0.0176667	0.00533333	0.0146667	0.005	0.00533333	0.00766667	0.0183333	0.0186667	0.0146667	0.006	0.000666667	0.00566667	0.002	0.000333333	0.002	0.002	0	0	0.000666667	0	0.001	0	0	0	0	0	0	0	0.000333333	0	0.000333333	0.00166667	0	0	0.000666667	0	0	0	0	0
TSU.2	adult	0.407333	0.0523333	0.0286667	0.0293333	0.0213333	0.0113333	0.00666667	0.00666667	0.179	0.00233333	0.005	0.00266667	0.00866667	0.00466667	0.0116667	0.00566667	0.0106667	0.00333333	0.023	0.002	0.0323333	0	0.00133333	0.000333333	0	0.001	0.001	0	0	0	0.000333333	0	0.00133333	0	0	0	0.000333333	0	0	0.00133333	0.000333333	0	0.000333333	0	0	0	0	0
TSU.3	adult	0.534667	0.147	0.0243333	0.0323333	0.017	0.0473333	0.0203333	0.011	0.00566667	0.002	0.00433333	0.00433333	0.001	0.002	0.0103333	0.029	0.004	0.00133333	0.000666667	0.00266667	0.001	0	0.000666667	0.000666667	0	0.000333333	0.00333333	0.000333333	0.000333333	0	0	0	0	0	0	0	0.000333333	0	0	0.00266667	0	0	0	0	0	0	0	0
TSU.4	adult	0.522333	0.188	0.0303333	0.017	0.023	0.0203333	0.006	0.00366667	0.005	0.00133333	0.00533333	0.00166667	0.00166667	0.00166667	0.0283333	0.00133333	0.009	0.000333333	0.00566667	0.00266667	0.000333333	0.000333333	0.000666667	0.0163333	0	0.000666667	0	0	0.000333333	0	0	0	0	0	0	0	0	0	0	0.000333333	0	0	0.000666667	0.000333333	0	0	0	0
TSU.5	juvenile	0.129667	0.0833333	0.122667	0.016	0.026	0.0133333	0.005	0.00133333	0.0163333	0.005	0.0126667	0.00433333	0.429667	0.009	0.000666667	0.0483333	0.00133333	0.003	0.000333333	0.000333333	0.000333333	0	0	0.000333333	0	0.000333333	0.000666667	0	0	0.000333333	0.000666667	0	0	0	0	0.000333333	0.000333333	0	0	0	0	0	0	0	0	0.000333333	0	0
TSU.6	sapling	0.148667	0.152	0.034	0.149667	0.018	0.0106667	0.023	0.00433333	0.0673333	0.0173333	0.00366667	0.00666667	0.00433333	0.00666667	0.00266667	0.00966667	0.000333333	0.00733333	0.000333333	0.00133333	0	0.000333333	0.00166667	0.001	0.00333333	0.001	0.001	0.000333333	0	0	0	0	0	0	0	0.000333333	0	0	0.000666667	0	0	0	0	0	0	0	0	0
TSU.7	sapling	0.357	0.0793333	0.0786667	0.062	0.0613333	0.0153333	0.026	0.00766667	0.0243333	0.0136667	0.022	0.0126667	0.0146667	0.00333333	0.00766667	0.0103333	0.004	0.009	0.00133333	0.000666667	0.00366667	0.00166667	0.000333333	0.000666667	0	0.00133333	0.000666667	0	0	0.000333333	0.00133333	0	0	0.00166667	0.000333333	0	0	0	0.001	0	0	0	0.000333333	0.000666667	0.000333333	0	0	0
LCA.1	adult	0.245667	0.0816667	0.0576667	0.0903333	0.028	0.021	0.035	0.201	0.0146667	0.00433333	0.00433333	0.00733333	0.008	0.00866667	0.00166667	0.00233333	0.005	0.00466667	0.002	0.00233333	0.00533333	0.003	0.000333333	0.00133333	0.00233333	0.001	0.001	0.000666667	0.000333333	0.000333333	0	0	0.000333333	0.000666667	0.000333333	0	0	0	0	0	0.000333333	0	0.001	0	0	0	0	0
LCA.2	adult	0.569667	0.0263333	0.028	0.0566667	0.0226667	0.00433333	0.022	0.0226667	0.00866667	0.003	0.00166667	0.0543333	0.005	0.0226667	0	0.000666667	0.00133333	0.00333333	0.000666667	0.00133333	0.00266667	0.001	0	0	0.000666667	0.000666667	0.000333333	0	0	0	0	0	0	0.001	0	0	0	0	0.000333333	0	0.000333333	0	0	0.000666667	0	0	0	0
LCA.3	adult	0.322667	0.0393333	0.03	0.0466667	0.0413333	0.138	0.017	0.0206667	0.007	0.00166667	0.0103333	0.003	0.00366667	0.003	0	0.000666667	0.00266667	0.00466667	0.000666667	0.000333333	0.00233333	0.000333333	0	0.000333333	0.00166667	0.00133333	0.0253333	0.000333333	0.000666667	0	0	0	0.000333333	0.000333333	0	0	0	0	0.000333333	0.000333333	0	0	0	0	0	0	0	0
LCA.4	adult	0.779333	0.0163333	0.023	0.0373333	0.00933333	0.00566667	0.0146667	0.00233333	0.00533333	0.000333333	0.002	0.001	0.003	0.00133333	0.000666667	0.001	0.00133333	0.00233333	0	0.001	0.00266667	0	0	0	0.000333333	0	0	0	0	0	0.000333333	0	0	0	0	0	0	0	0.000333333	0	0	0	0	0	0.000333333	0	0	0
LCA.5	adult	0.124	0.429667	0.0603333	0.0303333	0.065	0.0146667	0.01	0.00433333	0.00966667	0.002	0.00533333	0.012	0.002	0.142667	0.000666667	0.00233333	0.00166667	0.00366667	0.00166667	0.000666667	0.00133333	0.000666667	0	0.00433333	0.00166667	0	0.000333333	0	0.000666667	0	0	0	0.000333333	0.001	0	0	0	0	0	0	0	0	0	0	0	0	0	0
LCA.6	juvenile	0.431667	0.0523333	0.034	0.0703333	0.03	0.0106667	0.0466667	0.0956667	0.0153333	0.00533333	0.015	0.0453333	0.00366667	0.005	0.000666667	0.00366667	0.00233333	0.006	0.001	0.00233333	0.00466667	0.00266667	0.000666667	0.000666667	0.00133333	0.00133333	0.000333333	0	0	0.000333333	0	0	0.000666667	0.00133333	0	0	0	0	0.000666667	0	0	0	0.000333333	0	0	0	0	0.000333333
LCA.7	juvenile	0.137333	0.0336667	0.033	0.587667	0.013	0.00466667	0.0333333	0.004	0.009	0.004	0.002	0.001	0.00533333	0.00233333	0.00266667	0.002	0.00333333	0.00266667	0	0.000666667	0.001	0.0296667	0	0.000333333	0.000666667	0.000333333	0.000666667	0	0	0	0	0	0	0.001	0	0	0	0	0.000333333	0	0	0	0	0	0	0	0	0
LCA.8	juvenile	0.250333	0.05	0.0466667	0.0936667	0.0263333	0.0203333	0.0426667	0.253333	0.0146667	0.00366667	0.00333333	0.00766667	0.004	0.006	0.00266667	0.004	0.00333333	0.00366667	0.00333333	0.00166667	0.002	0.003	0	0.000333333	0.00166667	0.00133333	0.000333333	0	0	0	0	0	0.000333333	0	0	0	0	0	0.000333333	0	0.000333333	0	0	0	0	0	0	0
LCA.9	juvenile	0.276	0.0756667	0.0996667	0.240667	0.0183333	0.0126667	0.0226667	0.01	0.00966667	0.005	0.00366667	0.004	0.003	0.00166667	0.000333333	0.00166667	0.00433333	0.001	0.001	0.000333333	0.00166667	0.000666667	0	0	0.001	0.001	0.000666667	0	0	0.000666667	0.000333333	0	0	0	0	0	0	0	0.000333333	0	0.000333333	0	0	0	0	0	0	0
LCA.10	juvenile	0.203667	0.0483333	0.039	0.0856667	0.0266667	0.014	0.0276667	0.107333	0.0136667	0.00566667	0.003	0.007	0.00733333	0.00466667	0.00333333	0.001	0.00266667	0.00233333	0.00133333	0.00366667	0.003	0.00133333	0	0.000666667	0.00133333	0.001	0.000666667	0.000333333	0	0.001	0.000333333	0	0	0.001	0	0	0.000333333	0	0	0	0	0	0	0	0	0	0	0.001
LCA.11	sapling	0.228333	0.0916667	0.0306667	0.0273333	0.0336667	0.021	0.01	0.292333	0.055	0.001	0.008	0.00466667	0.004	0.005	0.00766667	0.00266667	0.00766667	0.004	0.0123333	0.00233333	0.012	0.00166667	0.001	0.00133333	0	0.001	0.000333333	0	0	0.000333333	0	0	0	0	0	0	0.000666667	0	0	0.000333333	0	0	0	0	0	0	0	0
LCA.12	sapling	0.216	0.0626667	0.0203333	0.019	0.0346667	0.0263333	0.008	0.00733333	0.008	0.00166667	0.006	0.455	0.002	0.00366667	0.009	0.00233333	0.00666667	0.00233333	0.001	0.002	0.000666667	0	0.001	0.000666667	0	0.00133333	0.001	0	0	0	0	0	0.000333333	0	0	0	0.000333333	0	0	0	0	0	0	0	0	0	0	0
LCA.13	sapling	0.0523333	0.0296667	0.0136667	0.0136667	0.008	0.00733333	0.000666667	0.00333333	0.00233333	0.001	0.00266667	0.00333333	0	0.003	0.00166667	0.001	0.00166667	0.000666667	0	0.000333333	0	0.000333333	0.000666667	0.000333333	0	0.00166667	0	0	0	0	0	0	0	0	0	0	0	0	0	0	0	0	0	0	0	0	0	0
LCA.14	sapling	0.36	0.0453333	0.038	0.0296667	0.146	0.037	0.0143333	0.078	0.0203333	0.00133333	0.00933333	0.00733333	0.002	0.0103333	0.00666667	0.00466667	0.014	0.00466667	0	0.00266667	0	0	0.000333333	0.004	0	0.003	0.00266667	0	0	0	0	0	0	0	0.000333333	0	0	0	0.000333333	0.000333333	0	0	0.000333333	0.000333333	0	0	0	0
[truncated: 39 more columns]
