# Supplementary material for: Root-associated fungal community reflects host spatial co-occurrence patterns in a subtropical forest
Source: ISME Commun. 2021 Nov 6;1:65. doi: 10.1038/s43705-021-00072-6 (PMC9723750; doi:10.1038/s43705-021-00072-6)
Supplement: Supplementary file 11 — Table S9 [file 43705_2021_72_MOESM11_ESM.xlsx]

## Sheet: Table S9
Table S9. Number of plant species showing significantly different root-associated fungal profile against that from the target plant species. The community-level difference of root-associated fungi was tested by PERMANOVA test based on the relative abundances of fungal OTUs between every pair of different plant species. Analyses were applied based on the overall OTUs and the core root-associated f…
Plant species	Species code (Abbr.)	Overall	0.5	0.55	0.6	0.65	0.7	0.75	0.8	0.85	0.9
Aidia canthioides	ACA	38	38	38	38	38	38	38	38	38	38
Altingia chinensis	ACH	38	38	38	38	38	37	38	37	37	37
Ardisia quinquegona	AQU	38	38	38	38	38	38	38	38	38	38
Antidesma venosum	AVE	38	38	38	38	38	38	38	38	38	38
Bridelia tomentosa	BTO	38	38	38	38	38	38	38	38	38	38
Cryptocarya concinna	CCO	38	38	38	38	38	38	38	38	38	38
Croton lachnocarpus	CLA	38	38	38	38	38	38	38	38	38	38
Daphniphyllum pentandrum	DPE	38	38	38	38	38	38	38	38	38	38
Distylium racemosum	DRA	38	38	38	38	38	38	38	38	38	38
Eurya acuminatissima	EAC	36	36	36	36	36	36	36	36	36	36
Eriobotrya fragrans	EFR	37	36	37	37	37	36	37	37	36	37
Eurya hebeclados	EHE	38	38	38	38	38	38	38	38	38	38
Engelhardtia roxburghiana	ERO	38	38	38	38	38	38	38	38	38	38
Ficus hirta	FHI	38	38	38	38	38	38	38	38	38	38
Gardenia jasminoides	GJA	38	38	38	38	38	38	38	38	38	38
Itea chinensis	ICH	38	38	38	38	38	38	38	38	38	38
Ilex memecylifolia	IME	38	38	38	38	38	38	38	38	38	38
Litsea acutivena	LAC	38	38	38	38	38	38	38	38	38	38
Lithocarpus calophyllus	LCA	38	38	38	38	37	38	38	37	37	37
Lindera chunii	LCH	38	38	38	38	38	38	38	38	38	38
Litsea elongata	LEL	38	38	38	38	38	38	38	38	38	38
Lithocarpus haipinii	LHA	37	37	37	37	37	37	37	37	37	37
Lithocarpus litseifolius	LII	35	35	36	36	35	35	36	36	35	36
Litsea rotundifolia	LRO	37	37	37	37	37	37	37	37	37	37
Machilus breviflora	MBR	38	38	38	38	38	38	38	38	38	38
Magnolia figo	MFI	38	38	38	38	38	38	38	38	38	38
Magnolia fordiana	MFO	38	38	38	38	38	38	38	38	38	38
Madhuca hainanensis	MHA	37	37	37	37	37	37	37	37	37	37
Myrsine seguinii	MSE	38	38	38	38	38	38	38	38	38	38
Neolitsea chui	NCH	38	38	38	38	38	38	38	38	38	38
Neolitsea phanerophlebia	NPH	38	38	38	38	38	38	38	38	38	38
Pentaphylax euryoides	PEU	38	38	38	38	38	38	38	38	38	38
Reevesia thyrsoidea	RTH	38	38	38	38	38	38	38	38	38	38
Semiliquidambar cathayensis	SCA	38	38	38	38	38	38	38	38	38	38
Syzygium kwangtungense	SKW	37	37	37	37	37	37	37	37	37	37
Schima superba	SSU	38	38	38	38	38	38	38	38	38	38
Ternstroemia gymnanthera	TGY	38	38	38	38	38	38	38	38	38	38
Toxicodendron succedaneum	TSU	37	37	37	37	37	37	37	37	37	37
Xanthophyllum hainanense	XHA	38	38	38	38	38	38	37	38	38	38
