# Supplementary material for: Root-associated fungal community reflects host spatial co-occurrence patterns in a subtropical forest
Source: ISME Commun. 2021 Nov 6;1:65. doi: 10.1038/s43705-021-00072-6 (PMC9723750; doi:10.1038/s43705-021-00072-6)
Supplement: Supplementary file 12 — Table S10 [file 43705_2021_72_MOESM12_ESM.xlsx]

## Sheet: Table S10
Table S10. Number of plant species showing significantly different root-associated fungal profile against that from the target plant species at their different developmental stages. The community-level difference of root-associated fungi was tested by PERMANOVA test based on the relative abundances of overall OTUs and the core root-associated fungal OTUs at different cutoffs. For a plant species,…
Plant species	Species code (Abbr.)	Plant developmental stage	Overall	0.5	0.55	0.6	0.65	0.7	0.75	0.8	0.85	0.9
Aidia canthioides	ACA	adult	36	36	36	35	36	36	35	36	36	35
		juvenile	35	36	35	36	36	36	36	35	35	36
		sapling	34	35	35	34	34	35	34	35	34	35
Altingia chinensis	ACH	adult	32	32	32	32	32	32	32	32	32	32
		juvenile	35	35	35	34	34	36	34	34	35	34
		sapling	35	36	35	35	36	35	36	35	35	35
Ardisia quinquegona	AQU	juvenile	38	38	38	38	38	38	38	38	38	38
		sapling	35	35	36	37	36	36	36	37	35	37
Antidesma venosum	AVE	juvenile	32	32	33	32	33	33	33	33	33	32
		sapling	36	36	36	36	36	36	36	36	36	36
Bridelia tomentosa	BTO	adult	35	35	35	35	35	35	35	35	35	35
		juvenile	37	38	38	37	37	37	37	37	37	37
		sapling	34	35	34	35	34	34	34	34	34	34
Cryptocarya concinna	CCO	adult	38	38	38	38	38	38	38	38	38	38
		juvenile	38	38	38	38	38	38	38	38	38	38
		sapling	34	34	34	34	34	34	32	32	34	32
Croton lachnocarpus	CLA	juvenile	38	38	38	38	38	38	38	38	38	38
		sapling	37	37	37	37	37	37	37	37	37	37
Daphniphyllum pentandrum	DPE	adult	35	35	35	35	35	36	35	35	35	35
		sapling	38	38	38	38	38	38	38	38	38	38
Distylium racemosum	DRA	adult	37	37	37	37	38	37	37	37	37	37
		juvenile	38	38	38	38	38	38	38	38	38	38
		sapling	33	33	33	33	34	34	34	33	35	34
Eurya acuminatissima	EAC	juvenile	35	35	35	35	35	35	35	35	35	36
		sapling	34	33	34	33	33	33	32	32	34	33
Eriobotrya fragrans	EFR	adult	28	27	28	27	28	26	28	26	27	27
		juvenile	33	33	33	33	32	32	33	32	33	33
Eurya hebeclados	EHE	juvenile	38	38	38	38	38	38	38	38	38	38
		sapling	37	36	37	36	37	36	36	37	37	37
Engelhardtia roxburghiana	ERO	juvenile	38	38	38	38	38	38	38	38	38	38
		sapling	38	38	38	38	38	38	38	38	38	38
Ficus hirta	FHI	juvenile	38	38	38	38	38	38	38	38	38	38
		sapling	38	38	38	38	38	38	38	38	38	38
Gardenia jasminoides	GJA	juvenile	31	31	31	31	32	31	31	31	31	32
		sapling	37	37	37	37	37	37	37	37	37	37
Itea chinensis	ICH	adult	38	38	38	38	38	38	38	38	38	38
		juvenile	37	37	37	37	37	37	37	37	37	37
		sapling	38	38	38	38	38	38	38	38	38	38
Ilex memecylifolia	IME	adult	30	30	29	28	29	28	30	30	30	30
		juvenile	36	36	36	36	36	36	36	36	36	36
		sapling	38	38	37	37	37	37	37	37	37	37
Litsea acutivena	LAC	adult	33	34	33	33	34	33	33	33	33	33
		juvenile	37	36	37	37	37	36	36	37	36	38
		sapling	32	32	32	32	32	32	32	32	32	33
Lithocarpus calophyllus	LCA	adult	36	36	36	36	36	36	36	36	36	36
		juvenile	37	37	37	37	37	37	37	36	36	35
		sapling	34	34	34	34	34	34	34	34	34	34
Lindera chunii	LCH	juvenile	38	38	38	38	38	38	38	38	38	38
		sapling	38	38	38	38	38	38	38	38	38	38
Litsea elongata	LEL	adult	38	38	38	38	38	38	38	38	38	38
		juvenile	36	35	35	35	35	35	35	35	35	35
		sapling	38	38	38	38	38	38	38	38	38	38
Lithocarpus haipinii	LHA	adult	37	37	37	37	37	37	37	37	37	37
		juvenile	36	36	36	36	36	36	36	36	36	36
		sapling	36	36	36	36	36	36	36	36	36	35
Lithocarpus litseifolius	LII	adult	35	35	35	35	35	35	35	35	35	35
Litsea rotundifolia	LRO	adult	31	31	32	30	31	32	32	32	30	30
		juvenile	35	35	35	35	36	35	35	35	35	35
		sapling	27	27	27	26	25	25	26	27	24	24
Machilus breviflora	MBR	adult	38	38	38	38	38	38	38	38	38	38
		juvenile	36	36	36	36	37	37	36	37	37	37
		sapling	36	37	36	37	37	37	36	37	37	37
Magnolia figo	MFI	adult	29	28	29	27	28	29	30	29	27	28
		juvenile	31	31	31	31	31	32	31	31	31	31
		sapling	38	38	38	38	38	38	38	38	38	38
Magnolia fordiana	MFO	juvenile	37	37	37	37	37	37	37	37	37	37
		sapling	38	38	38	38	38	38	38	38	38	38
Madhuca hainanensis	MHA	adult	38	38	38	38	38	38	38	38	38	38
		juvenile	38	38	38	38	38	38	38	38	38	38
		sapling	37	37	37	36	37	36	37	36	35	35
Myrsine seguinii	MSE	adult	37	37	37	37	37	37	37	37	37	37
		juvenile	34	34	35	35	34	35	33	33	34	34
Neolitsea chui	NCH	juvenile	36	36	36	36	36	36	36	37	36	36
		sapling	35	36	35	35	35	35	35	35	35	35
Neolitsea phanerophlebia	NPH	adult	36	36	36	36	36	36	36	36	36	36
		juvenile	32	32	32	32	32	32	32	32	32	32
		sapling	30	30	29	30	30	30	30	30	30	30
Pentaphylax euryoides	PEU	adult	38	38	38	38	38	38	38	38	38	38
		juvenile	37	37	37	37	38	37	38	37	37	37
Reevesia thyrsoidea	RTH	adult	36	36	36	36	36	36	36	36	36	36
		juvenile	38	38	38	38	38	38	38	38	38	38
		sapling	33	34	34	34	34	35	33	34	34	34
Semiliquidambar cathayensis	SCA	adult	38	38	38	38	38	38	38	38	38	38
		juvenile	36	36	36	36	36	36	36	36	36	36
		sapling	38	38	38	38	38	38	38	38	38	38
Syzygium kwangtungense	SKW	adult	37	37	37	37	37	37	37	37	37	36
		juvenile	37	37	37	37	37	37	37	37	37	37
		sapling	36	36	36	36	36	36	36	36	36	36
Schima superba	SSU	adult	23	23	22	23	24	23	23	23	24	23
		juvenile	23	22	23	22	22	24	24	24	23	21
		sapling	33	33	33	33	33	33	33	33	33	32
Ternstroemia gymnanthera	TGY	juvenile	35	37	37	36	38	37	37	36	37	37
		sapling	38	38	38	38	38	38	38	38	38	38
Toxicodendron succedaneum	TSU	adult	38	38	38	38	38	38	38	38	38	38
Xanthophyllum hainanense	XHA	adult	38	38	38	38	38	38	38	38	38	38
		juvenile	37	37	37	37	37	37	37	37	37	37
		sapling	36	35	36	35	36	36	35	36	35	36
