# Supplementary material for: Root-associated fungal community reflects host spatial co-occurrence patterns in a subtropical forest
Source: ISME Commun. 2021 Nov 6;1:65. doi: 10.1038/s43705-021-00072-6 (PMC9723750; doi:10.1038/s43705-021-00072-6)
Supplement: Supplementary file 13 — Table S11 [file 43705_2021_72_MOESM13_ESM.xlsx]

## Sheet: Table S11
Table S11. Validation of the host specificity of root-associated fungal communities based on the fungal communities (SOIL) and environmental properties (ENV) of background soils in the plot. Values indicated the number of plant species showing significantly different bulk soil fungal communities or environmental properties against those from the target plant species. We estimated the environmenta…
Plant species	Species code (Abbr.)	SOIL	ENV
Aidia canthioides	ACA	0	0
Altingia chinensis	ACH	0	0
Ardisia quinquegona	AQU	0	0
Antidesma venosum	AVE	0	0
Bridelia tomentosa	BTO	0	0
Cryptocarya concinna	CCO	0	0
Croton lachnocarpus	CLA	0	0
Daphniphyllum pentandrum	DPE	0	0
Distylium racemosum	DRA	0	0
Eurya acuminatissima	EAC	0	0
Eriobotrya fragrans	EFR	0	0
Eurya hebeclados	EHE	0	0
Engelhardtia roxburghiana	ERO	0	0
Ficus hirta	FHI	10	0
Gardenia jasminoides	GJA	0	0
Itea chinensis	ICH	0	0
Ilex memecylifolia	IME	1	0
Litsea acutivena	LAC	0	0
Lithocarpus calophyllus	LCA	0	0
Lindera chunii	LCH	0	0
Litsea elongata	LEL	0	0
Lithocarpus haipinii	LHA	0	0
Lithocarpus litseifolius	LII	0	0
Litsea rotundifolia	LRO	7	0
Machilus breviflora	MBR	0	0
Magnolia figo	MFI	0	0
Magnolia fordiana	MFO	0	0
Madhuca hainanensis	MHA	0	0
Myrsine seguinii	MSE	0	0
Neolitsea chui	NCH	0	0
Neolitsea phanerophlebia	NPH	0	0
Pentaphylax euryoides	PEU	0	0
Reevesia thyrsoidea	RTH	0	0
Semiliquidambar cathayensis	SCA	0	0
Syzygium kwangtungense	SKW	0	0
Schima superba	SSU	6	0
Ternstroemia gymnanthera	TGY	0	0
Toxicodendron succedaneum	TSU	0	0
Xanthophyllum hainanense	XHA	14	0
