# Supplementary material for: Root-associated fungal community reflects host spatial co-occurrence patterns in a subtropical forest
Source: ISME Commun. 2021 Nov 6;1:65. doi: 10.1038/s43705-021-00072-6 (PMC9723750; doi:10.1038/s43705-021-00072-6)
Supplement: Supplementary file 14 — Table S12 [file 43705_2021_72_MOESM14_ESM.xlsx]

## Sheet: Table S12
Table S12. Relationships between the root-associated fungal communities in relation to the background soil environmental properties and fungal communities, respectively. Mantel tests were calculated based on Pearson correlation with permutations of 999 times using overall OTUs and core OTUs at different cutoffs, and were conducted based on the 305 selected root tip samples (Table S7). The root-as…
Root-associated fungal OTUs (Bray-Curtis distance)	Bulk soil fungal OTUs (Bray-Curtis distance)		Environmental properties (standardized, Euclidean distance)
	r	P-values	r	P-values
Overall	0.02115	0.215	0.03369	0.14
0.5	0.02095	0.235	0.03126	0.156
0.55	0.02158	0.187	0.03137	0.155
0.6	0.02115	0.187	0.03141	0.161
0.65	0.02313	0.2	0.03511	0.127
0.7	0.02552	0.156	0.03268	0.125
0.75	0.02692	0.144	0.02781	0.173
0.8	0.02544	0.156	0.02963	0.147
0.85	0.01986	0.217	0.02173	0.243
0.9	0.01922	0.211	0.02189	0.239
