# Supplementary material for: Root-associated fungal community reflects host spatial co-occurrence patterns in a subtropical forest
Source: ISME Commun. 2021 Nov 6;1:65. doi: 10.1038/s43705-021-00072-6 (PMC9723750; doi:10.1038/s43705-021-00072-6)
Supplement: Supplementary file 15 — Table S13 [file 43705_2021_72_MOESM15_ESM.xlsx]

## Sheet: Table S14
Table S13. Prediction performance of spatial co-occurrence pattern using different dissimilarities of plant features. Random Forest modeling was conducted based on different predictor variables separately, including relative abundance (RA), phylogenetic relatedness (PD), functional trait (FT), richness (RICH) and community composition (COMM) of overall fungal OTUs, the relative importance (RI) pr…
Predictor variables	Life stages for the plant pairs	Number of pairs	AUC (obs.)	AUC (null)	Grouping of pairwise comparison
RA	Overall	741	0.60 ± 0.04	0.49 ± 0.05	j
PD	Overall	741	0.53 ± 0.05	0.50 ± 0.06	k
FT	Overall	741	0.53 ± 0.09 a	0.51 ± 0.10	k
RICH	Overall	741	0.53 ± 0.04	0.51 ± 0.05	k
COMM	Overall	741	0.52 ± 0.05 a	0.50 ± 0.05	k
RI_Shared_0.5	Overall	741	0.73 ± 0.04	0.50 ± 0.07	a
RI_Unique_0.5	Overall	741	0.71 ± 0.04	0.50 ± 0.05	ab
RI_Shared_0.9	Overall	741	0.71 ± 0.05	0.50 ± 0.06	ab
RI_Unique_0.9	Overall	741	0.68 ± 0.04	0.50 ± 0.06	def
RI_Shared_0.5_AA	Adult - Adult	351	0.71 ± 0.06	0.52 ± 0.09	abc
RI_Shared_0.5_AJ	Adult - Juvenile	921	0.69 ± 0.04	0.50 ± 0.05	bcdef
RI_Shared_0.5_AS	Adult - Sapling	896	0.69 ± 0.04	0.49 ± 0.05	bcdef
RI_Shared_0.5_JJ	Juvenile - Juvenile	595	0.70 ± 0.05	0.50 ± 0.06	bcd
RI_Shared_0.5_JS	Juvenile - Sapling	1158	0.71 ± 0.03	0.50 ± 0.05	abcd
RI_Shared_0.5_SS	Sapling - Sapling	561	0.70 ± 0.04	0.50 ± 0.06	bcde
RI_Unique_0.5_AA	Adult - Adult	351	0.69 ± 0.05	0.50 ± 0.08	bcdef
RI_Unique_0.5_AJ	Adult - Juvenile	921	0.70 ± 0.04	0.50 ± 0.06	bcde
RI_Unique_0.5_AS	Adult - Sapling	896	0.68 ± 0.04	0.50 ± 0.05	cdef
RI_Unique_0.5_JJ	Juvenile - Juvenile	595	0.69 ± 0.05	0.51 ± 0.06	bcdef
RI_Unique_0.5_JS	Juvenile - Sapling	1158	0.67 ± 0.03	0.50 ± 0.04	fgh
RI_Unique_0.5_SS	Sapling - Sapling	561	0.69 ± 0.05	0.50 ± 0.06	bcdef
RI_Shared_0.9_AA	Adult - Adult	351	0.69 ± 0.07	0.49 ± 0.08	bcdef
RI_Shared_0.9_AJ	Adult - Juvenile	921	0.69 ± 0.03	0.49 ± 0.05	cdef
RI_Shared_0.9_AS	Adult - Sapling	896	0.68 ± 0.03	0.51 ± 0.05	cdef
RI_Shared_0.9_JJ	Juvenile - Juvenile	595	0.68 ± 0.05	0.49 ± 0.06	efg
RI_Shared_0.9_JS	Juvenile - Sapling	1158	0.69 ± 0.03	0.49 ± 0.04	bcdef
RI_Shared_0.9_SS	Sapling - Sapling	561	0.69 ± 0.04	0.51 ± 0.07	bcdef
RI_Unique_0.9_AA	Adult - Adult	351	0.67 ± 0.06	0.49 ± 0.08	fgh
RI_Unique_0.9_AJ	Adult - Juvenile	921	0.68 ± 0.03	0.50 ± 0.05	efgh
RI_Unique_0.9_AS	Adult - Sapling	896	0.64 ± 0.04	0.49 ± 0.05	i
RI_Unique_0.9_JJ	Juvenile - Juvenile	595	0.65 ± 0.05	0.49 ± 0.05	hi
RI_Unique_0.9_JS	Juvenile - Sapling	1158	0.64 ± 0.03	0.50 ± 0.04	i
RI_Unique_0.9_SS	Sapling - Sapling	561	0.66 ± 0.06	0.51 ± 0.06	ghi
