# Supplementary material for: Root-associated fungal community reflects host spatial co-occurrence patterns in a subtropical forest
Source: ISME Commun. 2021 Nov 6;1:65. doi: 10.1038/s43705-021-00072-6 (PMC9723750; doi:10.1038/s43705-021-00072-6)
Supplement: Supplementary file 16 — Table S14 [file 43705_2021_72_MOESM16_ESM.xlsx]

## Sheet: Table S17
Table S14. Functional differentiation between the spatiall aggregated and segregated plant pairs at different developmental stages. Wilcoxon tests were conducted based on the relative importance (%, mean ± s.e.) of three putative functional guilds, including ‘plant pathogen’, ‘ectomycorrhizal (EcM) fungi’, and 'saprotrophs'. The relative importance of these fungal guilds was calculated as the sum…
Developmental stages for the plant pairs	Core fungal OTUs	Functional guilds	Aggregated	Segregated	P-values	Effect size (r)
Adults - Adults (n = 351)	Shared	EcM fungi	0.31 ± 0.05	0.19 ± 0.03	0.0327094	0.114023
	Unique	EcM fungi	12.72 ± 0.65	10.93 ± 0.58	0.0909435	0.0902602
	Shared	Pathogens	0.06 ± 0.01	0.06 ± 0.00	0.603625	0.0277437
	Unique	Pathogens	1.57 ± 0.14	1.36 ± 0.10	0.982799	0.0011819
	Shared	Saprotrophs	4.38 ± 0.66	7.47 ± 1.13	0.771225	0.0155514
	Unique	Saprotrophs	18.15 ± 1.03	19.45 ± 1.02	0.216919	0.0659378
Adults - Juveniles (n = 921)	Shared	EcM fungi	0.31 ± 0.03	0.28 ± 0.06	0.200853	0.0416139
	Unique	EcM fungi	16.70 ± 0.53	13.00 ± 0.45	< 0.001	0.153846
	Shared	Pathogens	0.06 ± 0.01	0.15 ± 0.03	0.00259756	0.0979759
	Unique	Pathogens	1.74 ± 0.10	1.97 ± 0.15	0.222899	0.0396534
	Shared	Saprotrophs	4.71 ± 0.43	4.47 ± 0.42	0.337339	0.0312145
	Unique	Saprotrophs	16.36 ± 0.59	15.15 ± 0.52	0.298667	0.0338123
Adults - Saplings (n = 896)	Shared	EcM fungi	0.34 ± 0.03	0.27 ± 0.03	0.16105	0.0462624
	Unique	EcM fungi	13.88 ± 0.46	13.21 ± 0.40	0.635624	0.015643
	Shared	Pathogens	0.13 ± 0.02	0.17 ± 0.02	0.496949	0.0224246
	Unique	Pathogens	1.36 ± 0.07	1.65 ± 0.09	0.209704	0.0414051
	Shared	Saprotrophs	6.17 ± 0.52	4.66 ± 0.44	0.422653	0.0264687
	Unique	Saprotrophs	18.86 ± 0.66	17.87 ± 0.61	0.494224	0.0225668
Juveniles - Juveniles (n = 595)	Shared	EcM fungi	0.35 ± 0.04	0.26 ± 0.03	0.362548	0.0373376
	Unique	EcM fungi	18.60 ± 0.73	16.88 ± 0.73	0.0427986	0.0830543
	Shared	Pathogens	0.08 ± 0.02	0.13 ± 0.02	< 0.001	0.17407
	Unique	Pathogens	2.06 ± 0.17	2.27 ± 0.19	0.897248	0.00530409
	Shared	Saprotrophs	3.74 ± 0.43	4.31 ± 0.42	0.241509	0.0480254
	Unique	Saprotrophs	14.35 ± 0.65	12.47 ± 0.48	0.515497	0.0266697
Juveniles - Saplings (n = 1158)	Shared	EcM fungi	0.37 ± 0.04	0.50 ± 0.10	0.154234	0.0413036
	Unique	EcM fungi	16.25 ± 0.45	15.37 ± 0.43	0.125073	0.0444659
	Shared	Pathogens	0.16 ± 0.03	0.17 ± 0.02	0.129373	0.043966
	Unique	Pathogens	1.74 ± 0.09	1.86 ± 0.10	0.312988	0.0292512
	Shared	Saprotrophs	5.57 ± 0.42	4.43 ± 0.29	0.168604	0.0399111
	Unique	Saprotrophs	16.57 ± 0.52	15.46 ± 0.46	0.54413	0.0175864
Saplings - Saplings (n = 561)	Shared	EcM fungi	0.34 ± 0.04	0.39 ± 0.05	0.420311	0.0340369
	Unique	EcM fungi	14.97 ± 0.54	14.84 ± 0.57	0.565436	0.02428
	Shared	Pathogens	0.23 ± 0.05	0.16 ± 0.02	0.509321	0.0278733
	Unique	Pathogens	1.37 ± 0.08	1.64 ± 0.11	0.185232	0.0559462
	Shared	Saprotrophs	5.93 ± 0.59	6.40 ± 0.50	0.306405	0.0431949
	Unique	Saprotrophs	18.63 ± 0.83	19.68 ± 0.76	0.198511	0.0542993
